# Supplementary material for: Pyrosequencing the transcriptome of the greenhouse whitefly, Trialeurodes vaporariorum reveals multiple transcripts encoding insecticide targets and detoxifying enzymes
Source: BMC Genomics. 2011 Jan 24;12:56. doi: 10.1186/1471-2164-12-56 (PMC3036619; doi:10.1186/1471-2164-12-56)
Supplement: Additional file 2 — Top BLAST hits in the NCBI nr database for each unique contig. Note that only the contigs that returned a BLAST result are shown in this file (additional file 2.xls) [file 1471-2164-12-56-S2.XLS]

## Sheet: Top BLAST data
Contig name	Contig length	Hit desc.	Hit ACC	E-Value	Similarity	Score	Alignment length	Positives
IC88556AaEcon1	1062	gi|195489462|ref|XP_002092748.1|GE11495 [Drosophila yakuba] >gi|194178849|gb|EDW92460.1| GE11495 [Drosophila yakuba]	XP_002092748	5.55394e-15	62	86.2705	107	67
IC88556AaEcon10	1411	gi|48097366|ref|XP_393761.1|PREDICTED: similar to ran CG1404-PA, isoform A [Apis mellifera]	XP_393761	5.24182e-118	98	429.098	212	208
IC88556AaEcon100	1581	gi|66507356|ref|XP_395683.2|PREDICTED: similar to CG10576-PA, isoform A [Apis mellifera]	XP_395683	8.2108e-131	78	471.855	395	309
IC88556AaEcon1000	3633	gi|291239605|ref|XP_002739711.1|PREDICTED: kinesin family member 20A-like [Saccoglossus kowalevskii]	XP_002739711	1.67133e-91	46	189.504	696	324
IC88556AaEcon10001	1576	gi|242004666|ref|XP_002423201.1|conserved hypothetical protein [Pediculus humanus corporis] >gi|212506166|gb|EEB10463.1| conserved hypothetical protein [Pediculus humanus corporis]	XP_002423201	6.79414e-17	81	92.0485	59	48
IC88556AaEcon10003	2506	gi|193589606|ref|XP_001947667.1|PREDICTED: similar to LD22885p [Acyrthosiphon pisum]	XP_001947667	2.43327e-161	69	221.476	203	141
IC88556AaEcon10005	710	gi|242011337|ref|XP_002426409.1|proline-serine-threonine phosphatase interacting protein, putative [Pediculus humanus corporis] >gi|212510508|gb|EEB13671.1| proline-serine-threonine phosphatase interacting protein, putative [Pediculus humanus corporis]	XP_002426409	1.44222e-08	62	63.929	119	74
IC88556AaEcon10006	1100	gi|66507360|ref|XP_392833.2|PREDICTED: similar to coronin, actin binding protein, 2B [Apis mellifera]	XP_392833	5.84656e-90	90	281.182	166	151
IC88556AaEcon10007	1583	gi|193709227|ref|XP_001944504.1|PREDICTED: similar to AGAP007667-PA [Acyrthosiphon pisum]	XP_001944504	1.05921e-58	53	225.713	379	203
IC88556AaEcon1001	1397	gi|193678963|ref|XP_001952263.1|PREDICTED: similar to AGAP001149-PA [Acyrthosiphon pisum]	XP_001952263	2.21457e-44	53	184.496	345	183
IC88556AaEcon10010	1530	gi|193661997|ref|XP_001947027.1|PREDICTED: similar to nuclear hormone receptor FTZ-F1 beta [Acyrthosiphon pisum]	XP_001947027	3.42415e-152	64	238.039	231	150
IC88556AaEcon10013	683	gi|66532824|ref|XP_624894.1|PREDICTED: similar to Helicase at 25E CG7269-PA, isoform A [Apis mellifera]	XP_624894	1.60013e-78	91	296.204	166	152
IC88556AaEcon10014	699	gi|110761338|ref|XP_396542.3|PREDICTED: similar to Arsenite-resistance protein 2 homolog [Apis mellifera]	XP_396542	2.27611e-59	83	232.646	152	127
IC88556AaEcon10016	2018	gi|156542291|ref|XP_001604737.1|PREDICTED: similar to tRNA selenocysteine associated protein (secp43) [Nasonia vitripennis]	XP_001604737	2.79712e-65	66	254.603	288	192
IC88556AaEcon10017	3201	gi|242024302|ref|XP_002432567.1|DNA ligase, putative [Pediculus humanus corporis] >gi|212518027|gb|EEB19829.1| DNA ligase, putative [Pediculus humanus corporis]	XP_002432567	0	68	409.453	407	278
IC88556AaEcon10018	2124	gi|134113687|ref|XP_774428.1|hypothetical protein CNBG0740 [Cryptococcus neoformans var. neoformans B-3501A] >gi|50257066|gb|EAL19781.1| hypothetical protein CNBG0740 [Cryptococcus neoformans var. neoformans B-3501A]	XP_774428	1.01709e-139	61	489.96	666	410
IC88556AaEcon1002	1564	gi|156548270|ref|XP_001601432.1|PREDICTED: similar to GA21647-PA [Nasonia vitripennis]	XP_001601432	0	94	676.781	403	379
IC88556AaEcon10020	3105	gi|242020986|ref|XP_002430928.1|Arabinose operon protein araL, putative [Pediculus humanus corporis] >gi|212516146|gb|EEB18190.1| Arabinose operon protein araL, putative [Pediculus humanus corporis]	XP_002430928	6.17877e-86	79	323.939	249	198
IC88556AaEcon10022	1060	gi|193613364|ref|XP_001943860.1|PREDICTED: similar to limkain b1 [Acyrthosiphon pisum]	XP_001943860	5.79783e-81	67	305.449	305	206
IC88556AaEcon10024	1592	gi|66550520|ref|XP_397160.2|PREDICTED: similar to lethal (3) 07882 CG5824-PA [Apis mellifera]	XP_397160	9.52456e-55	71	149.828	176	125
IC88556AaEcon10025	2924	gi|193603647|ref|XP_001946759.1|PREDICTED: similar to acetyl-coa synthetase [Acyrthosiphon pisum]	XP_001946759	0	85	506.523	310	266
IC88556AaEcon10026	2475	gi|66534441|ref|XP_395179.2|PREDICTED: similar to integrator complex subunit 6 [Apis mellifera]	XP_395179	0	77	848.966	645	501
IC88556AaEcon10029	947	gi|91079746|ref|XP_970581.1|PREDICTED: similar to GA20984-PA [Tribolium castaneum]	XP_970581	1.46932e-37	71	160.999	149	106
IC88556AaEcon10031	3512	gi|158294250|ref|XP_315491.4|AGAP005490-PA [Anopheles gambiae str. PEST] >gi|157015476|gb|EAA10906.4| AGAP005490-PA [Anopheles gambiae str. PEST]	XP_315491	0	79	741.11	583	461
IC88556AaEcon10032	3484	gi|193613348|ref|XP_001950332.1|PREDICTED: similar to Rho GTPase-activating protein 17 (Rho-type GTPase-activating protein 17) (Neuron-associated developmentally-regulated protein) (Nadrin) [Acyrthosiphon pisum]	XP_001950332	8.2971e-159	78	310.071	278	218
IC88556AaEcon10033	2018	gi|193666837|ref|XP_001944328.1|PREDICTED: similar to high-affinity Na+-dependent glutamate transporter [Acyrthosiphon pisum]	XP_001944328	8.47985e-101	85	366.311	259	222
IC88556AaEcon10035	1042	gi|189239860|ref|XP_974312.2|PREDICTED: similar to Wibg protein [Tribolium castaneum]	XP_974312	1.04636e-18	63	98.5969	127	81
IC88556AaEcon10036	1705	gi|242011371|ref|XP_002426426.1|Splicing factor 3B subunit, putative [Pediculus humanus corporis] >gi|212510525|gb|EEB13688.1| Splicing factor 3B subunit, putative [Pediculus humanus corporis]	XP_002426426	1.3359e-41	70	175.637	164	116
IC88556AaEcon1004	1764	gi|66525260|ref|XP_394082.2|PREDICTED: similar to twins CG6235-PE, isoform E isoform 1 [Apis mellifera]	XP_394082	0	95	794.653	443	421
IC88556AaEcon10040	1596	gi|193718385|ref|XP_001952650.1|PREDICTED: similar to AGAP011293-PA [Acyrthosiphon pisum]	XP_001952650	1.53703e-84	72	318.161	319	230
IC88556AaEcon10041	942	gi|239792596|dbj|AK342687.1|Acyrthosiphon pisum ACYPI003602 mRNA, clone: 540K9, complete cds, full-insert cDNA sequence based on the ESTs (5'-EST:FF336013, 3'-EST:FF337960)	AK342687	1.28284e-18	83	104.078	97	81
IC88556AaEcon10043	1145	gi|225542776|gb|ACN91271.1|dentin sialophosphoprotein precursor [Felis catus]	ACN91271	0.000491748	44	50.0618	130	58
IC88556AaEcon10044	5172	gi|242021617|ref|XP_002431241.1|conserved hypothetical protein [Pediculus humanus corporis] >gi|212516490|gb|EEB18503.1| conserved hypothetical protein [Pediculus humanus corporis]	XP_002431241	0	79	496.508	359	284
IC88556AaEcon10045	1319	gi|193704598|ref|XP_001943364.1|PREDICTED: similar to GA13696-PA [Acyrthosiphon pisum]	XP_001943364	4.01557e-149	89	532.332	343	307
IC88556AaEcon10048	284	gi|51945614|gb|AY521265.2|Trialeurodes vaporariorum mitochondrion, complete genome	AY521265	1.00957e-133	99	484.589	277	275
IC88556AaEcon10049	1193	gi|290562888|gb|ADD38838.1|Casein kinase II subunit beta [Lepeophtheirus salmonis]	ADD38838	7.09817e-110	95	401.749	221	211
IC88556AaEcon1005	1192	gi|221055473|ref|XP_002258875.1|hypothetical protein, conserved in Plasmodium species [Plasmodium knowlesi strain H] >gi|193808945|emb|CAQ39648.1| hypothetical protein, conserved in Plasmodium species [Plasmodium knowlesi strain H]	XP_002258875	6.61654e-07	40	59.6918	105	43
IC88556AaEcon10051	2296	gi|189239523|ref|XP_001816113.1|PREDICTED: similar to antennal-enriched UDP-glycosyltransferase [Tribolium castaneum]	XP_001816113	1.82969e-51	59	138.658	174	104
IC88556AaEcon10052	782	gi|157124847|ref|XP_001660552.1|hypothetical protein AaeL_AAEL010004 [Aedes aegypti] >gi|108873840|gb|EAT38065.1| conserved hypothetical protein [Aedes aegypti]	XP_001660552	1.53076e-09	44	44.2838	96	43
IC88556AaEcon10053	1502	gi|291234013|ref|XP_002736947.1|PREDICTED: yeast Glc Seven-like Phosphatases family member (gsp-1)-like [Saccoglossus kowalevskii]	XP_002736947	3.21966e-28	79	130.954	99	79
IC88556AaEcon10054	1088	gi|256077493|ref|XP_002575038.1|deoxyribose-phosphate aldolase [Schistosoma mansoni] >gi|238660262|emb|CAZ31271.1| deoxyribose-phosphate aldolase [Schistosoma mansoni]	XP_002575038	3.10233e-77	69	293.123	272	190
IC88556AaEcon10055	2728	gi|91090706|ref|XP_974835.1|PREDICTED: similar to actin-binding protein ipp [Tribolium castaneum] >gi|270013949|gb|EFA10397.1| hypothetical protein TcasGA2_TC012628 [Tribolium castaneum]	XP_974835	1.58463e-177	71	545.428	499	359
IC88556AaEcon10058	1167	gi|291224274|ref|XP_002732130.1|PREDICTED: conserved hypothetical protein-like [Saccoglossus kowalevskii]	XP_002732130	1.33067e-20	58	105.145	166	97
IC88556AaEcon1006	1309	gi|66509333|ref|XP_392381.2|PREDICTED: similar to CG12163-PA, isoform A [Apis mellifera]	XP_392381	9.37955e-66	58	255.373	347	202
IC88556AaEcon10062	717	gi|242017074|ref|XP_002429018.1|phosphatidylethanolamine-binding protein, putative [Pediculus humanus corporis] >gi|212513864|gb|EEB16280.1| phosphatidylethanolamine-binding protein, putative [Pediculus humanus corporis]	XP_002429018	1.52883e-21	64	107.071	118	76
IC88556AaEcon10063	2536	gi|156548106|ref|XP_001606466.1|PREDICTED: similar to ENSANGP00000015016 [Nasonia vitripennis]	XP_001606466	2.80652e-65	53	254.988	489	263
IC88556AaEcon10064	2044	gi|170058648|ref|XP_001865011.1|conserved hypothetical protein [Culex quinquefasciatus] >gi|167877687|gb|EDS41070.1| conserved hypothetical protein [Culex quinquefasciatus]	XP_001865011	2.14275e-09	63	59.6918	77	49
IC88556AaEcon10067	2578	gi|196968481|gb|ACG80814.1|hypothetical protein [Chlamydophila pecorum] >gi|196968483|gb|ACG80815.1| hypothetical protein [Chlamydophila pecorum]	ACG80814	1.59654e-07	40	63.1586	265	108
IC88556AaEcon10068	620	gi|193664600|ref|XP_001943180.1|PREDICTED: similar to Bromodomain adjacent to zinc finger domain protein 1A (ATP-utilizing chromatin assembly and remodeling factor 1) (hACF1) (ATP-dependent chromatin-remodeling protein) (Williams syndrome transcription factor-related chromatin-remodeling fa... [Acyrthosiphon pisum]	XP_001943180	7.58071e-15	68	84.3445	93	64
IC88556AaEcon10069	1348	gi|193622572|ref|XP_001950774.1|PREDICTED: similar to CG6218 CG6218-PA [Acyrthosiphon pisum]	XP_001950774	4.59071e-31	67	140.198	144	97
IC88556AaEcon1007	2018	gi|240848945|ref|NP_001155682.1|hypothetical protein LOC100165949 [Acyrthosiphon pisum] >gi|239791777|dbj|BAH72310.1| ACYPI006860 [Acyrthosiphon pisum]	NP_001155682	4.80447e-41	74	174.096	141	105
IC88556AaEcon10071	2625	gi|193595378|ref|XP_001944724.1|PREDICTED: hypothetical protein [Acyrthosiphon pisum]	XP_001944724	6.1064e-54	68	128.257	118	81
IC88556AaEcon10073	1808	gi|270007759|gb|EFA04207.1|hypothetical protein TcasGA2_TC014456 [Tribolium castaneum]	EFA04207	5.85756e-43	58	180.259	179	105
IC88556AaEcon10078	4108	gi|91080893|ref|XP_973325.1|PREDICTED: similar to AGAP004824-PA [Tribolium castaneum] >gi|270005394|gb|EFA01842.1| hypothetical protein TcasGA2_TC007444 [Tribolium castaneum]	XP_973325	0	94	980.704	609	573
IC88556AaEcon1008	1843	gi|32400724|gb|AAP80594.1|AF465692_1putative alpha-tubulin [Oikopleura dioica]	AAP80594	0	98	875.159	451	446
IC88556AaEcon10083	1521	gi|91091965|ref|XM_962035.1|PREDICTED: Tribolium castaneum similar to tropomyosin 1, transcript variant 1 (LOC656904), mRNA	XM_962035	6.01795e-19	86	105.882	88	76
IC88556AaEcon10084	1180	gi|259823460|gb|EZ313617.1|TSA: Artemisia annua strain Madagascar Contig163, mRNA sequence	EZ313617	7.35403e-23	90	118.505	87	79
IC88556AaEcon10085	1171	gi|157111765|ref|XP_001651717.1|NADH-ubiquinone oxidoreductase subunit B14.5b [Aedes aegypti] >gi|108878295|gb|EAT42520.1| NADH-ubiquinone oxidoreductase subunit B14.5b [Aedes aegypti]	XP_001651717	4.16269e-14	55	83.5741	97	54
IC88556AaEcon10086	750	gi|193620468|ref|XP_001952005.1|PREDICTED: similar to Y37E3.4 [Acyrthosiphon pisum]	XP_001952005	7.23909e-17	85	91.6633	60	51
IC88556AaEcon10087	1896	gi|242025560|ref|XP_002433192.1|hypothetical protein Phum_PHUM616910 [Pediculus humanus corporis] >gi|212518733|gb|EEB20454.1| hypothetical protein Phum_PHUM616910 [Pediculus humanus corporis]	XP_002433192	2.92308e-149	88	510.76	312	275
IC88556AaEcon1009	1994	gi|66562669|ref|XP_395073.2|PREDICTED: similar to CG3735-PA [Apis mellifera]	XP_395073	1.84677e-178	76	630.558	560	427
IC88556AaEcon10091	2247	gi|110760066|ref|XP_001121068.1|PREDICTED: similar to CG4281-PA [Apis mellifera]	XP_001121068	7.37329e-46	49	190.274	440	217
IC88556AaEcon10092	763	gi|148298705|ref|NP_001091825.1|PHD-finger 5A [Bombyx mori] >gi|124365243|gb|ABN09650.1| PHF5A [Bombyx mori]	NP_001091825	1.59356e-59	96	233.417	109	105
IC88556AaEcon10094	2171	gi|193657159|ref|XP_001949459.1|PREDICTED: similar to trehalase [Acyrthosiphon pisum]	XP_001949459	8.97085e-79	84	238.81	172	146
IC88556AaEcon10095	4359	gi|110762004|ref|XP_391949.3|PREDICTED: similar to NIK and IKK(beta) binding protein [Apis mellifera]	XP_391949	0	78	383.645	328	259
IC88556AaEcon10096	633	gi|156553785|ref|XP_001602017.1|PREDICTED: similar to ethanolamine-phosphate cytidylyltransferase [Nasonia vitripennis]	XP_001602017	1.91209e-39	94	163.696	97	92
IC88556AaEcon10097	1743	gi|242012711|ref|XP_002427071.1|conserved hypothetical protein [Pediculus humanus corporis] >gi|212511329|gb|EEB14333.1| conserved hypothetical protein [Pediculus humanus corporis]	XP_002427071	6.20872e-26	59	123.635	214	127
IC88556AaEcon10098	1839	gi|270001810|gb|EEZ98257.1|hypothetical protein TcasGA2_TC000699 [Tribolium castaneum]	EEZ98257	6.52471e-98	76	362.844	255	196
IC88556AaEcon10099	2192	gi|193664577|ref|XP_001948491.1|PREDICTED: similar to AGAP005350-PA, partial [Acyrthosiphon pisum]	XP_001948491	1.20688e-77	78	295.819	219	173
IC88556AaEcon101	1418	gi|242017724|ref|XP_002429337.1|BTB/POZ domain-containing protein KCTD5, putative [Pediculus humanus corporis] >gi|212514240|gb|EEB16599.1| BTB/POZ domain-containing protein KCTD5, putative [Pediculus humanus corporis]	XP_002429337	6.95184e-86	88	322.398	197	174
IC88556AaEcon1010	3128	gi|242022760|ref|XP_002431806.1|DNA repair protein RAD50, putative [Pediculus humanus corporis] >gi|212517138|gb|EEB19068.1| DNA repair protein RAD50, putative [Pediculus humanus corporis]	XP_002431806	5.03571e-128	56	463.766	880	501
IC88556AaEcon10102	1590	gi|110778045|ref|XP_624012.2|PREDICTED: similar to Acid phosphatase 1 CG7899-PA, isoform A [Apis mellifera]	XP_624012	5.21918e-109	69	399.438	374	259
IC88556AaEcon10103	1547	gi|242023249|ref|XP_002432048.1|Myc proto-oncogene protein, putative [Pediculus humanus corporis] >gi|212517406|gb|EEB19310.1| Myc proto-oncogene protein, putative [Pediculus humanus corporis]	XP_002432048	8.21741e-19	55	99.7525	170	95
IC88556AaEcon10104	1096	gi|197099110|ref|NP_001125585.1|arginyltransferase 1 [Pongo abelii] >gi|55728544|emb|CAH91014.1| hypothetical protein [Pongo abelii]	NP_001125585	3.42666e-66	71	194.126	149	107
IC88556AaEcon10105	1543	gi|156551818|ref|XP_001604051.1|PREDICTED: similar to pom1 [Nasonia vitripennis]	XP_001604051	1.235e-92	60	173.326	256	155
IC88556AaEcon10106	1738	gi|193601266|ref|XP_001943906.1|PREDICTED: similar to AGAP012208-PA [Acyrthosiphon pisum]	XP_001943906	3.21687e-91	68	340.502	335	231
IC88556AaEcon10108	505	gi|193659865|ref|XP_001945022.1|PREDICTED: similar to neural/ectodermal development factor IMP-L2 [Acyrthosiphon pisum]	XP_001945022	6.97706e-10	57	67.0106	84	48
IC88556AaEcon10109	2343	gi|156548106|ref|XP_001606466.1|PREDICTED: similar to ENSANGP00000015016 [Nasonia vitripennis]	XP_001606466	1.66366e-64	53	252.292	498	266
IC88556AaEcon1011	1097	gi|193577865|ref|XP_001944395.1|PREDICTED: similar to AGAP003770-PA [Acyrthosiphon pisum] >gi|193720539|ref|XP_001949776.1| PREDICTED: similar to AGAP003770-PA [Acyrthosiphon pisum]	XP_001944395	2.27933e-35	79	154.066	135	107
IC88556AaEcon10110	1255	gi|91078332|ref|XP_973355.1|PREDICTED: similar to CG12909 CG12909-PA [Tribolium castaneum] >gi|270003899|gb|EFA00347.1| hypothetical protein TcasGA2_TC003187 [Tribolium castaneum]	XP_973355	1.02035e-06	50	45.4394	98	49
IC88556AaEcon10111	1328	gi|156546044|ref|XP_001600286.1|PREDICTED: similar to epidermal retinal dehydrogenase [Nasonia vitripennis]	XP_001600286	1.97416e-38	59	100.908	143	85
IC88556AaEcon10112	3739	gi|198463339|ref|XP_002135479.1|GA28568 [Drosophila pseudoobscura pseudoobscura] >gi|198151215|gb|EDY74106.1| GA28568 [Drosophila pseudoobscura pseudoobscura]	XP_002135479	3.15881e-07	37	62.7734	387	145
IC88556AaEcon10113	1522	gi|110755907|ref|XP_396254.3|PREDICTED: similar to RasGEF domain family, member 1B isoform 2 [Apis mellifera]	XP_396254	1.28919e-132	92	409.068	230	212
IC88556AaEcon10114	2165	gi|110756835|ref|XP_395296.2|PREDICTED: similar to Neuroglian CG1634-PA, isoform A [Apis mellifera]	XP_395296	0	84	487.263	424	359
IC88556AaEcon10115	2405	gi|91079722|ref|XP_969695.1|PREDICTED: similar to xenotropic and polytropic murine leukemia virus receptor xpr1 [Tribolium castaneum] >gi|270003331|gb|EEZ99778.1| hypothetical protein TcasGA2_TC002557 [Tribolium castaneum]	XP_969695	0	82	559.296	397	326
IC88556AaEcon10116	1442	gi|193636474|ref|XP_001943925.1|PREDICTED: similar to Mde8i18_5 [Acyrthosiphon pisum]	XP_001943925	1.89447e-163	78	580.096	473	370
IC88556AaEcon10118	2584	gi|240849438|ref|NP_001155551.1|hypothetical protein LOC100162818 [Acyrthosiphon pisum] >gi|239790746|dbj|BAH71915.1| ACYPI003941 [Acyrthosiphon pisum]	NP_001155551	2.00194e-42	86	179.104	120	104
IC88556AaEcon10119	764	gi|170050787|ref|XP_001861468.1|sinuous [Culex quinquefasciatus] >gi|167872270|gb|EDS35653.1| sinuous [Culex quinquefasciatus]	XP_001861468	8.30256e-05	80	36.5798	42	34
IC88556AaEcon1012	4045	gi|110756658|ref|XP_001121257.1|PREDICTED: similar to CG7274-PA [Apis mellifera]	XP_001121257	1.43433e-138	78	499.204	434	339
IC88556AaEcon10120	2907	gi|158291739|ref|XP_313279.4|AGAP003536-PA [Anopheles gambiae str. PEST] >gi|157017433|gb|EAA08873.4| AGAP003536-PA [Anopheles gambiae str. PEST]	XP_313279	6.21463e-52	65	177.563	229	151
IC88556AaEcon10122	2219	gi|193697438|ref|XP_001943127.1|PREDICTED: similar to AGAP007103-PA [Acyrthosiphon pisum]	XP_001943127	0	79	640.573	533	423
IC88556AaEcon10123	1035	gi|193587227|ref|XP_001949354.1|PREDICTED: similar to caspase 8 associated protein 2 [Acyrthosiphon pisum]	XP_001949354	2.55854e-09	58	67.3958	104	61
IC88556AaEcon10124	2231	gi|270002844|gb|EEZ99291.1|semaphorin-2a [Tribolium castaneum]	EEZ99291	1.47352e-155	85	554.673	429	368
IC88556AaEcon10125	1329	gi|1209409|emb|CAA90716.1|hnRNP protein [Chironomus tentans]	CAA90716	3.1898e-42	75	105.145	83	63
IC88556AaEcon10131	1548	gi|109508959|ref|XP_001078346.1|PREDICTED: similar to ATM/ATR-Substrate Chk2-Interacting Zn2+-finger protein [Rattus norvegicus]	XP_001078346	5.04642e-16	56	61.6178	97	55
IC88556AaEcon10135	722	gi|170070647|ref|XP_001869660.1|acetyl-CoA acetyltransferase, mitochondrial [Culex quinquefasciatus] >gi|167866550|gb|EDS29933.1| acetyl-CoA acetyltransferase, mitochondrial [Culex quinquefasciatus]	XP_001869660	5.24294e-62	82	241.506	186	153
IC88556AaEcon10136	1337	gi|193594328|ref|XP_001945764.1|PREDICTED: similar to CG4553 CG4553-PA [Acyrthosiphon pisum]	XP_001945764	4.00389e-17	47	59.3066	170	81
IC88556AaEcon1014	1841	gi|92112732|ref|YP_572660.1|ATP-dependent protease ATP-binding subunit [Chromohalobacter salexigens DSM 3043] >gi|123387605|sp|Q1QZZ7.1|HSLU_CHRSD RecName: Full=ATP-dependent hsl protease ATP-binding subunit hslU >gi|91795822|gb|ABE57961.1| heat shock protein HslVU, ATPase subunit HslU [Chromohalobacter salexigens DSM 3043]	YP_572660	8.95786e-156	84	555.058	413	347
IC88556AaEcon10141	2212	gi|193678749|ref|XP_001944056.1|PREDICTED: similar to FERM domain containing 4A [Acyrthosiphon pisum]	XP_001944056	1.26975e-58	55	232.646	372	208
IC88556AaEcon10142	1513	gi|242007794|ref|XP_002424707.1|transcription initiation factor TFIID subunit, putative [Pediculus humanus corporis] >gi|212508200|gb|EEB11969.1| transcription initiation factor TFIID subunit, putative [Pediculus humanus corporis]	XP_002424707	1.74077e-129	74	328.946	297	221
IC88556AaEcon10143	597	gi|193603402|ref|XP_001946997.1|PREDICTED: similar to CG14168 CG14168-PA [Acyrthosiphon pisum]	XP_001946997	3.7243e-08	74	62.003	94	70
IC88556AaEcon10144	670	gi|110760239|ref|XP_391849.3|PREDICTED: similar to pumilio CG9755-PA, isoform A [Apis mellifera]	XP_391849	0.000556653	41	48.521	117	49
IC88556AaEcon10145	1860	gi|117970179|dbj|BAF36819.1|pxPhosphoserine phosphatase [Plutella xylostella]	BAF36819	1.88353e-60	72	238.424	222	161
IC88556AaEcon10148	1224	gi|242020895|ref|XP_002430886.1|guanine nucleotide exchange factor, putative [Pediculus humanus corporis] >gi|212516097|gb|EEB18148.1| guanine nucleotide exchange factor, putative [Pediculus humanus corporis]	XP_002430886	1.15635e-22	64	88.1965	107	69
IC88556AaEcon10149	2017	gi|270016625|gb|EFA13071.1|hypothetical protein TcasGA2_TC006870 [Tribolium castaneum]	EFA13071	1.41092e-08	52	66.2402	98	51
IC88556AaEcon1015	979	gi|91095101|ref|XP_968495.1|PREDICTED: similar to mitochondrial ribosomal protein, S34, putative [Tribolium castaneum]	XP_968495	8.03113e-26	59	122.094	192	115
IC88556AaEcon10150	1346	gi|158293185|ref|XP_314521.4|AGAP010549-PA [Anopheles gambiae str. PEST] >gi|157016837|gb|EAA09913.4| AGAP010549-PA [Anopheles gambiae str. PEST]	XP_314521	1.53885e-31	61	100.908	98	60
IC88556AaEcon10151	1256	gi|157133196|ref|XP_001662795.1|phosphatidylethanolamine-binding protein [Aedes aegypti] >gi|108870917|gb|EAT35142.1| phosphatidylethanolamine-binding protein [Aedes aegypti]	XP_001662795	8.19969e-17	52	83.5741	156	82
IC88556AaEcon10152	1266	gi|74825508|sp|Q9NBX4.1|RTXE_DROMERecName: Full=Probable RNA-directed DNA polymerase from transposon X-element; AltName: Full=Reverse transcriptase >gi|8925303|gb|AAF81411.1|AF237761_2 unknown [Drosophila melanogaster]	Q9NBX4	2.76619e-46	55	137.502	211	117
IC88556AaEcon10153	505	gi|91093575|ref|XP_968639.1|PREDICTED: similar to AGAP011374-PA [Tribolium castaneum] >gi|270015574|gb|EFA12022.1| hypothetical protein TcasGA2_TC001437 [Tribolium castaneum]	XP_968639	3.93435e-29	93	130.954	97	91
IC88556AaEcon10154	945	gi|189353841|ref|YP_001949468.1|cell wall-associated hydrolase [Burkholderia multivorans ATCC 17616] >gi|189337863|dbj|BAG46932.1| cell wall-associated hydrolase [Burkholderia multivorans ATCC 17616]	YP_001949468	1.13287e-13	55	81.6481	102	57
IC88556AaEcon10155	1150	gi|109130112|ref|XP_001084454.1|PREDICTED: phosphorylase kinase, alpha 2 (liver) [Macaca mulatta]	XP_001084454	5.32564e-124	87	275.018	179	156
IC88556AaEcon10156	1775	gi|91090087|ref|XP_970401.1|PREDICTED: similar to CG11044 CG11044-PA [Tribolium castaneum]	XP_970401	6.14494e-94	70	274.248	269	190
IC88556AaEcon10158	1581	gi|193641223|ref|XP_001951637.1|PREDICTED: similar to CG6049 CG6049-PA, partial [Acyrthosiphon pisum]	XP_001951637	3.00972e-24	92	117.857	68	63
IC88556AaEcon1016	1159	gi|48095404|ref|XP_392289.1|PREDICTED: similar to Probable DNA replication complex GINS protein PSF2 [Apis mellifera]	XP_392289	1.53867e-53	80	214.542	177	142
IC88556AaEcon10161	1136	gi|110764826|ref|XP_397254.3|PREDICTED: similar to CG2100-PA [Apis mellifera]	XP_397254	4.93332e-65	83	252.677	231	194
IC88556AaEcon10164	531	gi|91088571|ref|XP_973081.1|PREDICTED: similar to predicted protein [Tribolium castaneum] >gi|270011702|gb|EFA08150.1| hypothetical protein TcasGA2_TC005768 [Tribolium castaneum]	XP_973081	3.85526e-07	75	58.151	45	34
IC88556AaEcon10165	1773	gi|156541160|ref|XP_001602452.1|PREDICTED: similar to conserved hypothetical protein [Nasonia vitripennis]	XP_001602452	4.66345e-163	80	528.48	391	313
IC88556AaEcon10166	1889	gi|242018472|ref|XP_002429699.1|glucose dehydrogenase precursor, putative [Pediculus humanus corporis] >gi|212514702|gb|EEB16961.1| glucose dehydrogenase precursor, putative [Pediculus humanus corporis]	XP_002429699	3.90199e-91	76	305.064	258	197
IC88556AaEcon10167	677	gi|156542293|ref|XP_001604864.1|PREDICTED: similar to ENSANGP00000014708 [Nasonia vitripennis]	XP_001604864	1.33843e-45	86	186.808	138	120
IC88556AaEcon10168	1377	gi|91089729|ref|XP_975072.1|PREDICTED: similar to chloride channel protein 7 [Tribolium castaneum] >gi|270011308|gb|EFA07756.1| hypothetical protein TcasGA2_TC005310 [Tribolium castaneum]	XP_975072	2.92406e-57	76	227.254	181	138
IC88556AaEcon10169	803	gi|193715996|ref|XP_001951039.1|PREDICTED: similar to glucose dehydrogenase [Acyrthosiphon pisum]	XP_001951039	8.61756e-75	78	284.263	232	183
IC88556AaEcon1017	989	gi|110761258|ref|XP_001122477.1|PREDICTED: hypothetical protein [Apis mellifera]	XP_001122477	1.76453e-12	62	77.7962	103	64
IC88556AaEcon10171	2069	gi|208972117|gb|ACI32657.1|Delta protein [Periplaneta americana]	ACI32657	1.09713e-64	48	252.677	434	211
IC88556AaEcon10173	1928	gi|270010512|gb|EFA06960.1|hypothetical protein TcasGA2_TC009918 [Tribolium castaneum]	EFA06960	8.31598e-19	48	100.138	280	137
IC88556AaEcon10175	1179	gi|221091114|ref|XP_002168148.1|PREDICTED: hypothetical protein [Hydra magnipapillata]	XP_002168148	2.73677e-05	60	54.299	58	35
IC88556AaEcon10176	1030	gi|156550035|ref|XP_001605009.1|PREDICTED: similar to LOC398027 protein [Nasonia vitripennis]	XP_001605009	5.40437e-44	71	182.57	171	123
IC88556AaEcon1018	1553	gi|156554040|ref|XP_001600780.1|PREDICTED: similar to conserved hypothetical protein [Nasonia vitripennis]	XP_001600780	4.37046e-28	56	130.568	250	142
IC88556AaEcon10180	2082	gi|91092542|ref|XP_968010.1|PREDICTED: similar to nucleoporin Nup43 [Tribolium castaneum] >gi|270006621|gb|EFA03069.1| hypothetical protein TcasGA2_TC010925 [Tribolium castaneum]	XP_968010	4.85476e-90	69	244.588	226	157
IC88556AaEcon10185	646	gi|270016161|gb|EFA12609.1|hypothetical protein TcasGA2_TC006850 [Tribolium castaneum]	EFA12609	4.19424e-30	82	135.191	89	73
IC88556AaEcon10188	578	gi|1169799|sp|P41571.1|G6PD_CERCARecName: Full=Glucose-6-phosphate 1-dehydrogenase; Short=G6PD; AltName: Full=Zwischenferment >gi|460877|gb|AAB29395.1| glucose-6-phosphate dehydrogenase [Ceratitis capitata]	P41571	5.09086e-14	82	61.6178	39	32
IC88556AaEcon10189	798	gi|119114782|ref|XP_554210.2|AGAP010293-PA [Anopheles gambiae str. PEST] >gi|116118582|gb|EAL39319.2| AGAP010293-PA [Anopheles gambiae str. PEST]	XP_554210	6.96408e-42	96	135.961	87	84
IC88556AaEcon1019	1345	gi|193575641|ref|XP_001945525.1|PREDICTED: similar to RNA terminal phosphate cyclase-like 1 [Acyrthosiphon pisum]	XP_001945525	7.96553e-76	77	288.886	322	248
IC88556AaEcon10190	2144	gi|189235546|ref|XP_966368.2|PREDICTED: similar to GA15696-PA [Tribolium castaneum]	XP_966368	2.4064e-147	60	324.324	367	223
IC88556AaEcon10191	534	gi|433317|gb|AAA20541.1|beta-galactoside-binding lectin [Onchocerca volvulus]	AAA20541	6.48438e-10	64	67.3958	75	48
IC88556AaEcon10192	1837	gi|156547528|ref|XP_001606972.1|PREDICTED: similar to ENSANGP00000029115 [Nasonia vitripennis]	XP_001606972	8.75658e-114	91	304.679	179	163
IC88556AaEcon10193	685	gi|193652525|ref|XP_001942924.1|PREDICTED: similar to CG4848 CG4848-PA [Acyrthosiphon pisum]	XP_001942924	6.10159e-13	49	77.0258	217	107
IC88556AaEcon10194	2035	gi|125843865|ref|XP_001343884.1|PREDICTED: similar to polyprotein [Danio rerio]	XP_001343884	8.25313e-99	56	187.193	285	161
IC88556AaEcon10195	2850	gi|254566787|ref|XP_002490504.1|hypothetical protein [Pichia pastoris GS115] >gi|238030300|emb|CAY68223.1| Hypothetical protein [Pichia pastoris GS115]	XP_002490504	2.85595e-05	41	55.8398	231	97
IC88556AaEcon10196	676	gi|157131550|ref|XP_001655875.1|24-dehydrocholesterol reductase [Aedes aegypti] >gi|108871492|gb|EAT35717.1| 24-dehydrocholesterol reductase [Aedes aegypti]	XP_001655875	6.93806e-10	100	68.1662	34	34
IC88556AaEcon10197	1129	gi|66558033|ref|XP_395566.2|PREDICTED: similar to Ribonuclease H1 (RNase H1) (Ribonuclease H type II) [Apis mellifera]	XP_395566	1.54204e-18	61	98.2117	193	119
IC88556AaEcon10198	1054	gi|66556295|ref|XP_395730.2|PREDICTED: similar to Transcription factor IIA L CG5930-PA, isoform A [Apis mellifera]	XP_395730	1.92994e-44	67	184.111	215	146
IC88556AaEcon10199	782	gi|242013094|ref|XP_002427250.1|Neurofilament triplet M protein, putative [Pediculus humanus corporis] >gi|212511583|gb|EEB14512.1| Neurofilament triplet M protein, putative [Pediculus humanus corporis]	XP_002427250	5.20142e-61	83	238.424	160	134
IC88556AaEcon102	1180	gi|242247187|ref|NP_001156170.1|hypothetical protein LOC100163541 [Acyrthosiphon pisum] >gi|239789402|dbj|BAH71327.1| ACYPI004623 [Acyrthosiphon pisum]	NP_001156170	1.26246e-26	57	125.176	176	101
IC88556AaEcon1020	2368	gi|270013502|gb|EFA09950.1|hypothetical protein TcasGA2_TC012103 [Tribolium castaneum]	EFA09950	3.11737e-24	58	81.2629	155	91
IC88556AaEcon10201	1399	gi|32481904|gb|AY266113.1|Candidatus Portiera aleyrodidarum 16S ribosomal RNA gene, partial sequence; tRNA-Ile gene, complete sequence; and 23S ribosomal RNA gene, partial sequence	AY266113	6.73609e-18	85	102.275	102	87
IC88556AaEcon10202	4989	gi|270289851|ref|ZP_06196077.1|predicted protein [Pediococcus acidilactici 7_4] >gi|270281388|gb|EFA27220.1| predicted protein [Pediococcus acidilactici 7_4]	ZP_06196077	9.59825e-07	40	61.6178	548	220
IC88556AaEcon10204	3402	gi|110768383|ref|XP_395273.3|PREDICTED: similar to GTPase activating protein and VPS9 domains 1 isoform 1 [Apis mellifera]	XP_395273	1.73854e-105	70	389.037	441	309
IC88556AaEcon10205	777	gi|224058202|ref|XP_002197390.1|PREDICTED: origin recognition complex, subunit 1 [Taeniopygia guttata]	XP_002197390	2.41932e-26	65	123.25	153	100
IC88556AaEcon10206	1022	gi|189310188|emb|CAP20051.1|transposase [Portunus pelagicus]	CAP20051	7.84352e-25	60	115.546	140	84
IC88556AaEcon10207	1104	gi|48094508|ref|XP_392132.1|PREDICTED: similar to CG16947-PA [Apis mellifera]	XP_392132	2.49578e-94	77	293.123	196	152
IC88556AaEcon10208	650	gi|121701564|ref|XM_001269046.1|Aspergillus clavatus NRRL 1 arginine rich protein (ACLA_023350), partial mRNA	XM_001269046	1.3804e-22	78	116.702	142	111
IC88556AaEcon1021	2770	gi|123431636|ref|XP_001308251.1|flocculin [Trichomonas vaginalis G3] >gi|121889921|gb|EAX95321.1| flocculin, putative [Trichomonas vaginalis G3]	XP_001308251	0.000233641	43	52.7582	209	91
IC88556AaEcon10211	982	gi|91078110|ref|XP_973023.1|PREDICTED: similar to CG6511 CG6511-PA [Tribolium castaneum]	XP_973023	2.68303e-94	91	338.576	227	207
IC88556AaEcon10213	2319	gi|225543476|ref|NP_001139385.1|ventral vein lacking [Tribolium castaneum] >gi|270008227|gb|EFA04675.1| ventral veins lacking [Tribolium castaneum]	NP_001139385	7.87189e-71	66	174.096	189	125
IC88556AaEcon10218	2457	gi|158292963|ref|XP_314274.4|AGAP003371-PA [Anopheles gambiae str. PEST] >gi|157016969|gb|EAA09613.5| AGAP003371-PA [Anopheles gambiae str. PEST]	XP_314274	1.60382e-136	79	267.7	193	154
IC88556AaEcon10219	662	gi|193592105|ref|XP_001949480.1|PREDICTED: similar to AGAP003074-PA [Acyrthosiphon pisum]	XP_001949480	3.57738e-32	81	142.124	99	81
IC88556AaEcon10220	1061	gi|242010833|ref|XP_002426163.1|conserved hypothetical protein [Pediculus humanus corporis] >gi|212510210|gb|EEB13425.1| conserved hypothetical protein [Pediculus humanus corporis]	XP_002426163	1.48286e-23	72	104.375	93	67
IC88556AaEcon10221	4050	gi|66564287|ref|XP_392662.2|PREDICTED: similar to CG10426-PA [Apis mellifera]	XP_392662	7.2787e-140	72	269.626	236	171
IC88556AaEcon10222	973	gi|284925118|ref|NP_001165421.1|acyl-CoA thioesterase 13 [Macaca mulatta]	NP_001165421	4.55966e-17	73	85.5001	80	59
IC88556AaEcon10223	838	gi|195061956|ref|XP_001996105.1|GH14309 [Drosophila grimshawi] >gi|193891897|gb|EDV90763.1| GH14309 [Drosophila grimshawi]	XP_001996105	2.1286e-18	55	97.0561	135	75
IC88556AaEcon10226	1485	gi|270011687|gb|EFA08135.1|hypothetical protein TcasGA2_TC005739 [Tribolium castaneum]	EFA08135	1.48162e-09	47	68.9366	205	98
IC88556AaEcon10227	1804	gi|206973379|ref|ZP_03234301.1|AAA ATPase containing von Willebrand factor type A [Bacillus cereus AH1134] >gi|206732263|gb|EDZ49463.1| AAA ATPase containing von Willebrand factor type A [Bacillus cereus AH1134]	ZP_03234301	2.92778e-10	54	71.633	106	58
IC88556AaEcon10228	3877	gi|156545563|ref|XP_001606962.1|PREDICTED: similar to high affinity copper transporter, putative [Nasonia vitripennis]	XP_001606962	5.42505e-10	57	72.0182	152	88
IC88556AaEcon10229	2921	gi|156543308|ref|XP_001604619.1|PREDICTED: similar to nuclear export factor CRM1 [Nasonia vitripennis]	XP_001604619	0	84	708.368	499	420
IC88556AaEcon1023	3159	gi|242020648|ref|XP_002430764.1|coiled-coil domain-containing protein, putative [Pediculus humanus corporis] >gi|212515961|gb|EEB18026.1| coiled-coil domain-containing protein, putative [Pediculus humanus corporis]	XP_002430764	5.04164e-51	59	207.994	299	177
IC88556AaEcon10230	3640	gi|156553516|ref|XP_001601149.1|PREDICTED: similar to conserved hypothetical protein [Nasonia vitripennis]	XP_001601149	0	66	912.138	1028	683
IC88556AaEcon10233	1447	gi|223587769|emb|CAR82258.1|hypothetical protein [Cotesia congregata]	CAR82258	2.04196e-32	62	130.954	158	98
IC88556AaEcon10234	1539	gi|157117142|ref|XP_001652955.1|f-spondin [Aedes aegypti] >gi|108876156|gb|EAT40381.1| f-spondin [Aedes aegypti]	XP_001652955	1.98622e-116	79	325.479	231	183
IC88556AaEcon10235	2115	gi|24656973|ref|NP_647832.1|CG12006, isoform A [Drosophila melanogaster] >gi|74871893|sp|Q9VZM5.2|PIGB_DROME RecName: Full=GPI mannosyltransferase 3; AltName: Full=GPI mannosyltransferase III; Short=GPI-MT-III >gi|23092941|gb|AAF47795.2| CG12006, isoform A [Drosophila melanogaster] >gi|27819901|gb|AAO24997.1| LD47795p [Drosophila melanogaster] >gi|220956118|gb|ACL90602.1| CG12006-PA [synthetic co…	NP_647832	1.97048e-101	60	374.785	483	290
IC88556AaEcon10236	2481	gi|270009201|gb|EFA05649.1|hypothetical protein TcasGA2_TC015859 [Tribolium castaneum]	EFA05649	9.90646e-137	69	207.994	206	143
IC88556AaEcon10237	2298	gi|170042130|ref|XP_001848790.1|conserved hypothetical protein [Culex quinquefasciatus] >gi|167865658|gb|EDS29041.1| conserved hypothetical protein [Culex quinquefasciatus]	XP_001848790	3.1853e-163	70	405.601	385	271
IC88556AaEcon1024	2377	gi|91090107|ref|XP_970931.1|PREDICTED: similar to acylpeptide hydrolase [Tribolium castaneum] >gi|270013500|gb|EFA09948.1| hypothetical protein TcasGA2_TC012101 [Tribolium castaneum]	XP_970931	8.22595e-136	59	489.189	700	414
IC88556AaEcon10240	921	gi|242015139|ref|XP_002428231.1|conserved hypothetical protein [Pediculus humanus corporis] >gi|212512792|gb|EEB15493.1| conserved hypothetical protein [Pediculus humanus corporis]	XP_002428231	4.74392e-17	87	92.8189	56	49
IC88556AaEcon10241	1324	gi|193652642|ref|XP_001943037.1|PREDICTED: similar to conserved hypothetical protein [Acyrthosiphon pisum]	XP_001943037	8.68698e-43	65	179.104	165	108
IC88556AaEcon10242	1222	gi|157124929|ref|XP_001660592.1|hypothetical protein AaeL_AAEL010042 [Aedes aegypti] >gi|108873804|gb|EAT38029.1| conserved hypothetical protein [Aedes aegypti]	XP_001660592	1.93818e-53	57	202.216	295	170
IC88556AaEcon10243	611	gi|112984000|ref|NP_001037269.1|ribosomal protein S18 [Bombyx mori] >gi|49532882|dbj|BAD26676.1| Ribosomal protein S18 [Plutella xylostella] >gi|54609321|gb|AAV34876.1| ribosomal protein S18 [Bombyx mori]	NP_001037269	4.01181e-61	96	238.039	131	127
IC88556AaEcon10244	692	gi|169846937|ref|XP_001830182.1|hypothetical protein CC1G_09342 [Coprinopsis cinerea okayama7#130] >gi|116508765|gb|EAU91660.1| hypothetical protein CC1G_09342 [Coprinopsis cinerea okayama7#130]	XP_001830182	1.49852e-38	87	122.479	121	106
IC88556AaEcon10246	3236	gi|270007759|gb|EFA04207.1|hypothetical protein TcasGA2_TC014456 [Tribolium castaneum]	EFA04207	7.09585e-42	77	169.474	112	87
IC88556AaEcon10247	1356	gi|242012739|ref|XP_002427085.1|conserved hypothetical protein [Pediculus humanus corporis] >gi|212511343|gb|EEB14347.1| conserved hypothetical protein [Pediculus humanus corporis]	XP_002427085	5.50095e-16	49	90.1225	257	127
IC88556AaEcon10248	852	gi|156544003|ref|XP_001607805.1|PREDICTED: similar to Map2k1ip1-prov protein [Nasonia vitripennis]	XP_001607805	6.81501e-36	81	155.221	114	93
IC88556AaEcon10249	2096	gi|156548106|ref|XP_001606466.1|PREDICTED: similar to ENSANGP00000015016 [Nasonia vitripennis]	XP_001606466	1.5073e-61	55	242.276	471	262
IC88556AaEcon1025	858	gi|242013672|ref|XP_002427526.1|40S ribosomal protein SA, putative [Pediculus humanus corporis] >gi|212511928|gb|EEB14788.1| 40S ribosomal protein SA, putative [Pediculus humanus corporis]	XP_002427526	1.74414e-63	90	246.899	187	170
IC88556AaEcon10252	2157	gi|193716086|ref|XP_001952519.1|PREDICTED: similar to gamma-glutamyltranspeptidase-like protein [Acyrthosiphon pisum]	XP_001952519	7.69364e-61	59	137.117	242	145
IC88556AaEcon10253	981	gi|58265154|ref|XP_569733.1|60s ribosomal protein l5-b [Cryptococcus neoformans var. neoformans JEC21] >gi|134109151|ref|XP_776690.1| hypothetical protein CNBC1810 [Cryptococcus neoformans var. neoformans B-3501A] >gi|50259370|gb|EAL22043.1| hypothetical protein CNBC1810 [Cryptococcus neoformans var. neoformans B-3501A] >gi|57225965|gb|AAW42426.1| 60s ribosomal protein l5-b, putative [Cryptococcu…	XP_569733	1.48427e-112	83	410.223	295	247
IC88556AaEcon10256	2381	gi|91089501|ref|XP_970071.1|PREDICTED: similar to CG11095 CG11095-PA [Tribolium castaneum] >gi|270012580|gb|EFA09028.1| hypothetical protein TcasGA2_TC006739 [Tribolium castaneum]	XP_970071	4.4814e-49	66	201.06	215	144
IC88556AaEcon10257	2371	gi|193709227|ref|XP_001944504.1|PREDICTED: similar to AGAP007667-PA [Acyrthosiphon pisum]	XP_001944504	1.75864e-61	55	239.58	381	212
IC88556AaEcon10258	1230	gi|270006030|gb|EFA02478.1|hypothetical protein TcasGA2_TC008169 [Tribolium castaneum]	EFA02478	2.99258e-24	57	91.2781	131	75
IC88556AaEcon1026	1023	gi|156544885|ref|XP_001607206.1|PREDICTED: similar to ENSANGP00000026583 [Nasonia vitripennis]	XP_001607206	2.49171e-33	68	147.132	150	103
IC88556AaEcon10260	1700	gi|170034579|ref|XP_001845151.1|proton-coupled amino acid transporter 1 [Culex quinquefasciatus] >gi|167875932|gb|EDS39315.1| proton-coupled amino acid transporter 1 [Culex quinquefasciatus]	XP_001845151	1.29862e-128	69	389.808	388	268
IC88556AaEcon10261	1620	gi|242021726|ref|XP_002431294.1|bpb/poz domain containing protein, putative [Pediculus humanus corporis] >gi|212516562|gb|EEB18556.1| bpb/poz domain containing protein, putative [Pediculus humanus corporis]	XP_002431294	2.19705e-46	58	170.629	259	152
IC88556AaEcon10262	1846	gi|193636737|ref|XP_001950798.1|PREDICTED: similar to GA12466-PA, partial [Acyrthosiphon pisum]	XP_001950798	9.52781e-73	76	279.256	273	210
IC88556AaEcon10263	816	gi|213514060|ref|NP_001134583.1|Heat shock protein 67B2 [Salmo salar] >gi|209734448|gb|ACI68093.1| Heat shock protein 67B2 [Salmo salar] >gi|209736848|gb|ACI69293.1| Heat shock protein 67B2 [Salmo salar]	NP_001134583	1.4057e-11	65	74.3294	78	51
IC88556AaEcon10264	768	gi|193657508|ref|XP_001950614.1|PREDICTED: similar to AGAP001336-PA [Acyrthosiphon pisum]	XP_001950614	1.02186e-37	70	160.999	219	154
IC88556AaEcon10265	3563	gi|157112232|ref|XP_001657450.1|hypothetical protein AaeL_AAEL000933 [Aedes aegypti] >gi|108883723|gb|EAT47948.1| conserved hypothetical protein [Aedes aegypti]	XP_001657450	2.54582e-93	71	135.191	123	88
IC88556AaEcon10266	1100	gi|260831035|ref|XP_002610465.1|hypothetical protein BRAFLDRAFT_114907 [Branchiostoma floridae] >gi|229295831|gb|EEN66475.1| hypothetical protein BRAFLDRAFT_114907 [Branchiostoma floridae]	XP_002610465	2.45736e-21	63	107.457	122	78
IC88556AaEcon10269	1905	gi|91084891|ref|XP_976249.1|PREDICTED: hypothetical protein [Tribolium castaneum] >gi|270008980|gb|EFA05428.1| hypothetical protein TcasGA2_TC015604 [Tribolium castaneum]	XP_976249	0.000570445	50	50.8322	93	47
IC88556AaEcon1027	2309	gi|156549002|ref|XP_001607298.1|PREDICTED: similar to CG7954-PB [Nasonia vitripennis]	XP_001607298	1.86654e-177	91	627.476	328	299
IC88556AaEcon10273	1692	gi|170037122|ref|XP_001846409.1|activin receptor type I [Culex quinquefasciatus] >gi|167880116|gb|EDS43499.1| activin receptor type I [Culex quinquefasciatus]	XP_001846409	2.67379e-121	77	265.388	209	161
IC88556AaEcon10277	1617	gi|193673942|ref|XP_001949037.1|PREDICTED: similar to amino acid transporter [Acyrthosiphon pisum]	XP_001949037	1.11471e-104	77	219.164	210	162
IC88556AaEcon1028	1753	gi|91078902|ref|XP_973455.1|PREDICTED: similar to Pep12p, putative [Tribolium castaneum]	XP_973455	2.97033e-60	67	237.654	272	183
IC88556AaEcon10280	1393	gi|118791053|ref|XP_319528.3|AGAP003303-PA [Anopheles gambiae str. PEST] >gi|116117899|gb|EAA14643.4| AGAP003303-PA [Anopheles gambiae str. PEST]	XP_319528	2.15829e-07	62	61.6178	56	35
IC88556AaEcon10281	3012	gi|242012803|ref|XP_002427116.1|hypothetical protein Phum_PHUM296360 [Pediculus humanus corporis] >gi|212511387|gb|EEB14378.1| hypothetical protein Phum_PHUM296360 [Pediculus humanus corporis]	XP_002427116	8.61333e-93	55	147.132	221	123
IC88556AaEcon10282	687	gi|193641173|ref|XP_001947436.1|PREDICTED: similar to CG14935 CG14935-PB [Acyrthosiphon pisum]	XP_001947436	7.64237e-52	68	207.608	207	141
IC88556AaEcon10283	1796	gi|91083997|ref|XP_975257.1|PREDICTED: similar to AGAP007175-PA [Tribolium castaneum] >gi|270007993|gb|EFA04441.1| hypothetical protein TcasGA2_TC014743 [Tribolium castaneum]	XP_975257	0	86	700.664	444	382
IC88556AaEcon10284	661	gi|242021065|ref|XP_002430967.1|membrane-associated protein, putative [Pediculus humanus corporis] >gi|212516187|gb|EEB18229.1| membrane-associated protein, putative [Pediculus humanus corporis]	XP_002430967	2.58338e-19	96	98.5969	65	63
IC88556AaEcon10286	950	gi|156547035|ref|XP_001601157.1|PREDICTED: similar to conserved hypothetical protein [Nasonia vitripennis]	XP_001601157	2.35352e-43	81	180.259	135	110
IC88556AaEcon10288	900	gi|195108581|ref|XP_001998871.1|GI23391 [Drosophila mojavensis] >gi|193915465|gb|EDW14332.1| GI23391 [Drosophila mojavensis]	XP_001998871	2.49073e-23	66	113.62	111	74
IC88556AaEcon10289	2321	gi|240849314|ref|NP_001155507.1|cuticular protein 58 [Acyrthosiphon pisum] >gi|239792554|dbj|BAH72607.1| ACYPI003073 [Acyrthosiphon pisum]	NP_001155507	1.77147e-34	87	152.525	85	74
IC88556AaEcon1029	4455	gi|193662234|ref|XP_001948711.1|PREDICTED: similar to alanine aminotransferase [Acyrthosiphon pisum]	XP_001948711	0	85	733.021	493	422
IC88556AaEcon10290	2080	gi|156541630|ref|XP_001601986.1|PREDICTED: hypothetical protein [Nasonia vitripennis]	XP_001601986	1.83219e-33	69	142.895	123	86
IC88556AaEcon10291	2859	gi|193592115|ref|XP_001950353.1|PREDICTED: hypothetical protein [Acyrthosiphon pisum]	XP_001950353	7.18903e-57	56	227.254	352	199
IC88556AaEcon10292	781	gi|264667339|gb|ACY71255.1|ribosomal protein L10A [Chrysomela tremulae]	ACY71255	4.36261e-92	93	341.658	216	203
IC88556AaEcon10294	1192	gi|193624938|ref|XP_001942641.1|PREDICTED: similar to Trim9 CG31721-PA, partial [Acyrthosiphon pisum]	XP_001942641	6.0369e-93	70	345.51	287	201
IC88556AaEcon10295	1846	gi|193688136|ref|XP_001945514.1|PREDICTED: similar to zinc finger protein 250 [Acyrthosiphon pisum]	XP_001945514	1.50709e-102	82	378.252	235	193
IC88556AaEcon10296	2516	gi|193625089|ref|XP_001947887.1|PREDICTED: similar to T13H5.3 [Acyrthosiphon pisum]	XP_001947887	7.71034e-63	59	207.608	251	149
IC88556AaEcon10297	493	gi|157127515|ref|XP_001655018.1|isocitrate dehydrogenase [Aedes aegypti] >gi|108872943|gb|EAT37168.1| isocitrate dehydrogenase [Aedes aegypti]	XP_001655018	2.42728e-44	86	162.155	102	88
IC88556AaEcon10298	794	gi|156545894|ref|XP_001606745.1|PREDICTED: hypothetical protein [Nasonia vitripennis]	XP_001606745	0.000158698	53	50.8322	83	44
IC88556AaEcon103	1360	gi|239799492|dbj|BAH70832.1|ACYPI009829 [Acyrthosiphon pisum]	BAH70832	9.41327e-16	54	89.3521	120	65
IC88556AaEcon1030	1826	gi|242012853|ref|XP_002427141.1|mitogen-activated protein kinase ERK-A, putative [Pediculus humanus corporis] >gi|212511412|gb|EEB14403.1| mitogen-activated protein kinase ERK-A, putative [Pediculus humanus corporis]	XP_002427141	0	79	369.007	277	219
IC88556AaEcon10300	742	gi|115960029|ref|XP_001184184.1|PREDICTED: similar to Proteasome (prosome, macropain) subunit, beta type, 6 [Strongylocentrotus purpuratus]	XP_001184184	4.77285e-29	78	132.109	100	78
IC88556AaEcon10301	1113	gi|270015184|gb|EFA11632.1|hypothetical protein TcasGA2_TC000010 [Tribolium castaneum]	EFA11632	1.42267e-24	52	118.242	218	115
IC88556AaEcon10303	719	gi|196006934|ref|XP_002113333.1|hypothetical protein TRIADDRAFT_26575 [Trichoplax adhaerens] >gi|190583737|gb|EDV23807.1| hypothetical protein TRIADDRAFT_26575 [Trichoplax adhaerens]	XP_002113333	8.38834e-47	79	186.037	135	107
IC88556AaEcon10304	716	gi|66562764|ref|XP_625111.1|PREDICTED: similar to IplI-aurora-like kinase CG6620-PA [Apis mellifera]	XP_625111	6.11581e-41	83	161.384	114	95
IC88556AaEcon10305	1674	gi|193613148|ref|XP_001942809.1|PREDICTED: similar to Eps-15 CG16932-PC [Acyrthosiphon pisum]	XP_001942809	7.63347e-74	67	282.722	443	300
IC88556AaEcon10306	1647	gi|91081779|ref|XP_973526.1|PREDICTED: similar to abc transporter [Tribolium castaneum] >gi|270005045|gb|EFA01493.1| hypothetical protein TcasGA2_TC007047 [Tribolium castaneum]	XP_973526	1.0397e-83	71	315.464	309	220
IC88556AaEcon10309	2282	gi|242012379|ref|XP_002426910.1|F-box/LRR-repeat protein, putative [Pediculus humanus corporis] >gi|212511139|gb|EEB14172.1| F-box/LRR-repeat protein, putative [Pediculus humanus corporis]	XP_002426910	1.90474e-57	50	228.794	428	217
IC88556AaEcon1031	1980	gi|156550340|ref|XP_001606535.1|PREDICTED: similar to ATP-dependent RNA helicase [Nasonia vitripennis]	XP_001606535	0	95	699.893	413	393
IC88556AaEcon10310	3165	gi|110773172|ref|XP_001120421.1|PREDICTED: similar to UPF0184 protein C9orf16 homolog [Apis mellifera]	XP_001120421	7.63845e-07	59	61.2326	79	47
IC88556AaEcon10313	1663	gi|110767554|ref|XP_393625.3|PREDICTED: similar to CG11448-PA [Apis mellifera]	XP_393625	5.71165e-05	78	53.9138	37	29
IC88556AaEcon10314	2354	gi|270014057|gb|EFA10505.1|hypothetical protein TcasGA2_TC012753 [Tribolium castaneum]	EFA10505	2.88691e-55	80	208.379	155	125
IC88556AaEcon10315	1556	gi|91081657|ref|XP_969186.1|PREDICTED: similar to beta-tubulin cofactor C [Tribolium castaneum] >gi|270006233|gb|EFA02681.1| hypothetical protein TcasGA2_TC008402 [Tribolium castaneum]	XP_969186	1.62157e-59	70	208.764	201	142
IC88556AaEcon10316	1476	gi|260950665|ref|XP_002619629.1|hypothetical protein CLUG_00788 [Clavispora lusitaniae ATCC 42720] >gi|238847201|gb|EEQ36665.1| hypothetical protein CLUG_00788 [Clavispora lusitaniae ATCC 42720]	XP_002619629	3.16255e-12	49	77.7962	204	100
IC88556AaEcon10317	874	gi|260908414|gb|ACX53927.1|cytochrome c oxidase subunit VIb/COX12 [Rhipicephalus sanguineus]	ACX53927	2.12915e-24	82	117.087	69	57
IC88556AaEcon10319	1409	gi|194754357|ref|XP_001959462.1|GF12043 [Drosophila ananassae] >gi|190620760|gb|EDV36284.1| GF12043 [Drosophila ananassae]	XP_001959462	3.09226e-86	57	323.553	463	265
IC88556AaEcon1032	1811	gi|66523933|ref|XP_625154.1|PREDICTED: similar to Probable signal recognition particle 68 kDa protein (SRP68) [Apis mellifera]	XP_625154	3.72643e-114	62	416.772	558	346
IC88556AaEcon10321	728	gi|242017426|ref|XP_002429189.1|conserved hypothetical protein [Pediculus humanus corporis] >gi|212514078|gb|EEB16451.1| conserved hypothetical protein [Pediculus humanus corporis]	XP_002429189	9.5376e-19	59	97.8265	157	93
IC88556AaEcon10322	2142	gi|270004663|gb|EFA01111.1|hypothetical protein TcasGA2_TC010323 [Tribolium castaneum]	EFA01111	1.06341e-33	52	147.902	219	116
IC88556AaEcon10323	2348	gi|193690751|ref|XP_001947104.1|PREDICTED: similar to ankyrin 2,3/unc44 [Acyrthosiphon pisum]	XP_001947104	1.55983e-130	73	332.413	299	221
IC88556AaEcon10324	1940	gi|66564973|ref|XP_393249.2|PREDICTED: similar to CG32528-PA [Apis mellifera]	XP_393249	3.26285e-116	83	180.644	142	118
IC88556AaEcon10325	819	gi|193676504|ref|XP_001943468.1|PREDICTED: similar to smad nuclear interacting protein [Acyrthosiphon pisum]	XP_001943468	3.15042e-19	46	67.781	154	71
IC88556AaEcon10326	1460	gi|158288111|ref|XP_309977.3|AGAP011532-PA [Anopheles gambiae str. PEST] >gi|157019317|gb|EAA05701.3| AGAP011532-PA [Anopheles gambiae str. PEST]	XP_309977	5.16905e-179	94	595.504	339	319
IC88556AaEcon10327	2137	gi|91093821|ref|XP_969004.1|PREDICTED: similar to antennal-enriched UDP-glycosyltransferase [Tribolium castaneum] >gi|270015903|gb|EFA12351.1| hypothetical protein TcasGA2_TC002056 [Tribolium castaneum]	XP_969004	1.45368e-57	55	205.297	365	203
IC88556AaEcon10328	1026	gi|291224602|ref|XP_002732294.1|PREDICTED: hypothetical protein, partial [Saccoglossus kowalevskii]	XP_002732294	2.75566e-48	66	196.823	205	137
IC88556AaEcon10332	820	gi|170040399|ref|XP_001847988.1|cyclin-dependent kinaseregulatory subunit 1 [Culex quinquefasciatus] >gi|167863946|gb|EDS27329.1| cyclin-dependent kinaseregulatory subunit 1 [Culex quinquefasciatus]	XP_001847988	2.03991e-18	83	97.0561	72	60
IC88556AaEcon10334	3462	gi|156543235|ref|XP_001606570.1|PREDICTED: similar to metalloprotease [Nasonia vitripennis]	XP_001606570	2.50585e-165	67	352.058	373	250
IC88556AaEcon10338	564	gi|91095049|ref|XP_972102.1|PREDICTED: similar to GA12046-PA [Tribolium castaneum] >gi|270014768|gb|EFA11216.1| hypothetical protein TcasGA2_TC005180 [Tribolium castaneum]	XP_972102	3.77961e-09	51	65.0846	86	44
IC88556AaEcon1034	2604	gi|193688160|ref|XP_001948460.1|PREDICTED: similar to GA18703-PA [Acyrthosiphon pisum]	XP_001948460	0	81	748.429	555	451
IC88556AaEcon10340	3675	gi|17540172|ref|NP_501400.1|hypothetical protein F35H10.10 [Caenorhabditis elegans] >gi|1916626|gb|AAB51198.1| CELF35-1 [Caenorhabditis elegans] >gi|15145337|gb|AAA81683.2| Hypothetical protein F35H10.10 [Caenorhabditis elegans]	NP_501400	1.80801e-23	54	116.701	236	128
IC88556AaEcon10343	506	gi|195398113|ref|XP_002057669.1|GJ17976 [Drosophila virilis] >gi|194141323|gb|EDW57742.1| GJ17976 [Drosophila virilis]	XP_002057669	5.52826e-07	66	57.3806	57	38
IC88556AaEcon10344	1084	gi|257096598|sp|Q6P298.2|NUBP1_DANRERecName: Full=Cytosolic Fe-S cluster assembly factor nubp1; AltName: Full=Nucleotide-binding protein 1; Short=NBP 1	Q6P298	4.94813e-89	81	328.561	283	231
IC88556AaEcon10346	3385	gi|110761256|ref|XP_396782.3|PREDICTED: similar to CG9776-PA, isoform A [Apis mellifera]	XP_396782	2.61828e-53	60	215.698	226	137
IC88556AaEcon10347	1710	gi|242006041|ref|XP_002423865.1|conserved hypothetical protein [Pediculus humanus corporis] >gi|212507099|gb|EEB11127.1| conserved hypothetical protein [Pediculus humanus corporis]	XP_002423865	1.26433e-132	75	478.019	403	303
IC88556AaEcon10349	1465	gi|114052150|ref|NP_001040220.1|triacylglycerol lipase [Bombyx mori] >gi|87248427|gb|ABD36266.1| triacylglycerol lipase [Bombyx mori]	NP_001040220	4.66112e-16	62	90.5077	116	72
IC88556AaEcon1035	1369	gi|291227927|ref|XP_002733934.1|PREDICTED: CG16890-like [Saccoglossus kowalevskii]	XP_002733934	4.16314e-72	68	276.559	248	171
IC88556AaEcon10350	3644	gi|241997530|ref|XP_002433414.1|WD-repeat protein, putative [Ixodes scapularis] >gi|215490837|gb|EEC00478.1| WD-repeat protein, putative [Ixodes scapularis]	XP_002433414	9.19358e-78	62	260.766	337	211
IC88556AaEcon10351	1574	gi|125849371|ref|XP_696732.2|PREDICTED: wu:fc68c02 [Danio rerio]	XP_696732	1.48896e-07	62	62.3882	86	54
IC88556AaEcon10353	865	gi|193664691|ref|XP_001948405.1|PREDICTED: similar to AGAP006634-PA [Acyrthosiphon pisum]	XP_001948405	8.7926e-15	80	85.1149	52	42
IC88556AaEcon10354	3337	gi|225679992|gb|EEH18276.1|conserved hypothetical protein [Paracoccidioides brasiliensis Pb03]	EEH18276	4.00999e-98	48	194.897	489	235
IC88556AaEcon10355	1995	gi|157138098|ref|XP_001664126.1|disheveled associated activator of morphogenesis [Aedes aegypti] >gi|108869577|gb|EAT33802.1| disheveled associated activator of morphogenesis [Aedes aegypti]	XP_001664126	2.49208e-151	88	313.923	258	229
IC88556AaEcon10357	2008	gi|195112210|ref|XP_002000667.1|GI10361 [Drosophila mojavensis] >gi|193917261|gb|EDW16128.1| GI10361 [Drosophila mojavensis]	XP_002000667	6.67435e-05	36	47.7506	409	150
IC88556AaEcon10359	1321	gi|242004841|ref|XP_002423285.1|conserved hypothetical protein [Pediculus humanus corporis] >gi|212506287|gb|EEB10547.1| conserved hypothetical protein [Pediculus humanus corporis]	XP_002423285	3.60395e-50	68	191.045	286	195
IC88556AaEcon10364	4136	gi|242020404|ref|XP_002430645.1|conserved hypothetical protein [Pediculus humanus corporis] >gi|212515817|gb|EEB17907.1| conserved hypothetical protein [Pediculus humanus corporis]	XP_002430645	1.66664e-166	66	592.038	658	435
IC88556AaEcon10366	2211	gi|91090372|ref|XP_968696.1|PREDICTED: similar to scarlet [Tribolium castaneum]	XP_968696	6.46337e-134	71	446.047	583	415
IC88556AaEcon10368	1882	gi|253735819|ref|NP_001156693.1|hypothetical protein LOC100165161 [Acyrthosiphon pisum] >gi|239791446|dbj|BAH72188.1| ACYPI006123 [Acyrthosiphon pisum]	NP_001156693	1.13531e-66	64	193.741	219	141
IC88556AaEcon10369	3383	gi|195035547|ref|XP_001989239.1|GH10161 [Drosophila grimshawi] >gi|193905239|gb|EDW04106.1| GH10161 [Drosophila grimshawi]	XP_001989239	0	79	519.235	384	306
IC88556AaEcon1037	2591	gi|193718443|ref|XP_001950492.1|PREDICTED: similar to NAD(+) ADP-ribosyltransferase-3-like protein [Acyrthosiphon pisum]	XP_001950492	2.986e-54	74	218.394	218	162
IC88556AaEcon10370	2079	gi|66501640|ref|XP_392157.2|PREDICTED: similar to scalloped CG8544-PB, isoform B [Apis mellifera]	XP_392157	0	92	664.455	394	363
IC88556AaEcon10371	818	gi|148237934|ref|NP_001080744.1|DDB1 and CUL4 associated factor 11 [Xenopus laevis] >gi|28175659|gb|AAH45232.1| Wdr23-prov protein [Xenopus laevis]	NP_001080744	2.91074e-33	64	146.362	230	148
IC88556AaEcon10372	1912	gi|242004431|ref|XP_002423092.1|sodium-dependent nutrient amino acid transporter, putative [Pediculus humanus corporis] >gi|212506023|gb|EEB10354.1| sodium-dependent nutrient amino acid transporter, putative [Pediculus humanus corporis]	XP_002423092	0	81	671.389	463	377
IC88556AaEcon10374	2259	gi|91094203|ref|XP_971608.1|PREDICTED: similar to glycosyltransferase [Tribolium castaneum] >gi|270010912|gb|EFA07360.1| hypothetical protein TcasGA2_TC015960 [Tribolium castaneum]	XP_971608	2.83855e-138	73	497.278	456	333
IC88556AaEcon10375	550	gi|4928476|gb|AAD33604.1|AF133521_1troponin T [Libellula pulchella]	AAD33604	1.05602e-37	88	159.844	93	82
IC88556AaEcon10378	702	gi|156551964|ref|XP_001602403.1|PREDICTED: similar to DnaJ-like protein [Nasonia vitripennis]	XP_001602403	7.65285e-55	67	217.624	233	158
IC88556AaEcon10379	819	gi|110759329|ref|XP_001119950.1|PREDICTED: similar to rosy CG7642-PA [Apis mellifera]	XP_001119950	8.19549e-69	81	191.815	149	121
IC88556AaEcon1038	1189	gi|183979272|dbj|BAG30797.1|similar to CG1519-PA [Papilio xuthus]	BAG30797	6.1942e-106	90	388.652	229	207
IC88556AaEcon10384	2678	gi|195344744|ref|XP_002038939.1|GM17111 [Drosophila sechellia] >gi|194134069|gb|EDW55585.1| GM17111 [Drosophila sechellia]	XP_002038939	0	87	457.988	309	271
IC88556AaEcon10385	1216	gi|110764521|ref|XP_392867.3|PREDICTED: similar to WD repeat domain 43, like [Apis mellifera]	XP_392867	1.20135e-11	72	75.485	73	53
IC88556AaEcon10388	1222	gi|189239598|ref|XP_967831.2|PREDICTED: similar to CAAX prenyl protease 2 [Tribolium castaneum]	XP_967831	2.92742e-73	72	254.988	226	163
IC88556AaEcon10389	832	gi|91078814|ref|XP_970649.1|PREDICTED: similar to ran gtpase-activating protein [Tribolium castaneum] >gi|270003723|gb|EFA00171.1| hypothetical protein TcasGA2_TC002993 [Tribolium castaneum]	XP_970649	1.96008e-24	60	117.087	157	95
IC88556AaEcon1039	1369	gi|157120677|ref|XP_001659718.1|mitochondrial oxodicarboxylate carrier [Aedes aegypti] >gi|108874847|gb|EAT39072.1| mitochondrial oxodicarboxylate carrier [Aedes aegypti]	XP_001659718	1.58597e-111	81	352.829	240	195
IC88556AaEcon10391	1245	gi|242020400|ref|XP_002430643.1|Ultrabithorax, putative [Pediculus humanus corporis] >gi|212515815|gb|EEB17905.1| Ultrabithorax, putative [Pediculus humanus corporis]	XP_002430643	9.72437e-33	71	145.591	142	102
IC88556AaEcon10392	2241	gi|193666869|ref|XP_001946553.1|PREDICTED: similar to isocitrate dehydrogenase [Acyrthosiphon pisum]	XP_001946553	0	92	695.656	404	373
IC88556AaEcon10393	1324	gi|193620317|ref|XP_001945375.1|PREDICTED: similar to AGAP009570-PA [Acyrthosiphon pisum]	XP_001945375	2.08208e-20	85	104.76	68	58
IC88556AaEcon10394	730	gi|242006851|ref|XP_002424258.1|40S ribosomal protein S16, putative [Pediculus humanus corporis] >gi|212507627|gb|EEB11520.1| 40S ribosomal protein S16, putative [Pediculus humanus corporis]	XP_002424258	7.26784e-67	97	257.684	135	132
IC88556AaEcon10396	852	gi|146295707|ref|YP_001179478.1|PhzF family phenazine biosynthesis protein [Caldicellulosiruptor saccharolyticus DSM 8903] >gi|145409283|gb|ABP66287.1| phenazine biosynthesis protein PhzF family [Caldicellulosiruptor saccharolyticus DSM 8903]	YP_001179478	7.31507e-22	59	108.612	205	122
IC88556AaEcon10398	1625	gi|91094771|ref|XP_967866.1|PREDICTED: similar to AGAP000117-PA [Tribolium castaneum] >gi|270016572|gb|EFA13018.1| shifted [Tribolium castaneum]	XP_967866	3.86199e-95	69	229.95	165	115
IC88556AaEcon10399	2087	gi|114676508|ref|XP_512568.2|PREDICTED: similar to ES cell associated transcript 8 [Pan troglodytes]	XP_512568	2.51242e-40	45	104.375	282	129
IC88556AaEcon104	1506	gi|242023731|ref|XP_002432284.1|26S proteasome non-ATPase regulatory subunit, putative [Pediculus humanus corporis] >gi|212517707|gb|EEB19546.1| 26S proteasome non-ATPase regulatory subunit, putative [Pediculus humanus corporis]	XP_002432284	1.15624e-126	80	457.988	386	312
IC88556AaEcon1040	2000	gi|193676365|ref|XP_001949532.1|PREDICTED: similar to GA21838-PA [Acyrthosiphon pisum]	XP_001949532	2.7208e-121	59	440.654	610	361
IC88556AaEcon10400	2142	gi|193688118|ref|XP_001944593.1|PREDICTED: similar to CG7509 CG7509-PA [Acyrthosiphon pisum]	XP_001944593	5.29581e-130	61	280.411	357	221
IC88556AaEcon10402	648	gi|156547489|ref|XP_001605637.1|PREDICTED: hypothetical protein [Nasonia vitripennis]	XP_001605637	5.9636e-08	69	61.6178	86	60
IC88556AaEcon10403	2101	gi|189241960|ref|XP_968710.2|PREDICTED: similar to Spermatogenesis-associated protein 13 [Tribolium castaneum]	XP_968710	0	71	658.292	684	486
IC88556AaEcon10407	2085	gi|242019521|ref|XP_002430209.1|Integrin alpha-PS2 precursor, putative [Pediculus humanus corporis] >gi|212515305|gb|EEB17471.1| Integrin alpha-PS2 precursor, putative [Pediculus humanus corporis]	XP_002430209	1.07935e-43	74	182.956	175	130
IC88556AaEcon10409	1451	gi|66517235|ref|XP_391834.2|PREDICTED: similar to H23L24.5 [Apis mellifera]	XP_391834	4.64502e-93	61	346.28	443	272
IC88556AaEcon10415	1623	gi|156537820|ref|XP_001608074.1|PREDICTED: similar to ultraviolet-sensitive opsin [Nasonia vitripennis]	XP_001608074	1.37439e-88	78	331.643	239	188
IC88556AaEcon10416	1125	gi|270014770|gb|EFA11218.1|hypothetical protein TcasGA2_TC005182 [Tribolium castaneum]	EFA11218	1.48384e-21	83	108.227	102	85
IC88556AaEcon1042	1314	gi|260820477|ref|XP_002605561.1|hypothetical protein BRAFLDRAFT_101015 [Branchiostoma floridae] >gi|229290895|gb|EEN61571.1| hypothetical protein BRAFLDRAFT_101015 [Branchiostoma floridae]	XP_002605561	1.157e-55	84	221.861	165	140
IC88556AaEcon10421	1529	gi|225542804|gb|ACN91285.1|dentin sialophosphoprotein precursor [Gorilla gorilla]	ACN91285	0.000113345	52	52.7582	124	65
IC88556AaEcon10422	1834	gi|193713852|ref|XP_001947921.1|PREDICTED: similar to conserved hypothetical protein [Acyrthosiphon pisum]	XP_001947921	1.08843e-44	74	186.037	143	106
IC88556AaEcon10423	1260	gi|270004721|gb|EFA01169.1|hypothetical protein TcasGA2_TC010492 [Tribolium castaneum]	EFA01169	1.27334e-07	49	52.373	128	63
IC88556AaEcon10424	1331	gi|66513849|ref|XP_396635.2|PREDICTED: similar to CG8435-PA [Apis mellifera]	XP_396635	7.08756e-77	81	292.352	263	214
IC88556AaEcon10425	637	gi|157137842|ref|XP_001657190.1|glucosamine-6-phosphate isomerase [Aedes aegypti] >gi|157137846|ref|XP_001657192.1| glucosamine-6-phosphate isomerase [Aedes aegypti] >gi|157137848|ref|XP_001657193.1| glucosamine-6-phosphate isomerase [Aedes aegypti] >gi|122116491|sp|Q16HW7.1|GNPI_AEDAE RecName: Full=Glucosamine-6-phosphate isomerase; AltName: Full=Glucosamine-6-phosphate deaminase; Short=GlcN6P d…	XP_001657190	8.35531e-60	93	233.802	136	127
IC88556AaEcon10427	2076	gi|66543617|ref|XP_396072.2|PREDICTED: similar to Zyx102EF CG32018-PB, isoform B [Apis mellifera]	XP_396072	1.46356e-125	69	454.907	428	298
IC88556AaEcon10428	1202	gi|189233754|ref|XP_972272.2|PREDICTED: similar to AGAP004772-PA [Tribolium castaneum]	XP_972272	1.11815e-78	79	298.13	228	182
IC88556AaEcon10429	1297	gi|110766623|ref|XP_393119.3|PREDICTED: similar to CG6838-PA, isoform A [Apis mellifera]	XP_393119	9.13142e-73	67	252.292	282	191
IC88556AaEcon1043	609	gi|195397563|ref|XP_002057398.1|GJ17063 [Drosophila virilis] >gi|194147165|gb|EDW62884.1| GJ17063 [Drosophila virilis]	XP_002057398	0.000450817	57	48.521	107	62
IC88556AaEcon10430	1755	gi|156539804|ref|XP_001600763.1|PREDICTED: similar to cytochrome P450 CYP306A1 [Nasonia vitripennis]	XP_001600763	3.53469e-104	64	255.373	290	187
IC88556AaEcon10432	3620	gi|242024044|ref|XP_002432440.1|conserved hypothetical protein [Pediculus humanus corporis] >gi|212517873|gb|EEB19702.1| conserved hypothetical protein [Pediculus humanus corporis]	XP_002432440	3.49664e-104	57	384.8	658	378
IC88556AaEcon10433	3325	gi|193669217|ref|XP_001948262.1|PREDICTED: similar to GA15170-PA [Acyrthosiphon pisum]	XP_001948262	1.01039e-158	62	565.844	763	475
IC88556AaEcon10434	830	gi|156548224|ref|XP_001607117.1|PREDICTED: similar to ELL complex EAP30 subunit [Nasonia vitripennis]	XP_001607117	1.40872e-22	73	110.153	91	67
IC88556AaEcon10436	897	gi|193702255|ref|XP_001945956.1|PREDICTED: similar to bubblegum CG4501-PA [Acyrthosiphon pisum]	XP_001945956	1.06143e-66	82	257.684	186	153
IC88556AaEcon10437	3018	gi|242018255|ref|XP_002429594.1|myosin heavy chain 95F, putative [Pediculus humanus corporis] >gi|212514561|gb|EEB16856.1| myosin heavy chain 95F, putative [Pediculus humanus corporis]	XP_002429594	0	78	667.537	522	410
IC88556AaEcon1044	2100	gi|195587180|ref|XP_002083343.1|GD13674 [Drosophila simulans] >gi|194195352|gb|EDX08928.1| GD13674 [Drosophila simulans]	XP_002083343	2.88618e-20	45	105.145	222	100
IC88556AaEcon10440	1384	gi|242021537|ref|XP_002431201.1|neuralized, putative [Pediculus humanus corporis] >gi|212516450|gb|EEB18463.1| neuralized, putative [Pediculus humanus corporis]	XP_002431201	8.62099e-33	76	145.976	113	86
IC88556AaEcon10441	512	gi|193636593|ref|XP_001945322.1|PREDICTED: similar to trypsin-like protein [Acyrthosiphon pisum]	XP_001945322	1.05663e-08	66	63.1586	59	39
IC88556AaEcon10442	1553	gi|66563168|ref|XP_392720.2|PREDICTED: similar to CG1640-PA, isoform A isoform 1 [Apis mellifera]	XP_392720	1.01224e-08	87	66.2402	39	34
IC88556AaEcon10443	1882	gi|156553464|ref|XP_001599645.1|PREDICTED: similar to conserved hypothetical protein [Nasonia vitripennis]	XP_001599645	1.56706e-54	67	218.779	307	208
IC88556AaEcon10444	1425	gi|170035601|ref|XP_001845657.1|deoxyribodipyrimidine photo-lyase [Culex quinquefasciatus] >gi|167877630|gb|EDS41013.1| deoxyribodipyrimidine photo-lyase [Culex quinquefasciatus]	XP_001845657	4.29612e-80	75	288.115	218	164
IC88556AaEcon10445	1222	gi|193627197|ref|XP_001950365.1|PREDICTED: similar to IRA1 protein [Acyrthosiphon pisum]	XP_001950365	1.48912e-102	98	377.481	184	181
IC88556AaEcon10447	1074	gi|156545976|ref|XP_001607071.1|PREDICTED: similar to ras-related protein 2 [Nasonia vitripennis]	XP_001607071	3.42584e-63	96	150.984	81	78
IC88556AaEcon1045	2984	gi|193641185|ref|XP_001949624.1|PREDICTED: similar to acyl-coa dehydrogenase [Acyrthosiphon pisum]	XP_001949624	0	83	885.174	634	530
IC88556AaEcon10450	1617	gi|193676281|ref|XP_001945508.1|PREDICTED: similar to Excitatory amino acid transporter 2 CG3159-PA [Acyrthosiphon pisum]	XP_001945508	6.70859e-128	74	462.225	419	313
IC88556AaEcon10451	621	gi|91085189|ref|XP_971470.1|PREDICTED: similar to AGAP002559-PA [Tribolium castaneum] >gi|270008463|gb|EFA04911.1| hypothetical protein TcasGA2_TC014975 [Tribolium castaneum]	XP_971470	6.96402e-08	74	61.2326	50	37
IC88556AaEcon10452	2503	gi|193625015|ref|XP_001950479.1|PREDICTED: similar to DNA polymerase subunit gamma 1, mitochondrial, partial [Acyrthosiphon pisum]	XP_001950479	2.29548e-128	73	464.537	419	307
IC88556AaEcon10453	1164	gi|156538082|ref|XP_001607683.1|PREDICTED: similar to anon2A5 [Nasonia vitripennis]	XP_001607683	2.02114e-61	65	240.736	248	162
IC88556AaEcon10454	1823	gi|241729581|ref|XP_002404605.1|secreted protein [Ixodes scapularis] >gi|215505493|gb|EEC14987.1| secreted protein [Ixodes scapularis]	XP_002404605	1.78287e-39	66	168.703	225	149
IC88556AaEcon10455	1720	gi|193610747|ref|XP_001945978.1|PREDICTED: similar to AGAP001319-PA [Acyrthosiphon pisum]	XP_001945978	1.7288e-113	65	414.461	443	290
IC88556AaEcon10458	490	gi|118395092|ref|XP_001029901.1|Papain family cysteine protease containing protein [Tetrahymena thermophila] >gi|89284178|gb|EAR82238.1| Papain family cysteine protease containing protein [Tetrahymena thermophila SB210]	XP_001029901	9.09549e-07	66	56.6102	74	49
IC88556AaEcon10459	1164	gi|242014152|ref|XP_002427759.1|conserved hypothetical protein [Pediculus humanus corporis] >gi|212512213|gb|EEB15021.1| conserved hypothetical protein [Pediculus humanus corporis]	XP_002427759	3.27202e-11	56	73.9442	161	91
IC88556AaEcon1046	3223	gi|110762262|ref|XP_624754.2|PREDICTED: similar to midway CG31991-PA, isoform A [Apis mellifera]	XP_624754	2.16114e-174	76	617.846	492	377
IC88556AaEcon10460	447	gi|242003202|ref|XP_002422651.1|histone H2B.3, putative [Pediculus humanus corporis] >gi|242020962|ref|XP_002430916.1| histone H2B.3, putative [Pediculus humanus corporis] >gi|212505452|gb|EEB09913.1| histone H2B.3, putative [Pediculus humanus corporis] >gi|212516134|gb|EEB18178.1| histone H2B.3, putative [Pediculus humanus corporis]	XP_002422651	8.42476e-45	99	182.956	105	104
IC88556AaEcon10461	607	gi|270010566|gb|EFA07014.1|hypothetical protein TcasGA2_TC009984 [Tribolium castaneum]	EFA07014	4.695e-08	60	45.8246	69	42
IC88556AaEcon10462	1897	gi|193690890|ref|XP_001948718.1|PREDICTED: similar to lethal (2) giant larvae CG2671-PA [Acyrthosiphon pisum]	XP_001948718	6.99934e-165	75	432.18	387	291
IC88556AaEcon10465	470	gi|242022134|ref|XP_002431496.1|restnitis pigmentosa 9 protein, putative [Pediculus humanus corporis] >gi|212516790|gb|EEB18758.1| restnitis pigmentosa 9 protein, putative [Pediculus humanus corporis]	XP_002431496	2.90264e-37	98	157.918	78	77
IC88556AaEcon10468	735	gi|91076052|ref|XP_972563.1|PREDICTED: similar to potassium channel modulatory factor 1 [Tribolium castaneum] >gi|270014594|gb|EFA11042.1| hypothetical protein TcasGA2_TC004633 [Tribolium castaneum]	XP_972563	3.54893e-69	89	265.388	155	139
IC88556AaEcon10469	593	gi|282847467|ref|NP_001164282.1|ATP synthase subunit epsilon, mitochondrial [Tribolium castaneum]	NP_001164282	2.76253e-16	84	88.9669	59	50
IC88556AaEcon1047	3317	gi|242016558|ref|XP_002428853.1|cAMP-dependent protein kinase catalytic subunit, putative [Pediculus humanus corporis] >gi|212513589|gb|EEB16115.1| cAMP-dependent protein kinase catalytic subunit, putative [Pediculus humanus corporis]	XP_002428853	4.72237e-124	79	450.669	343	272
IC88556AaEcon10471	1008	gi|242006884|ref|XP_002424272.1|multiple pdz domain protein, putative [Pediculus humanus corporis] >gi|212507672|gb|EEB11534.1| multiple pdz domain protein, putative [Pediculus humanus corporis]	XP_002424272	6.04536e-55	58	215.698	316	186
IC88556AaEcon10472	2841	gi|91076698|ref|XP_971949.1|PREDICTED: similar to AGAP003138-PA [Tribolium castaneum]	XP_971949	0	82	514.612	350	289
IC88556AaEcon10473	2540	gi|156537942|ref|XP_001608161.1|PREDICTED: similar to ENSANGP00000023698 [Nasonia vitripennis]	XP_001608161	1.39733e-173	80	614.764	430	347
IC88556AaEcon10475	2921	gi|270015748|gb|EFA12196.1|hypothetical protein TcasGA2_TC004349 [Tribolium castaneum]	EFA12196	8.18351e-40	62	170.629	218	136
IC88556AaEcon10476	3426	gi|156541397|ref|XP_001600580.1|PREDICTED: similar to polyhomeotic-like protein 2-like protein [Nasonia vitripennis]	XP_001600580	7.74481e-45	55	187.578	331	185
IC88556AaEcon10477	1611	gi|242019981|ref|XP_002430436.1|conserved hypothetical protein [Pediculus humanus corporis] >gi|212515574|gb|EEB17698.1| conserved hypothetical protein [Pediculus humanus corporis]	XP_002430436	2.79936e-17	47	94.7449	341	163
IC88556AaEcon10479	4495	gi|156543626|ref|XP_001604556.1|PREDICTED: hypothetical protein [Nasonia vitripennis]	XP_001604556	1.77607e-84	73	179.104	178	130
IC88556AaEcon1048	2368	gi|91087169|ref|XP_975384.1|PREDICTED: similar to AGAP011535-PA [Tribolium castaneum] >gi|270010561|gb|EFA07009.1| hypothetical protein TcasGA2_TC009979 [Tribolium castaneum]	XP_975384	7.34118e-52	96	210.305	113	109
IC88556AaEcon10480	1206	gi|91094369|ref|XP_970631.1|PREDICTED: similar to CG14435 CG14435-PA [Tribolium castaneum]	XP_970631	5.42871e-65	83	252.677	165	137
IC88556AaEcon10482	2638	gi|270010360|gb|EFA06808.1|hypothetical protein TcasGA2_TC009747 [Tribolium castaneum]	EFA06808	0.000645431	77	51.2174	68	53
IC88556AaEcon10483	2175	gi|193671607|ref|XP_001952343.1|PREDICTED: similar to Minichromosome maintenance 7 CG4978-PA [Acyrthosiphon pisum]	XP_001952343	5.25546e-113	87	397.127	292	256
IC88556AaEcon10485	3956	gi|189055002|dbj|BAG37986.1|unnamed protein product [Homo sapiens]	BAG37986	8.64273e-72	54	277.33	492	268
IC88556AaEcon10486	995	gi|91084815|ref|XP_973232.1|PREDICTED: similar to CRAL/TRIO domain-containing protein [Tribolium castaneum] >gi|270008959|gb|EFA05407.1| hypothetical protein TcasGA2_TC015583 [Tribolium castaneum]	XP_973232	5.36819e-09	50	66.2402	122	62
IC88556AaEcon1049	2786	gi|170056771|ref|XP_001864181.1|glycogenin [Culex quinquefasciatus] >gi|167876468|gb|EDS39851.1| glycogenin [Culex quinquefasciatus]	XP_001864181	1.46865e-131	84	475.322	315	266
IC88556AaEcon10490	644	gi|193664422|ref|XP_001945789.1|PREDICTED: similar to heparan-alpha-glucosaminide N-acetyltransferase [Acyrthosiphon pisum]	XP_001945789	5.62724e-11	53	71.633	133	71
IC88556AaEcon10492	1234	gi|91080465|ref|XP_970115.1|PREDICTED: similar to coiled-coil domain containing 134 [Tribolium castaneum] >gi|270005764|gb|EFA02212.1| hypothetical protein TcasGA2_TC007871 [Tribolium castaneum]	XP_970115	1.6346e-32	65	144.821	180	117
IC88556AaEcon10494	2260	gi|198473684|ref|XP_001356400.2|GA18347 [Drosophila pseudoobscura pseudoobscura] >gi|198138064|gb|EAL33463.2| GA18347 [Drosophila pseudoobscura pseudoobscura]	XP_001356400	7.22211e-152	61	242.662	351	216
IC88556AaEcon10495	2037	gi|193636453|ref|XP_001951086.1|PREDICTED: similar to dab2-interacting protein [Acyrthosiphon pisum]	XP_001951086	3.9548e-67	70	260.766	239	168
IC88556AaEcon10496	4944	gi|193652345|ref|XP_001947146.1|PREDICTED: similar to LOC494817 protein [Acyrthosiphon pisum]	XP_001947146	2.27718e-149	63	409.068	541	341
IC88556AaEcon105	2102	gi|189241276|ref|XP_974567.2|PREDICTED: similar to CG3983 CG3983-PB [Tribolium castaneum] >gi|270014031|gb|EFA10479.1| hypothetical protein TcasGA2_TC012725 [Tribolium castaneum]	XP_974567	6.48613e-105	68	386.341	419	286
IC88556AaEcon1050	1242	gi|110761892|ref|XP_391934.3|PREDICTED: similar to CG8636-PA [Apis mellifera]	XP_391934	4.63007e-86	71	295.049	256	184
IC88556AaEcon10501	1392	gi|66550396|ref|XP_395483.2|PREDICTED: similar to CG15626-PA, isoform A [Apis mellifera]	XP_395483	3.23838e-104	82	383.259	259	213
IC88556AaEcon10502	1323	gi|193671755|ref|XP_001942832.1|PREDICTED: similar to GA13041-PA [Acyrthosiphon pisum]	XP_001942832	4.49265e-15	61	87.0409	157	97
IC88556AaEcon10504	1347	gi|242005771|ref|XP_002423734.1|sulfate transporter, putative [Pediculus humanus corporis] >gi|212506936|gb|EEB10996.1| sulfate transporter, putative [Pediculus humanus corporis]	XP_002423734	3.59228e-96	67	252.677	270	181
IC88556AaEcon10505	2286	gi|291233352|ref|XP_002736617.1|PREDICTED: Myt1-like [Saccoglossus kowalevskii]	XP_002736617	1.91538e-49	58	202.216	258	151
IC88556AaEcon1051	2263	gi|110748849|ref|XP_623929.2|PREDICTED: similar to CG5033-PA, isoform A [Apis mellifera]	XP_623929	0	82	924.08	645	532
IC88556AaEcon10510	986	gi|169814598|gb|CP000958.1|Burkholderia cenocepacia MC0-3 chromosome 1, complete sequence	CP000958	5.35699e-11	80	78.8312	94	76
IC88556AaEcon10511	3315	gi|156546419|ref|XP_001607123.1|PREDICTED: similar to acyl-coa dehydrogenase [Nasonia vitripennis]	XP_001607123	2.18619e-69	75	161.77	131	99
IC88556AaEcon10512	612	gi|110767856|ref|XP_624291.2|PREDICTED: similar to metaxin 1 [Apis mellifera]	XP_624291	1.18875e-44	75	183.341	141	106
IC88556AaEcon10513	1334	gi|110755097|ref|XP_396303.3|PREDICTED: similar to glycerophosphodiester phosphodiesterase domain containing 1 [Apis mellifera]	XP_396303	5.54591e-94	73	346.665	293	215
IC88556AaEcon10514	1209	gi|270005025|gb|EFA01473.1|hypothetical protein TcasGA2_TC007022 [Tribolium castaneum]	EFA01473	3.58998e-08	58	63.929	94	55
IC88556AaEcon10515	777	gi|238921234|ref|YP_002934749.1|arabinose-proton symporter [Edwardsiella ictaluri 93-146] >gi|238870803|gb|ACR70514.1| arabinose-proton symporter [Edwardsiella ictaluri 93-146]	YP_002934749	1.50653e-19	73	95.9005	175	129
IC88556AaEcon10517	1773	gi|193632108|ref|XP_001944680.1|PREDICTED: similar to UDP-n-acteylglucosamine pyrophosphorylase [Acyrthosiphon pisum]	XP_001944680	2.4287e-118	78	430.639	398	314
IC88556AaEcon10518	519	gi|242009820|ref|XM_002425636.1|Pediculus humanus corporis conserved hypothetical protein, mRNA	XM_002425636	4.61932e-21	79	111.292	126	100
IC88556AaEcon10521	3451	gi|193713591|ref|XP_001942791.1|PREDICTED: similar to centrosomal protein, putative [Acyrthosiphon pisum]	XP_001942791	3.76161e-31	54	142.124	427	232
IC88556AaEcon10522	667	gi|157167438|ref|XP_001660693.1|metalloprotease m41 ftsh [Aedes aegypti] >gi|108873589|gb|EAT37814.1| metalloprotease m41 ftsh [Aedes aegypti]	XP_001660693	2.75625e-88	94	328.561	209	198
IC88556AaEcon10523	3782	gi|66561012|ref|XP_392779.2|PREDICTED: similar to CG7837-PA [Apis mellifera]	XP_392779	3.53704e-06	43	59.3066	189	82
IC88556AaEcon10524	747	gi|242022378|ref|XP_002431617.1|pre-mRNA-splicing ATP-dependent RNA helicase prp28, putative [Pediculus humanus corporis] >gi|212516925|gb|EEB18879.1| pre-mRNA-splicing ATP-dependent RNA helicase prp28, putative [Pediculus humanus corporis]	XP_002431617	1.00436e-38	99	138.658	114	113
IC88556AaEcon10525	1120	gi|237740489|ref|ZP_04570970.1|conserved hypothetical protein [Fusobacterium sp. 2_1_31] >gi|229422506|gb|EEO37553.1| conserved hypothetical protein [Fusobacterium sp. 2_1_31]	ZP_04570970	2.31931e-07	52	53.5286	153	80
IC88556AaEcon1053	2065	gi|242019080|ref|XP_002429994.1|conserved hypothetical protein [Pediculus humanus corporis] >gi|212515049|gb|EEB17256.1| conserved hypothetical protein [Pediculus humanus corporis]	XP_002429994	1.26882e-90	62	296.975	343	216
IC88556AaEcon10531	1402	gi|91077330|ref|XP_974826.1|PREDICTED: similar to Myotubularin-related protein 2 [Tribolium castaneum] >gi|270001666|gb|EEZ98113.1| hypothetical protein TcasGA2_TC000531 [Tribolium castaneum]	XP_974826	2.21786e-145	87	482.256	313	273
IC88556AaEcon10532	651	gi|193606003|ref|XP_001947882.1|PREDICTED: similar to OV-16 antigen [Acyrthosiphon pisum]	XP_001947882	0.000104766	69	50.8322	55	38
IC88556AaEcon10533	2138	gi|242016376|ref|XP_002428797.1|hypothetical protein Phum_PHUM401430 [Pediculus humanus corporis] >gi|212513494|gb|EEB16059.1| hypothetical protein Phum_PHUM401430 [Pediculus humanus corporis]	XP_002428797	1.6659e-27	51	86.6557	160	83
IC88556AaEcon10535	515	gi|169869524|ref|XP_001841325.1|hypothetical protein CC1G_11853 [Coprinopsis cinerea okayama7#130] >gi|116497603|gb|EAU80498.1| hypothetical protein CC1G_11853 [Coprinopsis cinerea okayama7#130]	XP_001841325	1.83572e-24	96	115.546	60	58
IC88556AaEcon10537	2403	gi|110764469|ref|XP_623102.2|PREDICTED: similar to CG7766-PB, isoform B isoform 1 [Apis mellifera]	XP_623102	0	75	865.914	733	554
IC88556AaEcon10538	3392	gi|66517414|ref|XP_623184.1|PREDICTED: similar to Arrestin 2 CG5962-PA [Apis mellifera]	XP_623184	9.30981e-59	94	233.802	135	127
IC88556AaEcon10539	478	gi|110763552|ref|XP_001121061.1|PREDICTED: similar to homeobox only domain [Apis mellifera]	XP_001121061	2.52616e-09	61	65.0846	80	49
IC88556AaEcon1054	1033	gi|66513595|ref|XP_624305.1|PREDICTED: similar to SH3 domain-binding glutamic acid-rich protein homolog (SH3BGR protein), partial [Apis mellifera]	XP_624305	2.43775e-44	80	183.726	144	116
IC88556AaEcon10542	2036	gi|156554078|ref|XP_001600059.1|PREDICTED: similar to zinc metalloprotease [Nasonia vitripennis]	XP_001600059	2.4996e-64	48	179.874	452	217
IC88556AaEcon10544	1309	gi|242006159|ref|XP_002423922.1|hspc200, putative [Pediculus humanus corporis] >gi|212507185|gb|EEB11184.1| hspc200, putative [Pediculus humanus corporis]	XP_002423922	3.98594e-55	56	211.846	357	200
IC88556AaEcon10546	1212	gi|282400164|ref|NP_001164205.1|cathepsin B precursor [Tribolium castaneum] >gi|270004839|gb|EFA01287.1| cathepsin B precursor [Tribolium castaneum]	NP_001164205	1.44617e-49	52	201.445	308	161
IC88556AaEcon10549	3273	gi|193647921|ref|XP_001946610.1|PREDICTED: hypothetical protein [Acyrthosiphon pisum]	XP_001946610	1.14079e-28	50	114.775	236	118
IC88556AaEcon1055	1862	gi|156551968|ref|XP_001600621.1|PREDICTED: similar to ENSANGP00000015341 [Nasonia vitripennis]	XP_001600621	2.18404e-125	72	454.136	375	272
IC88556AaEcon10552	540	gi|156537662|ref|XP_001607859.1|PREDICTED: similar to MGC85327 protein [Nasonia vitripennis]	XP_001607859	2.49103e-06	82	49.6766	34	28
IC88556AaEcon10553	1966	gi|291222534|ref|XP_002731271.1|PREDICTED: hypothetical protein [Saccoglossus kowalevskii]	XP_002731271	2.03101e-20	50	105.531	263	133
IC88556AaEcon10554	1165	gi|242025658|ref|XP_002433241.1|glutamic acid-rich protein precursor, putative [Pediculus humanus corporis] >gi|212518782|gb|EEB20503.1| glutamic acid-rich protein precursor, putative [Pediculus humanus corporis]	XP_002433241	1.80257e-21	68	92.0485	108	74
IC88556AaEcon10555	1588	gi|242022293|ref|XP_002431575.1|conserved hypothetical protein [Pediculus humanus corporis] >gi|212516878|gb|EEB18837.1| conserved hypothetical protein [Pediculus humanus corporis]	XP_002431575	5.0656e-88	75	329.717	260	195
IC88556AaEcon10556	1412	gi|242023696|ref|XP_002432267.1|Kinesin heavy chain, putative [Pediculus humanus corporis] >gi|212517676|gb|EEB19529.1| Kinesin heavy chain, putative [Pediculus humanus corporis]	XP_002432267	3.30619e-96	86	356.681	297	256
IC88556AaEcon10557	552	gi|242024906|ref|XP_002432867.1|cornichon, putative [Pediculus humanus corporis] >gi|212518376|gb|EEB20129.1| cornichon, putative [Pediculus humanus corporis]	XP_002432867	7.79482e-33	87	143.665	100	87
IC88556AaEcon10558	1523	gi|242003872|ref|XP_002422893.1|vacuolar amino acid transporter, putative [Pediculus humanus corporis] >gi|212505775|gb|EEB10155.1| vacuolar amino acid transporter, putative [Pediculus humanus corporis]	XP_002422893	2.88508e-101	69	373.629	390	270
IC88556AaEcon10559	2947	gi|156542965|ref|XP_001602378.1|PREDICTED: similar to Trk-like receptor tyrosine kinase [Nasonia vitripennis]	XP_001602378	1.62867e-120	72	438.728	376	273
IC88556AaEcon1056	1960	gi|242003735|ref|XP_002422841.1|conserved hypothetical protein [Pediculus humanus corporis] >gi|212505711|gb|EEB10103.1| conserved hypothetical protein [Pediculus humanus corporis]	XP_002422841	6.15897e-94	74	349.747	315	234
IC88556AaEcon10562	1295	gi|260586476|gb|ACX46120.1|catalase [Scylla serrata]	ACX46120	2.49374e-87	77	327.02	286	222
IC88556AaEcon10563	750	gi|195375668|ref|XP_002046622.1|GJ12381 [Drosophila virilis] >gi|194153780|gb|EDW68964.1| GJ12381 [Drosophila virilis]	XP_002046622	4.09158e-28	63	129.028	141	89
IC88556AaEcon10564	1990	gi|189242051|ref|XP_968641.2|PREDICTED: similar to DNA replication licensing factor MCM3 [Tribolium castaneum] >gi|270015933|gb|EFA12381.1| hypothetical protein TcasGA2_TC002088 [Tribolium castaneum]	XP_968641	0	83	701.819	548	456
IC88556AaEcon10565	1924	gi|156541850|ref|XP_001601012.1|PREDICTED: similar to Gag-Pol [Nasonia vitripennis]	XP_001601012	9.19724e-10	49	70.0922	171	84
IC88556AaEcon10567	1734	gi|291239573|ref|XP_002739702.1|PREDICTED: hypothetical protein [Saccoglossus kowalevskii]	XP_002739702	1.39011e-115	69	294.664	275	191
IC88556AaEcon10568	1654	gi|156553544|ref|XP_001601721.1|PREDICTED: similar to sorting nexin DSH3PX1 [Nasonia vitripennis]	XP_001601721	5.081e-38	73	163.696	142	104
IC88556AaEcon10569	904	gi|193650219|ref|XP_001951244.1|PREDICTED: similar to slowpoke binding protein [Acyrthosiphon pisum]	XP_001951244	3.04204e-45	78	186.422	152	120
IC88556AaEcon1057	2586	gi|158286462|ref|XP_565200.3|AGAP007003-PA [Anopheles gambiae str. PEST] >gi|157020481|gb|EAL41899.3| AGAP007003-PA [Anopheles gambiae str. PEST]	XP_565200	1.81835e-07	41	50.8322	166	69
IC88556AaEcon10572	952	gi|170039925|ref|XP_001847768.1|WD repeat protein 82 [Culex quinquefasciatus] >gi|167863510|gb|EDS26893.1| WD repeat protein 82 [Culex quinquefasciatus]	XP_001847768	2.36118e-51	96	206.838	108	104
IC88556AaEcon10573	1112	gi|285002295|ref|YP_003422359.1|P94 [Pseudaletia unipuncta granulovirus] >gi|197343555|gb|ACH69370.1| P94 [Pseudaletia unipuncta granulovirus]	YP_003422359	3.28088e-20	49	101.293	212	105
IC88556AaEcon10575	2119	gi|195540151|gb|AAI67995.1|LOC548794 protein [Xenopus (Silurana) tropicalis]	AAI67995	2.38121e-06	67	58.9214	52	35
IC88556AaEcon10576	882	gi|66500873|ref|XP_395724.2|PREDICTED: similar to golgi-associated microtubule-binding protein HOOK3 isoform 1 [Apis mellifera]	XP_395724	7.63016e-59	66	140.198	187	124
IC88556AaEcon10578	2568	gi|110749111|ref|XP_397193.3|PREDICTED: similar to CG16975-PB, isoform B [Apis mellifera]	XP_397193	1.95312e-160	60	363.229	425	255
IC88556AaEcon10579	831	gi|115693657|ref|XP_001194883.1|PREDICTED: similar to transposase, partial [Strongylocentrotus purpuratus] >gi|115738971|ref|XP_791053.2| PREDICTED: similar to transposase, partial [Strongylocentrotus purpuratus]	XP_001194883	9.39417e-18	55	76.6406	163	90
IC88556AaEcon1058	2241	gi|121511992|gb|ABM55447.1|ribosome-associated membrane protein [Xenopsylla cheopis]	ABM55447	2.45778e-25	95	122.094	64	61
IC88556AaEcon10582	2548	gi|242009763|ref|XP_002425652.1|hypothetical protein Phum_PHUM213210 [Pediculus humanus corporis] >gi|212509545|gb|EEB12914.1| hypothetical protein Phum_PHUM213210 [Pediculus humanus corporis]	XP_002425652	5.53421e-45	51	187.578	437	224
IC88556AaEcon10583	3522	gi|115634725|ref|XP_001195762.1|PREDICTED: similar to CHMP family, member 7 [Strongylocentrotus purpuratus] >gi|115924447|ref|XP_001196534.1| PREDICTED: similar to CHMP family, member 7 [Strongylocentrotus purpuratus]	XP_001195762	1.04072e-19	43	73.1738	293	126
IC88556AaEcon10585	1427	gi|193676359|ref|XP_001952377.1|PREDICTED: similar to GA19958-PA [Acyrthosiphon pisum]	XP_001952377	2.42218e-70	70	270.781	243	171
IC88556AaEcon10588	3105	gi|156551702|ref|XP_001602132.1|PREDICTED: similar to zinc finger, FYVE domain containing 1 (predicted) [Nasonia vitripennis]	XP_001602132	0	72	574.704	521	377
IC88556AaEcon10589	899	gi|110763559|ref|XP_001120044.1|PREDICTED: similar to Sarcoglycan CG7851-PA [Apis mellifera]	XP_001120044	7.44834e-14	57	70.0922	100	57
IC88556AaEcon1059	3113	gi|66558746|ref|XP_396480.2|PREDICTED: similar to frayed CG7693-PA, isoform A [Apis mellifera]	XP_396480	0	79	746.888	589	466
IC88556AaEcon10590	4098	gi|110770160|ref|XP_623772.2|PREDICTED: similar to PHD finger protein 7, partial [Apis mellifera]	XP_623772	5.43358e-85	65	321.242	293	193
IC88556AaEcon10592	693	gi|91084891|ref|XP_976249.1|PREDICTED: hypothetical protein [Tribolium castaneum] >gi|270008980|gb|EFA05428.1| hypothetical protein TcasGA2_TC015604 [Tribolium castaneum]	XP_976249	1.51716e-07	61	60.4622	65	40
IC88556AaEcon10593	477	gi|193666898|ref|XP_001952811.1|PREDICTED: similar to O-sialoglycoprotein endopeptidase [Acyrthosiphon pisum]	XP_001952811	5.82375e-06	82	53.9138	35	29
IC88556AaEcon10595	1017	gi|66499320|ref|XP_392150.2|PREDICTED: similar to fidipidine CG7773-PA [Apis mellifera]	XP_392150	1.16279e-14	65	85.1149	95	62
IC88556AaEcon10596	1921	gi|156548702|ref|XP_001602899.1|PREDICTED: similar to seven in absentia homolog 1 (Drosophila) [Nasonia vitripennis]	XP_001602899	1.84945e-10	54	72.4034	93	51
IC88556AaEcon10598	2146	gi|193645773|ref|XP_001950661.1|PREDICTED: similar to genderblind CG6070-PA [Acyrthosiphon pisum]	XP_001950661	8.29955e-165	80	523.472	398	322
IC88556AaEcon106	965	gi|91083095|ref|XP_969262.1|PREDICTED: similar to ribosomal protein S4e [Tribolium castaneum] >gi|270006993|gb|EFA03441.1| hypothetical protein TcasGA2_TC013431 [Tribolium castaneum]	XP_969262	1.06352e-115	91	420.624	248	226
IC88556AaEcon1060	2563	gi|242022233|ref|XP_002431545.1|high affinity nuclear juvenile hormone binding protein, putative [Pediculus humanus corporis] >gi|212516848|gb|EEB18807.1| high affinity nuclear juvenile hormone binding protein, putative [Pediculus humanus corporis]	XP_002431545	8.89835e-43	57	180.259	253	145
IC88556AaEcon10600	2630	gi|66500348|ref|XP_623953.1|PREDICTED: similar to CG31534-PA, isoform A [Apis mellifera]	XP_623953	3.30506e-42	94	145.206	73	69
IC88556AaEcon10602	852	gi|170036269|ref|XP_001845987.1|ornithine aminotransferase, mitochondrial [Culex quinquefasciatus] >gi|167878864|gb|EDS42247.1| ornithine aminotransferase, mitochondrial [Culex quinquefasciatus]	XP_001845987	2.48642e-56	93	179.874	102	95
IC88556AaEcon10603	1353	gi|156551465|ref|XP_001604860.1|PREDICTED: similar to GTP-binding protein hflx [Nasonia vitripennis]	XP_001604860	1.48508e-61	66	218.009	236	157
IC88556AaEcon10604	979	gi|110759302|ref|XP_001120926.1|PREDICTED: similar to CG31033-PC, isoform C [Apis mellifera]	XP_001120926	8.76944e-50	61	147.902	195	119
IC88556AaEcon10608	1886	gi|110748961|ref|XP_001121433.1|PREDICTED: similar to CG9649-PA [Apis mellifera]	XP_001121433	1.06065e-26	43	126.331	469	205
IC88556AaEcon1061	1624	gi|260234113|dbj|BAI44279.1|cysteine proteinase inhibitor precursor [Manduca sexta] >gi|261336196|dbj|BAH59606.2| cysteine proteinase inhibitor precursor [Manduca sexta]	BAI44279	3.52763e-60	55	237.269	340	190
IC88556AaEcon10611	1641	gi|95147325|ref|NP_001035725.1|Fanconi anemia, complementation group A [Danio rerio] >gi|63409518|gb|AAY40839.1| Fanconi anemia A [Danio rerio]	NP_001035725	4.14461e-16	48	90.8929	323	156
IC88556AaEcon10612	1523	gi|156546556|ref|XP_001600993.1|PREDICTED: similar to sterol o-acyltransferase [Nasonia vitripennis]	XP_001600993	3.15652e-105	75	278.87	268	202
IC88556AaEcon10613	1078	gi|189235926|ref|XP_001807762.1|PREDICTED: similar to mCG142610 [Tribolium castaneum]	XP_001807762	3.44746e-12	43	77.0258	216	95
IC88556AaEcon10615	1050	gi|242005128|ref|XP_002423425.1|conserved hypothetical protein [Pediculus humanus corporis] >gi|212506494|gb|EEB10687.1| conserved hypothetical protein [Pediculus humanus corporis]	XP_002423425	3.18833e-23	49	113.62	222	109
IC88556AaEcon10616	1969	gi|66517656|ref|XP_395321.2|PREDICTED: similar to Heat shock factor protein (HSF) (Heat shock transcription factor) (HSTF) [Apis mellifera]	XP_395321	4.12605e-70	80	241.121	177	143
IC88556AaEcon1062	1255	gi|194758014|ref|XP_001961257.1|GF13775 [Drosophila ananassae] >gi|190622555|gb|EDV38079.1| GF13775 [Drosophila ananassae]	XP_001961257	9.17971e-39	66	165.622	178	118
IC88556AaEcon10624	1835	gi|291237997|ref|XP_002738918.1|PREDICTED: RETRotransposon-like family member (retr-1)-like [Saccoglossus kowalevskii]	XP_002738918	4.61554e-11	63	74.3294	100	63
IC88556AaEcon10625	1268	gi|156555069|ref|XP_001604128.1|PREDICTED: similar to F-box protein 28 (predicted) [Nasonia vitripennis]	XP_001604128	2.07445e-38	77	164.466	136	105
IC88556AaEcon10628	1139	gi|126032275|tpg|DAA05866.1|TPA_inf: chitinase 18-18 [Hypocrea jecorina]	DAA05866	1.61597e-15	44	88.1965	221	98
IC88556AaEcon1063	2518	gi|270016484|gb|EFA12930.1|hypothetical protein TcasGA2_TC010476 [Tribolium castaneum]	EFA12930	3.67635e-25	66	121.709	108	72
IC88556AaEcon10631	1470	gi|241828659|ref|XP_002414728.1|Ser/Thr protein phosphatase, putative [Ixodes scapularis] >gi|215508940|gb|EEC18393.1| Ser/Thr protein phosphatase, putative [Ixodes scapularis]	XP_002414728	9.39715e-150	95	534.643	276	264
IC88556AaEcon10633	1660	gi|66551614|ref|XP_393005.2|PREDICTED: similar to kinase suppressor of ras CG2899-PA isoform 1 [Apis mellifera]	XP_393005	1.58757e-124	64	419.853	503	322
IC88556AaEcon10634	1703	gi|193599014|ref|XP_001948235.1|PREDICTED: similar to phosphatase and actin regulator [Acyrthosiphon pisum]	XP_001948235	1.42063e-51	72	208.764	187	136
IC88556AaEcon10635	2610	gi|189238031|ref|XP_966733.2|PREDICTED: similar to T21C9.6 [Tribolium castaneum]	XP_966733	1.32614e-53	60	178.333	228	137
IC88556AaEcon10636	910	gi|156552157|ref|XP_001605764.1|PREDICTED: similar to ENSANGP00000011379 [Nasonia vitripennis]	XP_001605764	9.63792e-23	72	111.694	84	61
IC88556AaEcon10637	1016	gi|158294367|ref|XP_315557.4|AGAP005553-PA [Anopheles gambiae str. PEST] >gi|157015531|gb|EAA11343.4| AGAP005553-PA [Anopheles gambiae str. PEST]	XP_315557	3.97668e-15	62	86.6557	109	68
IC88556AaEcon10638	1142	gi|193662234|ref|XP_001948711.1|PREDICTED: similar to alanine aminotransferase [Acyrthosiphon pisum]	XP_001948711	1.37689e-06	83	58.5362	37	31
IC88556AaEcon1064	2475	gi|193599064|ref|XP_001945768.1|PREDICTED: similar to heat shock protein 14 [Acyrthosiphon pisum]	XP_001945768	9.30491e-90	64	336.265	449	291
IC88556AaEcon10641	415	gi|242012499|ref|XP_002426970.1|vacuolar ATP synthase catalytic subunit A, osteoclast isoform, putative [Pediculus humanus corporis] >gi|212511199|gb|EEB14232.1| vacuolar ATP synthase catalytic subunit A, osteoclast isoform, putative [Pediculus humanus corporis]	XP_002426970	2.11111e-40	96	168.318	110	106
IC88556AaEcon10642	1322	gi|193690922|ref|XP_001952163.1|PREDICTED: similar to sucrase [Acyrthosiphon pisum]	XP_001952163	4.41585e-63	63	246.514	288	183
IC88556AaEcon10643	1327	gi|242017440|ref|XP_002429196.1|Acidic fibroblast growth factor intracellular-binding protein, putative [Pediculus humanus corporis] >gi|212514085|gb|EEB16458.1| Acidic fibroblast growth factor intracellular-binding protein, putative [Pediculus humanus corporis]	XP_002429196	9.50332e-90	74	335.109	345	257
IC88556AaEcon10648	3171	gi|110762584|ref|XP_001120159.1|PREDICTED: similar to OTU domain containing 5 [Apis mellifera]	XP_001120159	9.81433e-71	72	273.478	239	173
IC88556AaEcon10649	1536	gi|193629557|ref|XP_001950796.1|PREDICTED: similar to myo-inositol oxygenase [Acyrthosiphon pisum]	XP_001950796	7.90922e-123	81	445.277	288	236
IC88556AaEcon1065	2670	gi|270003943|gb|EFA00391.1|hypothetical protein TcasGA2_TC003237 [Tribolium castaneum]	EFA00391	4.24138e-25	57	102.064	133	76
IC88556AaEcon10650	1170	gi|170032190|ref|XP_001843965.1|sugar transporter [Culex quinquefasciatus] >gi|167872081|gb|EDS35464.1| sugar transporter [Culex quinquefasciatus]	XP_001843965	1.24755e-26	54	125.176	234	127
IC88556AaEcon10651	586	gi|158297273|ref|XP_317538.3|AGAP007940-PA [Anopheles gambiae str. PEST] >gi|157015115|gb|EAA43928.3| AGAP007940-PA [Anopheles gambiae str. PEST]	XP_317538	5.57533e-22	86	107.842	90	78
IC88556AaEcon10652	732	gi|239792867|dbj|BAH72722.1|ACYPI006542 [Acyrthosiphon pisum]	BAH72722	4.34969e-27	70	125.561	120	85
IC88556AaEcon10654	1427	gi|193603368|ref|XP_001943802.1|PREDICTED: similar to AGAP000906-PA [Acyrthosiphon pisum]	XP_001943802	1.43991e-22	84	112.079	76	64
IC88556AaEcon10659	1331	gi|187103108|ref|NP_001119614.1|cathepsin B-1418 [Acyrthosiphon pisum] >gi|163300438|tpg|DAA06126.1| TPA_inf: cathepsin B transcript 1418 [Acyrthosiphon pisum] >gi|239788654|dbj|BAH70998.1| ACYPI000010 [Acyrthosiphon pisum]	NP_001119614	4.30201e-20	57	67.0106	78	45
IC88556AaEcon1066	1247	gi|283436152|ref|NP_001164444.1|peroxiredoxin-like protein [Apis mellifera]	NP_001164444	3.7537e-93	86	346.28	220	190
IC88556AaEcon10660	3093	gi|110766073|ref|XP_395379.3|PREDICTED: similar to CG5065-PA [Apis mellifera]	XP_395379	7.40192e-23	55	114.39	230	127
IC88556AaEcon10662	3464	gi|148233245|ref|NP_001088605.1|hypothetical protein LOC495496 [Xenopus laevis] >gi|54673685|gb|AAH84952.1| Xpo6-a protein [Xenopus laevis]	NP_001088605	1.66151e-79	51	302.753	518	265
IC88556AaEcon10664	887	gi|110764489|ref|XP_001121931.1|PREDICTED: similar to thread CG12284-PA, isoform A [Apis mellifera]	XP_001121931	6.57612e-21	71	105.531	98	70
IC88556AaEcon10665	642	gi|125978785|ref|XP_001353425.1|GA14782 [Drosophila pseudoobscura pseudoobscura] >gi|195160721|ref|XP_002021223.1| GL24927 [Drosophila persimilis] >gi|54642185|gb|EAL30934.1| GA14782 [Drosophila pseudoobscura pseudoobscura] >gi|194118336|gb|EDW40379.1| GL24927 [Drosophila persimilis]	XP_001353425	8.36989e-23	94	110.923	77	73
IC88556AaEcon10666	780	gi|91081629|ref|XP_967418.1|PREDICTED: similar to CG14184 CG14184-PA [Tribolium castaneum]	XP_967418	5.10858e-08	84	62.3882	58	49
IC88556AaEcon10668	1288	gi|253314491|ref|NP_001156612.1|easily shocked [Acyrthosiphon pisum]	NP_001156612	2.38493e-91	66	263.077	270	180
IC88556AaEcon10669	1307	gi|145355776|ref|XP_001422126.1|predicted protein [Ostreococcus lucimarinus CCE9901] >gi|144582366|gb|ABP00443.1| predicted protein [Ostreococcus lucimarinus CCE9901]	XP_001422126	8.32316e-06	40	56.225	266	109
IC88556AaEcon1067	1155	gi|242003283|ref|XP_002422679.1|proteasome subunit alpha type, putative [Pediculus humanus corporis] >gi|212505501|gb|EEB09941.1| proteasome subunit alpha type, putative [Pediculus humanus corporis]	XP_002422679	1.77693e-118	84	430.254	284	239
IC88556AaEcon10670	1761	gi|193591977|ref|XP_001947975.1|PREDICTED: similar to rab6 GTPase activating protein [Acyrthosiphon pisum]	XP_001947975	2.37923e-26	63	100.138	133	84
IC88556AaEcon10671	1340	gi|193678749|ref|XP_001944056.1|PREDICTED: similar to FERM domain containing 4A [Acyrthosiphon pisum]	XP_001944056	1.56975e-15	59	88.5817	134	80
IC88556AaEcon10672	2898	gi|242022344|ref|XP_002431600.1|hypothetical protein Phum_PHUM537340 [Pediculus humanus corporis] >gi|212516908|gb|EEB18862.1| hypothetical protein Phum_PHUM537340 [Pediculus humanus corporis]	XP_002431600	6.65279e-23	43	84.3445	451	194
IC88556AaEcon10675	1282	gi|158289125|ref|XP_310896.4|AGAP000234-PA [Anopheles gambiae str. PEST] >gi|157018904|gb|EAA06699.4| AGAP000234-PA [Anopheles gambiae str. PEST]	XP_310896	5.36884e-42	60	176.407	210	128
IC88556AaEcon10676	2258	gi|242020148|ref|XP_002430518.1|mitochondrial-processing peptidase alpha subunit, mitochondrial precursor, putative [Pediculus humanus corporis] >gi|212515675|gb|EEB17780.1| mitochondrial-processing peptidase alpha subunit, mitochondrial precursor, putative [Pediculus humanus corporis]	XP_002430518	3.40235e-83	87	314.309	240	209
IC88556AaEcon10677	2404	gi|182894140|gb|ACA51846.1|cytochrome P450 YP6CM1vQ [Bemisia tabaci]	ACA51846	1.74873e-101	60	253.832	317	192
IC88556AaEcon10678	3534	gi|260829479|ref|XP_002609689.1|hypothetical protein BRAFLDRAFT_123593 [Branchiostoma floridae] >gi|229295051|gb|EEN65699.1| hypothetical protein BRAFLDRAFT_123593 [Branchiostoma floridae]	XP_002609689	0	70	455.677	527	369
IC88556AaEcon1068	1162	gi|158285339|ref|XP_308251.4|AGAP007620-PA [Anopheles gambiae str. PEST] >gi|157019944|gb|EAA04505.4| AGAP007620-PA [Anopheles gambiae str. PEST]	XP_308251	2.46075e-59	86	233.802	169	146
IC88556AaEcon10680	1739	gi|242025174|ref|XP_002433001.1|run and tbc1 domain-containing protein, putative [Pediculus humanus corporis] >gi|212518510|gb|EEB20263.1| run and tbc1 domain-containing protein, putative [Pediculus humanus corporis]	XP_002433001	1.48738e-104	79	384.8	424	335
IC88556AaEcon10682	696	gi|194213452|ref|XP_001495991.2|PREDICTED: similar to Protein phosphatase methylesterase 1 [Equus caballus]	XP_001495991	3.16624e-37	80	159.073	102	82
IC88556AaEcon10684	1782	gi|126309186|ref|XP_001369573.1|PREDICTED: similar to spermidine/spermine N-1 acetyltransferase 2 [Monodelphis domestica]	XP_001369573	2.69844e-08	64	65.0846	57	37
IC88556AaEcon10685	3035	gi|156549008|ref|XP_001607318.1|PREDICTED: similar to conserved hypothetical protein [Nasonia vitripennis]	XP_001607318	1.88611e-165	64	390.193	502	325
IC88556AaEcon10686	493	gi|157106426|ref|XP_001649316.1|hypothetical protein AaeL_AAEL004514 [Aedes aegypti] >gi|108879836|gb|EAT44061.1| conserved hypothetical protein [Aedes aegypti]	XP_001649316	3.0901e-31	76	137.887	146	112
IC88556AaEcon10687	2402	gi|242016260|ref|XP_002428747.1|Microtubule-associated protein 1A, putative [Pediculus humanus corporis] >gi|212513432|gb|EEB16009.1| Microtubule-associated protein 1A, putative [Pediculus humanus corporis]	XP_002428747	4.79652e-59	73	234.187	217	160
IC88556AaEcon10689	1324	gi|270010521|gb|EFA06969.1|hypothetical protein TcasGA2_TC009928 [Tribolium castaneum]	EFA06969	6.58951e-17	49	89.3521	278	137
IC88556AaEcon1069	5043	gi|156544574|ref|XP_001603086.1|PREDICTED: similar to conserved hypothetical protein [Nasonia vitripennis]	XP_001603086	2.75473e-94	52	352.443	663	350
IC88556AaEcon10690	586	gi|110748957|ref|XP_001121270.1|PREDICTED: similar to ADP-ribosylation factor-like 6 interacting protein 4 [Apis mellifera]	XP_001121270	1.39999e-09	65	59.3066	61	40
IC88556AaEcon10691	751	gi|193673888|ref|XP_001944586.1|PREDICTED: similar to mitogen-activated protein kinase kinase kinase [Acyrthosiphon pisum]	XP_001944586	7.61403e-74	92	247.669	138	127
IC88556AaEcon10694	2040	gi|242014434|ref|XP_002427896.1|4.1 G protein, putative [Pediculus humanus corporis] >gi|212512365|gb|EEB15158.1| 4.1 G protein, putative [Pediculus humanus corporis]	XP_002427896	1.82775e-88	69	331.643	341	236
IC88556AaEcon10695	2485	gi|189237649|ref|XP_001811945.1|PREDICTED: similar to SVOP protein [Tribolium castaneum]	XP_001811945	0	82	694.501	468	385
IC88556AaEcon10696	2012	gi|242010291|ref|XP_002425902.1|ubiquitin specific protease, putative [Pediculus humanus corporis] >gi|212509878|gb|EEB13164.1| ubiquitin specific protease, putative [Pediculus humanus corporis]	XP_002425902	4.74208e-73	65	280.411	393	256
IC88556AaEcon10697	1736	gi|193636639|ref|XP_001948901.1|PREDICTED: similar to CRAL/TRIO domain-containing protein [Acyrthosiphon pisum]	XP_001948901	1.9145e-80	67	259.61	250	169
IC88556AaEcon10698	787	gi|242010566|ref|XP_002426036.1|aspartate aminotransferase, cytoplasmic, putative [Pediculus humanus corporis] >gi|212510046|gb|EEB13298.1| aspartate aminotransferase, cytoplasmic, putative [Pediculus humanus corporis]	XP_002426036	4.15772e-82	85	308.531	220	187
IC88556AaEcon10699	1600	gi|193638933|ref|XP_001950455.1|PREDICTED: hypothetical protein [Acyrthosiphon pisum]	XP_001950455	3.87561e-11	59	74.3294	105	62
IC88556AaEcon107	2431	gi|242018135|ref|XP_002429536.1|ubiquitin-conjugating enzyme E2-24 kDa, putative [Pediculus humanus corporis] >gi|212514484|gb|EEB16798.1| ubiquitin-conjugating enzyme E2-24 kDa, putative [Pediculus humanus corporis]	XP_002429536	5.89803e-89	97	333.569	168	164
IC88556AaEcon1070	2939	gi|193662250|ref|XP_001949956.1|PREDICTED: similar to translocation protein 1 [Acyrthosiphon pisum]	XP_001949956	2.54463e-65	69	255.373	281	196
IC88556AaEcon10700	473	gi|198139671|gb|ACH81781.1|fructose 1,6-bisphosphate aldolase [Artemia franciscana]	ACH81781	4.76391e-21	93	71.2478	63	59
IC88556AaEcon10701	571	gi|170285585|emb|CAM34512.1|putative mediator of RNA polymerase II transcription subunit 31 [Cotesia congregata]	CAM34512	9.06307e-33	96	120.168	57	55
IC88556AaEcon10702	1090	gi|170039786|ref|XP_001847704.1|germ cell-less [Culex quinquefasciatus] >gi|167863383|gb|EDS26766.1| germ cell-less [Culex quinquefasciatus]	XP_001847704	6.12405e-49	70	199.134	184	130
IC88556AaEcon10703	698	gi|255930267|ref|XP_002556693.1|Pc06g00840 [Penicillium chrysogenum Wisconsin 54-1255] >gi|211581306|emb|CAP79077.1| Pc06g00840 [Penicillium chrysogenum Wisconsin 54-1255]	XP_002556693	0.000158603	56	50.447	60	34
IC88556AaEcon10704	921	gi|242019756|ref|XP_002430325.1|Caldesmon, putative [Pediculus humanus corporis] >gi|212515440|gb|EEB17587.1| Caldesmon, putative [Pediculus humanus corporis]	XP_002430325	1.25318e-08	53	55.4546	94	50
IC88556AaEcon10706	2758	gi|91087369|ref|XP_975635.1|PREDICTED: similar to translation elongation factor 2 [Tribolium castaneum] >gi|270009517|gb|EFA05965.1| hypothetical protein TcasGA2_TC008784 [Tribolium castaneum]	XP_975635	0	95	1102.43	600	570
IC88556AaEcon10708	2138	gi|66560555|ref|XP_623596.1|PREDICTED: similar to lkb1 CG9374-PB, isoform B, partial [Apis mellifera]	XP_623596	2.32439e-126	80	457.603	355	286
IC88556AaEcon1071	1616	gi|156554298|ref|XP_001602754.1|PREDICTED: similar to alcohol dehydrogenase [Nasonia vitripennis]	XP_001602754	2.97603e-160	87	569.696	374	328
IC88556AaEcon10711	2781	gi|156542861|ref|XP_001600394.1|PREDICTED: similar to TBC1 domain family, member 9 [Nasonia vitripennis]	XP_001600394	3.39625e-39	61	157.532	218	133
IC88556AaEcon10712	1165	gi|66519549|ref|XP_393737.2|PREDICTED: similar to RUN domain containing 1 [Apis mellifera]	XP_393737	8.47191e-68	69	261.922	278	194
IC88556AaEcon10714	785	gi|242013339|ref|XP_002427367.1|rubredoxin-NAD reductase, putative [Pediculus humanus corporis] >gi|212511736|gb|EEB14629.1| rubredoxin-NAD reductase, putative [Pediculus humanus corporis]	XP_002427367	2.14976e-59	64	218.009	221	142
IC88556AaEcon10717	1035	gi|193657341|ref|XP_001947490.1|PREDICTED: similar to ATP-binding cassette sub-family F member 2 [Acyrthosiphon pisum]	XP_001947490	2.53942e-150	96	535.798	284	274
IC88556AaEcon10718	506	gi|193652710|ref|XP_001949151.1|PREDICTED: similar to DNA photolyase [Acyrthosiphon pisum]	XP_001949151	2.23496e-32	82	125.561	82	68
IC88556AaEcon10719	1673	gi|122920502|pdb|2I1J|AChain A, Moesin From Spodoptera Frugiperda At 2.1 Angstroms Resolution >gi|122920505|pdb|2I1K|A Chain A, Moesin From Spodoptera Frugiperda Reveals The Coiled-Coil Domain At 3.0 Angstrom Resolution >gi|118133213|gb|ABK60307.1| moesin [Spodoptera frugiperda]	2I1J_A	1.70832e-49	98	201.83	104	102
IC88556AaEcon1072	876	gi|242024906|ref|XP_002432867.1|cornichon, putative [Pediculus humanus corporis] >gi|212518376|gb|EEB20129.1| cornichon, putative [Pediculus humanus corporis]	XP_002432867	7.56872e-46	87	188.348	129	113
IC88556AaEcon10720	1293	gi|242012018|ref|XP_002426740.1|axoneme-associated protein mst101, putative [Pediculus humanus corporis] >gi|212510911|gb|EEB14002.1| axoneme-associated protein mst101, putative [Pediculus humanus corporis]	XP_002426740	2.60176e-125	72	236.113	218	157
IC88556AaEcon10723	1230	gi|109464575|ref|XP_001065431.1|PREDICTED: similar to zinc finger protein 458 [Rattus norvegicus]	XP_001065431	3.65962e-32	44	143.665	325	145
IC88556AaEcon10725	545	gi|156538759|ref|XP_001607887.1|PREDICTED: similar to protein phosphatase pp2a regulatory subunit b [Nasonia vitripennis]	XP_001607887	3.37976e-41	95	171.4	90	86
IC88556AaEcon10729	2132	gi|242019738|ref|XP_002430316.1|conserved hypothetical protein [Pediculus humanus corporis] >gi|212515431|gb|EEB17578.1| conserved hypothetical protein [Pediculus humanus corporis]	XP_002430316	7.97193e-70	72	248.44	236	171
IC88556AaEcon10730	3201	gi|110757159|ref|XP_394600.3|PREDICTED: similar to CG12236-PA, isoform A [Apis mellifera]	XP_394600	1.82512e-40	81	172.94	129	105
IC88556AaEcon10731	1072	gi|72057667|ref|XP_793471.1|PREDICTED: hypothetical protein [Strongylocentrotus purpuratus] >gi|115930931|ref|XP_001176549.1| PREDICTED: hypothetical protein [Strongylocentrotus purpuratus]	XP_793471	2.79468e-14	51	83.9593	185	95
IC88556AaEcon10732	1040	gi|170038837|ref|XP_001847254.1|conserved hypothetical protein [Culex quinquefasciatus] >gi|167862445|gb|EDS25828.1| conserved hypothetical protein [Culex quinquefasciatus]	XP_001847254	5.88581e-30	94	135.961	68	64
IC88556AaEcon10733	1099	gi|242010446|ref|XM_002425934.1|Pediculus humanus corporis N-terminal acetyltransferase C complex catalytic subunit Mak3, putative, mRNA	XM_002425934	1.40845e-31	79	147.359	168	134
IC88556AaEcon10736	1162	gi|221221492|gb|ACM09407.1|RNA-binding protein 8A [Salmo salar] >gi|225705474|gb|ACO08583.1| RNA-binding protein 8A [Oncorhynchus mykiss]	ACM09407	1.10972e-43	82	181.8	134	111
IC88556AaEcon10743	1133	gi|242015728|ref|XP_002428499.1|conserved hypothetical protein [Pediculus humanus corporis] >gi|212513133|gb|EEB15761.1| conserved hypothetical protein [Pediculus humanus corporis]	XP_002428499	2.07842e-39	66	167.548	227	152
IC88556AaEcon10744	742	gi|242207813|ref|XP_002469759.1|60S ribosomal protein L10 [Postia placenta Mad-698-R] >gi|242222621|ref|XP_002477022.1| 60S ribosomal protein L10 [Postia placenta Mad-698-R] >gi|220723648|gb|EED77777.1| 60S ribosomal protein L10 [Postia placenta Mad-698-R] >gi|220731179|gb|EED85026.1| 60S ribosomal protein L10 [Postia placenta Mad-698-R]	XP_002469759	6.8764e-87	93	291.197	173	162
IC88556AaEcon10746	1243	gi|66500942|ref|XP_396187.2|PREDICTED: similar to CG7741-PA isoform 1 [Apis mellifera]	XP_396187	2.86525e-42	70	150.599	140	98
IC88556AaEcon1075	1797	gi|242016414|ref|XP_002428816.1|conserved hypothetical protein [Pediculus humanus corporis] >gi|212513513|gb|EEB16078.1| conserved hypothetical protein [Pediculus humanus corporis]	XP_002428816	3.36444e-91	83	340.502	241	201
IC88556AaEcon10751	3616	gi|156537773|ref|XP_001608034.1|PREDICTED: similar to MGC154857 protein [Nasonia vitripennis]	XP_001608034	4.45854e-130	61	335.495	463	286
IC88556AaEcon10753	2314	gi|189234051|ref|XP_001809969.1|PREDICTED: similar to Na-K-Cl cotransporter [Tribolium castaneum] >gi|270014477|gb|EFA10925.1| hypothetical protein TcasGA2_TC001752 [Tribolium castaneum]	XP_001809969	2.75456e-112	72	410.994	406	295
IC88556AaEcon10754	900	gi|193713641|ref|XP_001949249.1|PREDICTED: similar to superoxide dismutase copper chaperone [Acyrthosiphon pisum]	XP_001949249	1.65526e-51	69	207.223	204	142
IC88556AaEcon10756	2331	gi|239788296|dbj|BAH70837.1|ACYPI006456 [Acyrthosiphon pisum]	BAH70837	4.1004e-39	65	167.933	183	119
IC88556AaEcon10757	984	gi|193678953|ref|XP_001949958.1|PREDICTED: similar to CDK5 regulatory subunit associated protein 3 [Acyrthosiphon pisum]	XP_001949958	9.07082e-33	57	113.235	174	100
IC88556AaEcon10758	518	gi|156548214|ref|XP_001607090.1|PREDICTED: similar to CG3937-PD [Nasonia vitripennis]	XP_001607090	3.88756e-46	91	187.578	144	132
IC88556AaEcon1076	798	gi|242020437|ref|XP_002430661.1|40S ribosomal protein S9, putative [Pediculus humanus corporis] >gi|212515836|gb|EEB17923.1| 40S ribosomal protein S9, putative [Pediculus humanus corporis]	XP_002430661	3.13318e-85	92	318.931	184	171
IC88556AaEcon10764	2600	gi|198461857|ref|XP_002135750.1|GA29335 [Drosophila pseudoobscura pseudoobscura] >gi|198142664|gb|EDY71390.1| GA29335 [Drosophila pseudoobscura pseudoobscura]	XP_002135750	1.15151e-30	57	92.4337	125	72
IC88556AaEcon10765	1390	gi|193575651|ref|XP_001946746.1|PREDICTED: similar to GA21225-PA [Acyrthosiphon pisum]	XP_001946746	2.2461e-89	76	333.954	332	255
IC88556AaEcon10767	2437	gi|110762950|ref|XP_394034.3|PREDICTED: similar to CG8561-PA [Apis mellifera]	XP_394034	2.71149e-17	50	95.5153	202	103
IC88556AaEcon10769	1267	gi|66513663|ref|XP_625263.1|PREDICTED: hypothetical protein [Apis mellifera]	XP_625263	1.35715e-05	73	55.4546	41	30
IC88556AaEcon1077	2673	gi|156543092|ref|XP_001605262.1|PREDICTED: similar to nuclear membrane protein XMAN1 [Nasonia vitripennis]	XP_001605262	6.40958e-84	55	317.005	551	307
IC88556AaEcon10771	2112	gi|156549008|ref|XP_001607318.1|PREDICTED: similar to conserved hypothetical protein [Nasonia vitripennis]	XP_001607318	3.57567e-54	62	161.384	213	134
IC88556AaEcon10772	2365	gi|241616946|ref|XP_002408088.1|conserved hypothetical protein [Ixodes scapularis] >gi|215502925|gb|EEC12419.1| conserved hypothetical protein [Ixodes scapularis]	XP_002408088	4.97388e-08	76	64.6994	56	43
IC88556AaEcon10776	1793	gi|115803132|ref|XP_001198853.1|PREDICTED: similar to endonuclease-reverse transcriptase [Strongylocentrotus purpuratus] >gi|115943868|ref|XP_001196835.1| PREDICTED: similar to endonuclease-reverse transcriptase [Strongylocentrotus purpuratus]	XP_001198853	4.19078e-09	44	67.781	292	131
IC88556AaEcon10777	1957	gi|91093290|ref|XP_967030.1|PREDICTED: similar to CG6921 CG6921-PA [Tribolium castaneum] >gi|270014195|gb|EFA10643.1| hypothetical protein TcasGA2_TC016280 [Tribolium castaneum]	XP_967030	1.08217e-64	73	219.164	206	152
IC88556AaEcon10779	586	gi|157132766|ref|XP_001662634.1|transcription factor TFIIH-subunit, putative [Aedes aegypti] >gi|108871079|gb|EAT35304.1| transcription factor TFIIH-subunit, putative [Aedes aegypti]	XP_001662634	4.56091e-24	81	114.775	121	99
IC88556AaEcon1078	1630	gi|242022271|ref|XP_002431564.1|Myeloid differentiation primary response protein MyD88, putative [Pediculus humanus corporis] >gi|212516867|gb|EEB18826.1| Myeloid differentiation primary response protein MyD88, putative [Pediculus humanus corporis]	XP_002431564	2.63536e-47	62	194.512	281	175
IC88556AaEcon10780	1674	gi|110758954|ref|XP_392763.2|PREDICTED: similar to CG4617-PA [Apis mellifera]	XP_392763	2.02753e-42	52	178.333	406	214
IC88556AaEcon10782	945	gi|156553807|ref|XP_001603401.1|PREDICTED: similar to flap endonuclease-1 [Nasonia vitripennis]	XP_001603401	3.07796e-19	80	100.138	70	56
IC88556AaEcon10783	2538	gi|91089221|ref|XP_967681.1|PREDICTED: similar to conserved hypothetical protein [Tribolium castaneum] >gi|270011474|gb|EFA07922.1| hypothetical protein TcasGA2_TC005498 [Tribolium castaneum]	XP_967681	3.63144e-81	84	251.906	169	142
IC88556AaEcon10784	1030	gi|189241787|ref|XP_969759.2|PREDICTED: similar to CDC16 cell division cycle 16 homolog (S. cerevisiae) [Tribolium castaneum]	XP_969759	6.41169e-46	77	133.65	109	84
IC88556AaEcon10786	1452	gi|242014796|ref|XP_002428071.1|zinc finger protein Xfin, putative [Pediculus humanus corporis] >gi|212512590|gb|EEB15333.1| zinc finger protein Xfin, putative [Pediculus humanus corporis]	XP_002428071	0.000690083	59	50.0618	47	28
IC88556AaEcon10789	1570	gi|149414067|ref|XP_001506937.1|PREDICTED: similar to chromosome 6 open reading frame 106, partial [Ornithorhynchus anatinus]	XP_001506937	2.68765e-33	52	147.902	251	133
IC88556AaEcon1079	1574	gi|193678991|ref|XP_001943941.1|PREDICTED: similar to Legumain precursor (Asparaginyl endopeptidase) (Protease, cysteine 1) [Acyrthosiphon pisum]	XP_001943941	2.05371e-49	62	201.445	260	162
IC88556AaEcon10790	2622	gi|123439308|ref|XP_001310427.1|virulent strain associated lipoprotein [Trichomonas vaginalis G3] >gi|121892196|gb|EAX97497.1| virulent strain associated lipoprotein, putative [Trichomonas vaginalis G3]	XP_001310427	1.83347e-06	40	50.0618	413	167
IC88556AaEcon10791	893	gi|58389370|ref|XP_316976.2|AGAP008472-PA [Anopheles gambiae str. PEST] >gi|55237223|gb|EAA12896.2| AGAP008472-PA [Anopheles gambiae str. PEST]	XP_316976	1.18559e-53	74	175.637	139	103
IC88556AaEcon10792	1106	gi|242247181|ref|NP_001156347.1|ZM-domain protein [Acyrthosiphon pisum]	NP_001156347	1.21609e-60	64	238.039	241	156
IC88556AaEcon10794	2740	gi|156546365|ref|XP_001606761.1|PREDICTED: similar to conserved hypothetical protein [Nasonia vitripennis]	XP_001606761	8.37126e-47	72	193.741	177	128
IC88556AaEcon10795	1492	gi|110763671|ref|XP_623194.2|PREDICTED: similar to CG6180-PA isoform 2 [Apis mellifera]	XP_623194	3.29844e-30	73	118.242	97	71
IC88556AaEcon10796	969	gi|66554657|ref|XP_396554.2|PREDICTED: similar to CG32486-PD [Apis mellifera]	XP_396554	1.2053e-66	87	257.684	163	143
IC88556AaEcon10797	3360	gi|157116181|ref|XP_001652783.1|protein transport protein sec23 [Aedes aegypti] >gi|108876571|gb|EAT40796.1| protein transport protein sec23 [Aedes aegypti]	XP_001652783	0	77	650.973	466	361
IC88556AaEcon10798	832	gi|242014836|ref|XP_002428089.1|conserved hypothetical protein [Pediculus humanus corporis] >gi|212512613|gb|EEB15351.1| conserved hypothetical protein [Pediculus humanus corporis]	XP_002428089	1.84311e-06	71	57.3806	45	32
IC88556AaEcon108	1210	gi|270005079|gb|EFA01527.1|hypothetical protein TcasGA2_TC007087 [Tribolium castaneum]	EFA01527	4.43722e-83	91	312.768	200	182
IC88556AaEcon1080	1936	gi|242012771|ref|XP_002427101.1|conserved hypothetical protein [Pediculus humanus corporis] >gi|212511359|gb|EEB14363.1| conserved hypothetical protein [Pediculus humanus corporis]	XP_002427101	6.03411e-110	78	402.905	342	267
IC88556AaEcon10800	564	gi|260908366|gb|ACX53904.1|F1F0-type ATP synthase subunit G [Rhipicephalus sanguineus]	ACX53904	8.38113e-25	76	117.087	92	70
IC88556AaEcon10801	2536	gi|91084809|ref|XP_973114.1|PREDICTED: similar to RAS-like, family 10, member B [Tribolium castaneum] >gi|270008592|gb|EFA05040.1| hypothetical protein TcasGA2_TC015129 [Tribolium castaneum]	XP_973114	2.20832e-86	79	325.094	244	194
IC88556AaEcon10804	1447	gi|260837396|ref|XP_002613690.1|hypothetical protein BRAFLDRAFT_131618 [Branchiostoma floridae] >gi|229299078|gb|EEN69699.1| hypothetical protein BRAFLDRAFT_131618 [Branchiostoma floridae]	XP_002613690	5.95642e-56	76	120.939	85	65
IC88556AaEcon10806	1852	gi|193704546|ref|XP_001949800.1|PREDICTED: similar to skd/vacuolar sorting isoform 2 [Acyrthosiphon pisum]	XP_001949800	0	90	651.744	440	396
IC88556AaEcon1081	2310	gi|170073205|ref|XP_001870330.1|cysteine dioxygenase [Culex quinquefasciatus] >gi|167869715|gb|EDS33098.1| cysteine dioxygenase [Culex quinquefasciatus]	XP_001870330	7.09162e-68	74	263.462	206	154
IC88556AaEcon10810	569	gi|91088179|ref|XP_972438.1|PREDICTED: similar to CG4365 CG4365-PA [Tribolium castaneum] >gi|270012133|gb|EFA08581.1| hypothetical protein TcasGA2_TC006236 [Tribolium castaneum]	XP_972438	1.0237e-14	54	59.6918	91	50
IC88556AaEcon10811	1343	gi|94732831|emb|CAK10803.1|novel protein [Danio rerio]	CAK10803	5.94305e-39	52	166.392	309	162
IC88556AaEcon10813	753	gi|215422331|ref|NP_001135855.1|adenosine deaminase, tRNA-specific 2, TAD2 homolog [Nasonia vitripennis]	NP_001135855	4.87491e-29	64	132.109	139	89
IC88556AaEcon10815	1669	gi|193695178|ref|XP_001948549.1|PREDICTED: similar to predicted protein [Acyrthosiphon pisum]	XP_001948549	3.71813e-121	62	439.884	540	337
IC88556AaEcon10816	2510	gi|158298098|ref|XP_318238.4|AGAP010325-PA [Anopheles gambiae str. PEST] >gi|157014490|gb|EAA13390.5| AGAP010325-PA [Anopheles gambiae str. PEST]	XP_318238	9.54378e-58	66	229.95	229	153
IC88556AaEcon10817	1227	gi|66548818|ref|XP_395197.2|PREDICTED: similar to inebriated CG15444-PB, isoform B [Apis mellifera]	XP_395197	3.84171e-82	78	309.686	385	301
IC88556AaEcon10818	901	gi|193699941|ref|XP_001951225.1|PREDICTED: similar to conserved hypothetical protein [Acyrthosiphon pisum]	XP_001951225	2.22164e-72	76	276.559	255	196
IC88556AaEcon10819	681	gi|242015011|ref|XP_002428172.1|serine/threonine-protein kinase NIM1, putative [Pediculus humanus corporis] >gi|212512715|gb|EEB15434.1| serine/threonine-protein kinase NIM1, putative [Pediculus humanus corporis]	XP_002428172	3.03879e-53	86	212.231	145	125
IC88556AaEcon1082	1968	gi|189238934|ref|XP_971164.2|PREDICTED: similar to widerborst CG5643-PC [Tribolium castaneum]	XP_971164	0	95	709.138	427	409
IC88556AaEcon10820	815	gi|241654728|ref|XP_002411332.1|atrial natriuretic peptide receptor, putative [Ixodes scapularis] >gi|215503962|gb|EEC13456.1| atrial natriuretic peptide receptor, putative [Ixodes scapularis]	XP_002411332	6.67684e-22	75	108.612	83	63
IC88556AaEcon10822	702	gi|17826933|dbj|BAB79277.1|calreticulin [Galleria mellonella]	BAB79277	2.11892e-81	93	268.855	145	135
IC88556AaEcon10825	1254	gi|170059128|ref|XP_001865226.1|inositol triphosphate 3-kinase c [Culex quinquefasciatus] >gi|167878054|gb|EDS41437.1| inositol triphosphate 3-kinase c [Culex quinquefasciatus]	XP_001865226	1.77911e-58	70	231.106	214	151
IC88556AaEcon10826	2044	gi|193636423|ref|XP_001949851.1|PREDICTED: similar to CG32030 CG32030-PA [Acyrthosiphon pisum]	XP_001949851	3.8758e-164	73	444.506	438	324
IC88556AaEcon10827	1274	gi|195162315|ref|XP_002022001.1|GL14218 [Drosophila persimilis] >gi|194103899|gb|EDW25942.1| GL14218 [Drosophila persimilis]	XP_002022001	5.0189e-08	44	63.5438	194	87
IC88556AaEcon10829	1844	gi|270009122|gb|EFA05570.1|hypothetical protein TcasGA2_TC015759 [Tribolium castaneum]	EFA05570	1.13884e-25	76	122.865	86	66
IC88556AaEcon1083	2112	gi|270000891|gb|EEZ97338.1|hypothetical protein TcasGA2_TC011150 [Tribolium castaneum]	EEZ97338	1.03631e-09	60	70.0922	138	84
IC88556AaEcon10830	4385	gi|193605961|ref|XP_001944302.1|PREDICTED: similar to mitogen-activated protein kinase associated protein 1 [Acyrthosiphon pisum]	XP_001944302	1.08085e-118	70	255.758	253	179
IC88556AaEcon10831	765	gi|242022975|ref|XP_002431912.1|WD-repeat protein, putative [Pediculus humanus corporis] >gi|212517256|gb|EEB19174.1| WD-repeat protein, putative [Pediculus humanus corporis]	XP_002431912	2.87013e-31	62	105.531	110	69
IC88556AaEcon10834	1551	gi|73945646|ref|XP_861216.1|PREDICTED: similar to SNF2 histone linker PHD RING helicase isoform 3 [Canis familiaris]	XP_861216	6.774e-13	55	80.1073	123	68
IC88556AaEcon10835	816	gi|156546906|ref|XP_001599918.1|PREDICTED: similar to LOC549181 protein [Nasonia vitripennis]	XP_001599918	3.20331e-48	70	196.052	194	136
IC88556AaEcon10836	4118	gi|189234056|ref|XP_969431.2|PREDICTED: similar to X11Lbeta CG32677-PA [Tribolium castaneum]	XP_969431	1.83545e-155	73	216.853	201	148
IC88556AaEcon10837	827	gi|270005259|gb|EFA01707.1|hypothetical protein TcasGA2_TC007283 [Tribolium castaneum]	EFA01707	1.09479e-27	81	127.872	88	72
IC88556AaEcon10839	2153	gi|110751124|ref|XP_624455.2|PREDICTED: similar to CG17034-PD, isoform D [Apis mellifera]	XP_624455	1.5148e-160	83	414.461	307	255
IC88556AaEcon1084	579	gi|195388324|ref|XP_002052830.1|GJ17775 [Drosophila virilis] >gi|194149287|gb|EDW64985.1| GJ17775 [Drosophila virilis]	XP_002052830	4.52249e-16	95	88.1965	46	44
IC88556AaEcon10840	598	gi|242005329|ref|XP_002423522.1|cyclin t, putative [Pediculus humanus corporis] >gi|212506636|gb|EEB10784.1| cyclin t, putative [Pediculus humanus corporis]	XP_002423522	3.79041e-24	87	102.064	62	54
IC88556AaEcon10843	675	gi|242010134|ref|XP_002425831.1|hypothetical protein Phum_PHUM221870 [Pediculus humanus corporis] >gi|212509764|gb|EEB13093.1| hypothetical protein Phum_PHUM221870 [Pediculus humanus corporis]	XP_002425831	4.34572e-12	81	75.485	59	48
IC88556AaEcon10844	2027	gi|242023475|ref|XP_002432159.1|Talin-2, putative [Pediculus humanus corporis] >gi|212517541|gb|EEB19421.1| Talin-2, putative [Pediculus humanus corporis]	XP_002432159	8.8465e-27	67	126.716	153	104
IC88556AaEcon10845	2114	gi|242022498|ref|XP_002431677.1|conserved hypothetical protein [Pediculus humanus corporis] >gi|212516985|gb|EEB18939.1| conserved hypothetical protein [Pediculus humanus corporis]	XP_002431677	9.04726e-62	69	189.889	207	144
IC88556AaEcon10847	1301	gi|242003886|ref|XP_002422899.1|carnitine palmitoyltransferase I, putative [Pediculus humanus corporis] >gi|212505781|gb|EEB10161.1| carnitine palmitoyltransferase I, putative [Pediculus humanus corporis]	XP_002422899	2.25002e-120	81	436.802	299	243
IC88556AaEcon10848	2006	gi|147907072|ref|NP_001089525.1|protein geranylgeranyltransferase type I, beta subunit [Xenopus laevis] >gi|67678265|gb|AAH97794.1| MGC115505 protein [Xenopus laevis]	NP_001089525	2.48335e-91	73	302.368	286	210
IC88556AaEcon10849	1556	gi|91087755|ref|XP_974940.1|PREDICTED: similar to GA11514-PA [Tribolium castaneum] >gi|270009391|gb|EFA05839.1| hypothetical protein TcasGA2_TC008623 [Tribolium castaneum]	XP_974940	4.03261e-73	93	158.303	90	84
IC88556AaEcon1085	1459	gi|110765895|ref|XP_001120480.1|PREDICTED: similar to CG7053-PA [Apis mellifera]	XP_001120480	3.99372e-99	90	199.519	116	105
IC88556AaEcon10851	969	gi|157111624|ref|XP_001651652.1|single stranded DNA binding protein [Aedes aegypti] >gi|108883826|gb|EAT48051.1| single stranded DNA binding protein [Aedes aegypti]	XP_001651652	3.12904e-98	87	345.51	225	197
IC88556AaEcon10853	1994	gi|195376843|ref|XP_002047202.1|GJ12067 [Drosophila virilis] >gi|194154360|gb|EDW69544.1| GJ12067 [Drosophila virilis]	XP_002047202	3.77846e-59	89	210.69	126	113
IC88556AaEcon10855	2200	gi|193620229|ref|XP_001946764.1|PREDICTED: similar to mutagen-sensitive, putative [Acyrthosiphon pisum]	XP_001946764	5.3847e-33	51	96.2857	193	100
IC88556AaEcon10856	2162	gi|193599066|ref|XP_001944614.1|PREDICTED: similar to enhancer of mRNA decapping 3 [Acyrthosiphon pisum]	XP_001944614	1.55649e-61	66	242.276	272	182
IC88556AaEcon10858	1245	gi|189529879|ref|XP_001341472.2|PREDICTED: similar to ATPase, class I, type 8B, member 2 [Danio rerio]	XP_001341472	1.26124e-56	59	224.942	408	242
IC88556AaEcon1086	2023	gi|91078690|ref|XP_971137.1|PREDICTED: similar to eukaryotic translation initiation factor 3 [Tribolium castaneum] >gi|270003761|gb|EFA00209.1| hypothetical protein TcasGA2_TC003034 [Tribolium castaneum]	XP_971137	0	82	729.939	512	422
IC88556AaEcon10862	1657	gi|156541656|ref|XP_001602208.1|PREDICTED: hypothetical protein [Nasonia vitripennis]	XP_001602208	8.96991e-43	67	179.489	202	136
IC88556AaEcon1087	3066	gi|585173|sp|P38404.1|GNAO_LOCMIRecName: Full=Guanine nucleotide-binding protein G(o) subunit alpha	P38404	0	98	684.1	356	350
IC88556AaEcon10872	2341	gi|91088255|ref|XP_966658.1|PREDICTED: similar to conserved hypothetical protein [Tribolium castaneum]	XP_966658	1.41926e-31	59	142.895	181	108
IC88556AaEcon10873	1304	gi|103058158|gb|ABF71570.1|glycosyl hydrolase family 31 protein [Bombyx mori]	ABF71570	1.94008e-81	67	223.016	243	165
IC88556AaEcon10874	1369	gi|193652704|ref|XP_001950342.1|PREDICTED: similar to AGAP008337-PA [Acyrthosiphon pisum]	XP_001950342	5.83619e-58	77	229.565	189	146
IC88556AaEcon10877	1473	gi|242013217|ref|XP_002427311.1|blooms syndrome DNA helicase, putative [Pediculus humanus corporis] >gi|212511652|gb|EEB14573.1| blooms syndrome DNA helicase, putative [Pediculus humanus corporis]	XP_002427311	9.21236e-54	53	142.124	254	137
IC88556AaEcon10879	1465	gi|91080649|ref|XP_974556.1|PREDICTED: similar to Trim9 CG31721-PA [Tribolium castaneum] >gi|270005500|gb|EFA01948.1| hypothetical protein TcasGA2_TC007563 [Tribolium castaneum]	XP_974556	2.56687e-178	87	587.415	376	330
IC88556AaEcon1088	1720	gi|66531173|ref|XP_395737.2|PREDICTED: similar to CG8768-PA [Apis mellifera]	XP_395737	1.68226e-92	76	344.739	294	225
IC88556AaEcon10880	594	gi|119114007|ref|XP_318983.3|AGAP009865-PA [Anopheles gambiae str. PEST] >gi|116118209|gb|EAA14441.3| AGAP009865-PA [Anopheles gambiae str. PEST]	XP_318983	3.09992e-15	69	85.5001	109	76
IC88556AaEcon10881	3028	gi|270005892|gb|EFA02340.1|hypothetical protein TcasGA2_TC008010 [Tribolium castaneum]	EFA02340	8.61977e-08	57	64.3142	118	68
IC88556AaEcon10882	1138	gi|24642115|ref|NP_573008.1|CG15029 [Drosophila melanogaster] >gi|10728261|gb|AAF48431.2| CG15029 [Drosophila melanogaster]	NP_573008	0.000167614	38	51.6026	313	120
IC88556AaEcon10883	1603	gi|157130038|ref|XP_001655529.1|elongation factor ts [Aedes aegypti] >gi|108884412|gb|EAT48637.1| elongation factor ts [Aedes aegypti]	XP_001655529	1.71823e-61	73	146.362	149	109
IC88556AaEcon10886	2057	gi|242006849|ref|XP_002424257.1|protein Kr-H2, putative [Pediculus humanus corporis] >gi|212507626|gb|EEB11519.1| protein Kr-H2, putative [Pediculus humanus corporis]	XP_002424257	3.72577e-81	76	307.375	241	184
IC88556AaEcon10888	2549	gi|193676556|ref|XP_001948408.1|PREDICTED: similar to Dystrobrevin-like CG8529-PF [Acyrthosiphon pisum]	XP_001948408	1.58627e-179	83	577.785	409	341
IC88556AaEcon1089	2049	gi|170047779|ref|XP_001851387.1|OV-16 antigen [Culex quinquefasciatus] >gi|167870074|gb|EDS33457.1| OV-16 antigen [Culex quinquefasciatus]	XP_001851387	8.97978e-27	59	126.716	158	94
IC88556AaEcon10891	1123	gi|91087635|ref|XP_973117.1|PREDICTED: similar to proteasome zeta subunit [Tribolium castaneum] >gi|270009423|gb|EFA05871.1| hypothetical protein TcasGA2_TC008671 [Tribolium castaneum]	XP_973117	4.11594e-56	92	223.016	135	125
IC88556AaEcon10893	3037	gi|270009741|gb|EFA06189.1|hypothetical protein TcasGA2_TC009038 [Tribolium castaneum]	EFA06189	5.95111e-65	59	143.28	241	143
IC88556AaEcon10898	2280	gi|91087793|ref|XP_967090.1|PREDICTED: similar to AGAP002157-PA [Tribolium castaneum]	XP_967090	4.14192e-30	65	86.6557	105	69
IC88556AaEcon109	1466	gi|118788778|ref|XP_316970.3|AGAP008475-PA [Anopheles gambiae str. PEST] >gi|116122909|gb|EAA12661.3| AGAP008475-PA [Anopheles gambiae str. PEST]	XP_316970	3.19072e-57	88	227.254	148	131
IC88556AaEcon1090	1470	gi|156554550|ref|XP_001605547.1|PREDICTED: similar to engulfment and cell motility protein [Nasonia vitripennis]	XP_001605547	1.33273e-95	70	354.755	310	219
IC88556AaEcon10900	1701	gi|110763671|ref|XP_623194.2|PREDICTED: similar to CG6180-PA isoform 2 [Apis mellifera]	XP_623194	1.63675e-23	57	115.546	175	100
IC88556AaEcon10903	1248	gi|242019479|ref|XP_002430188.1|RER1 protein, putative [Pediculus humanus corporis] >gi|212515284|gb|EEB17450.1| RER1 protein, putative [Pediculus humanus corporis]	XP_002430188	1.03072e-74	84	285.034	182	154
IC88556AaEcon10905	1360	gi|156545239|ref|XP_001604576.1|PREDICTED: similar to sugar transporter [Nasonia vitripennis]	XP_001604576	4.07372e-27	52	127.102	230	121
IC88556AaEcon10907	575	gi|270016927|gb|EFA13373.1|hypothetical protein TcasGA2_TC001390 [Tribolium castaneum]	EFA13373	9.07194e-38	68	160.229	169	116
IC88556AaEcon10909	2302	gi|242007661|ref|XP_002424649.1|conserved hypothetical protein [Pediculus humanus corporis] >gi|212508123|gb|EEB11911.1| conserved hypothetical protein [Pediculus humanus corporis]	XP_002424649	5.86193e-127	62	268.085	349	217
IC88556AaEcon1091	2557	gi|189233984|ref|XP_001813130.1|PREDICTED: similar to nuclear receptor [Tribolium castaneum] >gi|270015114|gb|EFA11562.1| hormone receptor in 78-like protein [Tribolium castaneum]	XP_001813130	1.02413e-123	68	449.129	479	330
IC88556AaEcon10910	514	gi|189014358|gb|ACD69415.1|phospholipase C [Spodoptera littoralis]	ACD69415	4.08956e-24	57	114.39	172	99
IC88556AaEcon10911	1541	gi|270010887|gb|EFA07335.1|hypothetical protein TcasGA2_TC015931 [Tribolium castaneum]	EFA07335	7.30725e-60	68	236.113	306	210
IC88556AaEcon10913	514	gi|157103357|ref|XP_001647944.1|brefeldin A-sensitive peripheral Golgi protein, putative [Aedes aegypti] >gi|108884776|gb|EAT49001.1| brefeldin A-sensitive peripheral Golgi protein, putative [Aedes aegypti]	XP_001647944	4.84206e-17	82	90.8929	67	55
IC88556AaEcon10914	1688	gi|193636725|ref|XP_001949925.1|PREDICTED: hypothetical protein [Acyrthosiphon pisum]	XP_001949925	4.85873e-28	60	130.568	176	107
IC88556AaEcon10915	1894	gi|126326632|ref|XP_001376719.1|PREDICTED: similar to activating transcription factor 2 [Monodelphis domestica]	XP_001376719	4.46234e-17	51	94.3597	166	86
IC88556AaEcon10916	880	gi|198250400|gb|ACH85202.1|heat shock protein 90 [Trialeurodes vaporariorum] >gi|215513568|gb|ACJ68446.1| 90 kDa heat shock protein [Trialeurodes vaporariorum]	ACH85202	4.64018e-144	98	514.612	293	290
IC88556AaEcon10918	2204	gi|156541674|ref|XP_001602833.1|PREDICTED: similar to glutamate-cysteine ligase, regulatory-subunit, putative [Nasonia vitripennis]	XP_001602833	4.6175e-77	54	293.893	444	244
IC88556AaEcon10919	583	gi|193683491|ref|XP_001952406.1|PREDICTED: similar to thioglucosidase [Acyrthosiphon pisum]	XP_001952406	5.48955e-22	83	107.842	137	114
IC88556AaEcon1092	1200	gi|91084965|ref|XP_971914.1|PREDICTED: similar to predicted protein [Tribolium castaneum] >gi|270009004|gb|EFA05452.1| hypothetical protein TcasGA2_TC015633 [Tribolium castaneum]	XP_971914	4.87273e-66	85	256.144	177	152
IC88556AaEcon10920	1141	gi|48100282|ref|XP_392615.1|PREDICTED: similar to CG8394-PA [Apis mellifera]	XP_392615	2.77433e-07	52	60.8474	93	49
IC88556AaEcon10921	1617	gi|260795627|ref|XP_002592806.1|hypothetical protein BRAFLDRAFT_65388 [Branchiostoma floridae] >gi|229278030|gb|EEN48817.1| hypothetical protein BRAFLDRAFT_65388 [Branchiostoma floridae]	XP_002592806	4.06274e-16	46	90.8929	177	83
IC88556AaEcon10922	706	gi|242008885|ref|XP_002425227.1|conserved hypothetical protein [Pediculus humanus corporis] >gi|212508955|gb|EEB12489.1| conserved hypothetical protein [Pediculus humanus corporis]	XP_002425227	3.62117e-14	90	80.1073	42	38
IC88556AaEcon10926	1660	gi|156547415|ref|XP_001604485.1|PREDICTED: similar to Ras-related small GTPase [Nasonia vitripennis]	XP_001604485	3.21297e-24	59	117.857	190	113
IC88556AaEcon10929	1521	gi|110776731|ref|XM_396577.3|PREDICTED: Apis mellifera similar to serine/threonine protein kinase TAO1 (LOC413126), mRNA	XM_396577	3.11737e-16	73	96.8649	163	119
IC88556AaEcon1093	3505	gi|110763240|ref|XP_001121481.1|PREDICTED: similar to mitochondrial ribosomal protein L35 CG13410-PA [Apis mellifera]	XP_001121481	2.91386e-31	78	142.51	105	82
IC88556AaEcon10930	1998	gi|66553575|ref|XP_395837.2|PREDICTED: similar to ATP7 CG1886-PA [Apis mellifera]	XP_395837	2.78586e-136	81	368.237	318	260
IC88556AaEcon10931	500	gi|157167668|ref|XP_001661632.1|hypothetical protein AaeL_AAEL011399 [Aedes aegypti] >gi|108872297|gb|EAT36522.1| conserved hypothetical protein [Aedes aegypti]	XP_001661632	0.000560739	68	47.3654	58	40
IC88556AaEcon10932	1722	gi|110760897|ref|XP_001121956.1|PREDICTED: similar to Dichaete CG5893-PA [Apis mellifera]	XP_001121956	1.41301e-22	50	85.5001	186	93
IC88556AaEcon10933	1853	gi|157120661|ref|XP_001659710.1|hypothetical protein AaeL_AAEL009094 [Aedes aegypti] >gi|121955549|sp|Q16WU7.1|WSCD_AEDAE RecName: Full=WSCD family member AAEL009094 >gi|108874839|gb|EAT39064.1| conserved hypothetical protein [Aedes aegypti]	XP_001659710	6.23071e-52	61	205.682	260	159
IC88556AaEcon10934	1768	gi|259895643|gb|EZ386846.1|TSA: Artemisia annua strain Uganda Contig3341, mRNA sequence	EZ386846	3.18689e-23	100	120.309	66	66
IC88556AaEcon10936	704	gi|194866006|ref|XP_001971712.1|GG14280 [Drosophila erecta] >gi|190653495|gb|EDV50738.1| GG14280 [Drosophila erecta]	XP_001971712	3.47528e-15	79	85.8853	62	49
IC88556AaEcon10937	1344	gi|66505599|ref|XP_397230.2|PREDICTED: similar to CG9339-PA, isoform A [Apis mellifera]	XP_397230	9.80518e-50	78	202.216	157	123
IC88556AaEcon10939	821	gi|66530600|ref|XP_623701.1|PREDICTED: similar to rcd1 (required for cell differentiation) homolog 1 [Apis mellifera]	XP_623701	9.98405e-66	95	254.218	146	139
IC88556AaEcon1094	2027	gi|110750830|ref|XP_624799.2|PREDICTED: similar to CG4953-PA [Apis mellifera]	XP_624799	1.68301e-110	70	404.831	399	283
IC88556AaEcon10940	734	gi|170049927|ref|XP_001870963.1|conserved hypothetical protein [Culex quinquefasciatus] >gi|167871586|gb|EDS34969.1| conserved hypothetical protein [Culex quinquefasciatus]	XP_001870963	3.78409e-47	93	192.2	108	101
IC88556AaEcon10944	626	gi|193704598|ref|XP_001943364.1|PREDICTED: similar to GA13696-PA [Acyrthosiphon pisum]	XP_001943364	3.05343e-19	98	98.9821	54	53
IC88556AaEcon10945	3479	gi|91090644|ref|XP_973866.1|PREDICTED: similar to conserved hypothetical protein [Tribolium castaneum] >gi|270013322|gb|EFA09770.1| hypothetical protein TcasGA2_TC011911 [Tribolium castaneum]	XP_973866	3.79628e-124	85	451.055	321	275
IC88556AaEcon10947	659	gi|66504949|ref|XP_394362.2|PREDICTED: similar to ubiquitin protein ligase E3 component n-recognin 2 [Apis mellifera]	XP_394362	5.60733e-54	82	214.542	141	117
IC88556AaEcon10948	2981	gi|193625063|ref|XP_001946601.1|PREDICTED: similar to choline o-acyltransferase, partial [Acyrthosiphon pisum]	XP_001946601	1.59828e-115	71	422.165	410	293
IC88556AaEcon10949	1279	gi|260825624|ref|XP_002607766.1|hypothetical protein BRAFLDRAFT_123247 [Branchiostoma floridae] >gi|229293115|gb|EEN63776.1| hypothetical protein BRAFLDRAFT_123247 [Branchiostoma floridae]	XP_002607766	7.28141e-15	57	86.2705	101	58
IC88556AaEcon1095	2428	gi|269986506|gb|EEZ92791.1|conserved hypothetical protein [Candidatus Parvarchaeum acidiphilum ARMAN-4]	EEZ92791	3.47665e-65	64	254.603	308	200
IC88556AaEcon10950	1053	gi|242017506|ref|XP_002429229.1|moesin/ezrin/radixin, putative [Pediculus humanus corporis] >gi|212514118|gb|EEB16491.1| moesin/ezrin/radixin, putative [Pediculus humanus corporis]	XP_002429229	2.24827e-93	94	346.665	189	179
IC88556AaEcon10951	667	gi|193699922|ref|XP_001950974.1|PREDICTED: similar to RNA m5u methyltransferase [Acyrthosiphon pisum]	XP_001950974	5.30769e-15	84	85.1149	52	44
IC88556AaEcon10954	2129	gi|256773186|ref|NP_001157948.1|sarco/endoplasmic reticulum calcium ATPase [Bombyx mori] >gi|255661412|gb|ACU25861.1| sarco/endoplasmic reticulum calcium ATPase [Bombyx mori]	NP_001157948	3.13214e-115	90	420.624	516	468
IC88556AaEcon10956	715	gi|193599136|ref|XP_001949288.1|PREDICTED: similar to leucine-rich transmembrane protein, partial [Acyrthosiphon pisum]	XP_001949288	1.11802e-21	62	99.7525	98	61
IC88556AaEcon10958	1578	gi|39725938|ref|NP_008986.2|DNA-directed RNA polymerase III subunit RPC1 [Homo sapiens] >gi|206729892|sp|O14802.2|RPC1_HUMAN RecName: Full=DNA-directed RNA polymerase III subunit RPC1; Short=RNA polymerase III subunit C1; AltName: Full=DNA-directed RNA polymerase III subunit A; AltName: Full=DNA-directed RNA polymerase III largest subunit; AltName: Full=RNA polymerase III 155 kDa subunit; Short=R…	NP_008986	1.83453e-112	76	179.489	155	118
IC88556AaEcon10959	974	gi|125985693|ref|XP_001356610.1|GA21017 [Drosophila pseudoobscura pseudoobscura] >gi|195147778|ref|XP_002014851.1| GL18729 [Drosophila persimilis] >gi|54644934|gb|EAL33674.1| GA21017 [Drosophila pseudoobscura pseudoobscura] >gi|194106804|gb|EDW28847.1| GL18729 [Drosophila persimilis]	XP_001356610	2.63911e-29	72	133.65	121	88
IC88556AaEcon1096	4922	gi|240848715|ref|NP_001155488.1|hypothetical protein LOC100161411 [Acyrthosiphon pisum] >gi|239788242|dbj|BAH70809.1| ACYPI002632 [Acyrthosiphon pisum]	NP_001155488	8.64421e-85	98	320.857	160	157
IC88556AaEcon10961	910	gi|193674153|ref|XP_001950346.1|PREDICTED: similar to sugar transporter [Acyrthosiphon pisum]	XP_001950346	4.34638e-07	78	59.6918	64	50
IC88556AaEcon10964	3338	gi|156548282|ref|XP_001605843.1|PREDICTED: similar to LD23157p [Nasonia vitripennis]	XP_001605843	6.68049e-133	92	466.848	267	247
IC88556AaEcon10966	2303	gi|156541932|ref|XP_001600760.1|PREDICTED: similar to nad dependent epimerase/dehydratase [Nasonia vitripennis]	XP_001600760	7.98181e-104	75	382.874	320	240
IC88556AaEcon10968	738	gi|270016047|gb|EFA12495.1|hypothetical protein TcasGA2_TC012895 [Tribolium castaneum]	EFA12495	1.671e-50	66	203.371	189	125
IC88556AaEcon10969	1635	gi|193598861|ref|XP_001951181.1|PREDICTED: similar to mitochondrial carrier protein [Acyrthosiphon pisum]	XP_001951181	8.76153e-68	68	179.104	191	131
IC88556AaEcon1097	1396	gi|91094131|ref|XP_976224.1|PREDICTED: hypothetical protein [Tribolium castaneum] >gi|270010870|gb|EFA07318.1| hypothetical protein TcasGA2_TC015911 [Tribolium castaneum]	XP_976224	3.06822e-06	64	37.3502	45	29
IC88556AaEcon10973	808	gi|157120560|ref|XP_001653664.1|ubiquitin fusion degradaton protein [Aedes aegypti] >gi|108874904|gb|EAT39129.1| ubiquitin fusion degradaton protein [Aedes aegypti]	XP_001653664	1.14785e-58	87	230.72	155	135
IC88556AaEcon10975	2130	gi|193702255|ref|XP_001945956.1|PREDICTED: similar to bubblegum CG4501-PA [Acyrthosiphon pisum]	XP_001945956	9.2631e-175	76	416.001	343	264
IC88556AaEcon10976	1676	gi|270015273|gb|EFA11721.1|hypothetical protein TcasGA2_TC001808 [Tribolium castaneum]	EFA11721	1.4172e-11	53	75.8702	117	63
IC88556AaEcon10980	1515	gi|242009606|ref|XP_002425574.1|zinc finger protein, putative [Pediculus humanus corporis] >gi|212509453|gb|EEB12836.1| zinc finger protein, putative [Pediculus humanus corporis]	XP_002425574	2.6622e-14	48	84.7297	258	124
IC88556AaEcon10981	4457	gi|242019028|ref|XP_002429968.1|U520, putative [Pediculus humanus corporis] >gi|212515023|gb|EEB17230.1| U520, putative [Pediculus humanus corporis]	XP_002429968	0	82	1686	1313	1078
IC88556AaEcon10982	1224	gi|49903415|gb|AAH76824.1|LOC445831 protein [Xenopus laevis]	AAH76824	2.79432e-16	65	90.8929	78	51
IC88556AaEcon10985	1266	gi|170036553|ref|XP_001846128.1|glucosyl transferase [Culex quinquefasciatus] >gi|167879196|gb|EDS42579.1| glucosyl transferase [Culex quinquefasciatus]	XP_001846128	2.97473e-61	61	240.35	301	184
IC88556AaEcon10986	1118	gi|189239434|ref|XP_974831.2|PREDICTED: similar to 5,10-methenyltetrahydrofolate synthetase (5-formyltetrahydrofolate cyclo-ligase) [Tribolium castaneum]	XP_974831	4.75571e-23	56	85.5001	124	70
IC88556AaEcon10987	1361	gi|156545944|ref|XP_001603380.1|PREDICTED: hypothetical protein [Nasonia vitripennis]	XP_001603380	1.05478e-95	71	299.671	277	199
IC88556AaEcon10989	1989	gi|48138147|ref|XP_393391.1|PREDICTED: similar to CG7818-PA [Apis mellifera]	XP_393391	1.46047e-175	85	620.928	395	337
IC88556AaEcon1099	1883	gi|91083635|ref|XP_970519.1|PREDICTED: similar to AGAP010885-PA [Tribolium castaneum]	XP_970519	7.12892e-124	77	449.129	366	285
IC88556AaEcon10990	1567	gi|91092066|ref|XP_970752.1|PREDICTED: similar to GA15309-PA [Tribolium castaneum] >gi|270004696|gb|EFA01144.1| hypothetical protein TcasGA2_TC010369 [Tribolium castaneum]	XP_970752	4.6555e-86	91	323.168	192	175
IC88556AaEcon10991	1093	gi|91090770|ref|XP_969427.1|PREDICTED: similar to conserved hypothetical protein [Tribolium castaneum] >gi|270013968|gb|EFA10416.1| hypothetical protein TcasGA2_TC012656 [Tribolium castaneum]	XP_969427	5.94821e-66	63	209.92	232	148
IC88556AaEcon10992	630	gi|156548106|ref|XP_001606466.1|PREDICTED: similar to ENSANGP00000015016 [Nasonia vitripennis]	XP_001606466	2.57466e-05	68	52.7582	51	35
IC88556AaEcon10994	1874	gi|193669389|ref|XP_001951091.1|PREDICTED: similar to pre-mrna splicing factor [Acyrthosiphon pisum]	XP_001951091	0	86	797.734	534	460
IC88556AaEcon10995	2938	gi|270010643|gb|EFA07091.1|hypothetical protein TcasGA2_TC010081 [Tribolium castaneum]	EFA07091	2.49342e-20	46	105.916	297	139
IC88556AaEcon10997	1039	gi|164510749|emb|CAJ90973.1|putative chitin deacetylase [Puccinia graminis f. sp. tritici]	CAJ90973	7.41111e-41	61	172.17	219	134
IC88556AaEcon10998	726	gi|270004614|gb|EFA01062.1|hypothetical protein TcasGA2_TC003980 [Tribolium castaneum]	EFA01062	1.67187e-39	91	166.777	136	124
IC88556AaEcon10999	2413	gi|66504162|ref|XP_394297.2|PREDICTED: similar to Tetraspanin 5D CG4690-PA [Apis mellifera]	XP_394297	1.11254e-55	62	223.016	241	151
IC88556AaEcon11	1178	gi|90819978|gb|ABD98746.1|Rieske iron-sulfur protein 1 [Graphocephala atropunctata]	ABD98746	4.10918e-86	71	322.783	275	196
IC88556AaEcon110	1984	gi|91092262|ref|XP_967283.1|PREDICTED: similar to methionine aminopeptidase [Tribolium castaneum] >gi|270001228|gb|EEZ97675.1| hypothetical protein TcasGA2_TC016220 [Tribolium castaneum]	XP_967283	1.09152e-130	86	471.855	366	318
IC88556AaEcon1100	2006	gi|91077138|ref|XP_971446.1|PREDICTED: similar to DnaJ homolog subfamily A member 1 [Tribolium castaneum] >gi|270001716|gb|EEZ98163.1| hypothetical protein TcasGA2_TC000590 [Tribolium castaneum]	XP_971446	1.88268e-138	78	497.664	406	317
IC88556AaEcon11000	991	gi|170048584|ref|XP_001853361.1|methylcrotonoyl-CoA carboxylase beta chain, mitochondrial [Culex quinquefasciatus] >gi|167870648|gb|EDS34031.1| methylcrotonoyl-CoA carboxylase beta chain, mitochondrial [Culex quinquefasciatus]	XP_001853361	7.7613e-101	83	371.318	266	222
IC88556AaEcon11003	3124	gi|123484027|ref|XP_001324167.1|hypothetical protein [Trichomonas vaginalis G3] >gi|121907045|gb|EAY11944.1| hypothetical protein TVAG_399490 [Trichomonas vaginalis G3]	XP_001324167	2.33783e-08	40	66.2402	450	184
IC88556AaEcon11004	2279	gi|189241320|ref|XP_966927.2|PREDICTED: similar to CG5871 CG5871-PA [Tribolium castaneum]	XP_966927	1.62134e-88	66	196.438	233	156
IC88556AaEcon11006	1669	gi|242019742|ref|XP_002430318.1|multiple ankyrin repeats single kh domain protein, putative [Pediculus humanus corporis] >gi|212515433|gb|EEB17580.1| multiple ankyrin repeats single kh domain protein, putative [Pediculus humanus corporis]	XP_002430318	5.85269e-09	44	51.2174	149	66
IC88556AaEcon11008	1618	gi|242007447|ref|XP_002424551.1|collagen alpha-1, IV, chain precursor, putative [Pediculus humanus corporis] >gi|212507994|gb|EEB11813.1| collagen alpha-1, IV, chain precursor, putative [Pediculus humanus corporis]	XP_002424551	6.91393e-24	98	116.701	57	56
IC88556AaEcon11009	990	gi|195037403|ref|XP_001990150.1|GH18391 [Drosophila grimshawi] >gi|193894346|gb|EDV93212.1| GH18391 [Drosophila grimshawi]	XP_001990150	1.35809e-12	95	78.1814	41	39
IC88556AaEcon1101	2092	gi|195455572|ref|XP_002074780.1|GK22967 [Drosophila willistoni] >gi|194170865|gb|EDW85766.1| GK22967 [Drosophila willistoni]	XP_002074780	6.40989e-12	44	77.411	263	118
IC88556AaEcon11010	1733	gi|91076110|ref|XP_969015.1|PREDICTED: similar to synapse-associated protein [Tribolium castaneum]	XP_969015	3.00212e-30	75	121.324	94	71
IC88556AaEcon11014	2175	gi|193643497|ref|XP_001947849.1|PREDICTED: similar to GA10481-PA [Acyrthosiphon pisum]	XP_001947849	2.39428e-102	66	377.867	389	257
IC88556AaEcon11015	1758	gi|170061053|ref|XP_001866071.1|CRAG protein [Culex quinquefasciatus] >gi|167879322|gb|EDS42705.1| CRAG protein [Culex quinquefasciatus]	XP_001866071	1.18107e-154	78	286.96	219	172
IC88556AaEcon11016	748	gi|242010244|ref|XP_002425880.1|titin, putative [Pediculus humanus corporis] >gi|212509846|gb|EEB13142.1| titin, putative [Pediculus humanus corporis]	XP_002425880	2.38754e-50	76	124.405	143	110
IC88556AaEcon11017	515	gi|156552613|ref|XP_001600184.1|PREDICTED: similar to conserved hypothetical protein [Nasonia vitripennis]	XP_001600184	3.97026e-11	50	71.2478	111	56
IC88556AaEcon11018	2034	gi|156544223|ref|XP_001606752.1|PREDICTED: similar to mahogunin [Nasonia vitripennis]	XP_001606752	1.01982e-164	69	419.853	400	279
IC88556AaEcon11019	720	gi|48096165|ref|XP_394622.1|PREDICTED: similar to CG6017-PA isoform 1 [Apis mellifera]	XP_394622	2.21289e-66	78	246.899	224	176
IC88556AaEcon1102	3984	gi|238814365|ref|NP_001154943.1|structural maintenance of chromosomes 2 [Nasonia vitripennis]	NP_001154943	0	72	801.201	801	580
IC88556AaEcon11021	903	gi|158300861|ref|XP_320678.4|AGAP011839-PA [Anopheles gambiae str. PEST] >gi|157013365|gb|EAA00326.4| AGAP011839-PA [Anopheles gambiae str. PEST]	XP_320678	1.22934e-62	79	244.202	174	139
IC88556AaEcon11022	2018	gi|193681183|ref|XP_001946845.1|PREDICTED: similar to AGAP001751-PA, partial [Acyrthosiphon pisum]	XP_001946845	1.23091e-122	60	284.263	368	222
IC88556AaEcon11023	1045	gi|270003013|gb|EEZ99460.1|hypothetical protein TcasGA2_TC000026 [Tribolium castaneum]	EEZ99460	8.55896e-64	95	221.476	123	117
IC88556AaEcon11024	1640	gi|66522238|ref|XP_391955.2|PREDICTED: similar to cyclin-dependent kinase 6 [Apis mellifera]	XP_391955	1.45751e-100	77	338.576	267	208
IC88556AaEcon11025	2487	gi|195427471|ref|XP_002061800.1|GK16996 [Drosophila willistoni] >gi|194157885|gb|EDW72786.1| GK16996 [Drosophila willistoni]	XP_002061800	5.79496e-132	68	476.478	463	317
IC88556AaEcon11026	706	gi|193587059|ref|XP_001949283.1|PREDICTED: similar to GA19191-PA [Acyrthosiphon pisum]	XP_001949283	2.0528e-23	85	113.235	67	57
IC88556AaEcon11027	687	gi|193594232|ref|XP_001948855.1|PREDICTED: similar to OTU domain containing 7B [Acyrthosiphon pisum]	XP_001948855	3.24078e-18	73	95.9005	95	70
IC88556AaEcon11028	1564	gi|193582433|ref|XP_001943746.1|PREDICTED: similar to polyprotein [Acyrthosiphon pisum]	XP_001943746	8.6792e-28	73	78.9518	68	50
IC88556AaEcon11029	1181	gi|91092600|ref|XP_970624.1|PREDICTED: similar to AGAP006594-PA [Tribolium castaneum] >gi|270006600|gb|EFA03048.1| hypothetical protein TcasGA2_TC010895 [Tribolium castaneum]	XP_970624	1.88213e-30	81	137.887	133	108
IC88556AaEcon1103	7339	gi|189238116|ref|XP_001814107.1|PREDICTED: similar to conserved hypothetical protein [Tribolium castaneum]	XP_001814107	1.2952e-07	55	65.0846	89	49
IC88556AaEcon11030	4640	gi|193690830|ref|XP_001945405.1|PREDICTED: similar to FLJ12716-like protein [Acyrthosiphon pisum]	XP_001945405	0	70	335.495	325	228
IC88556AaEcon11032	1559	gi|242020144|ref|XP_002430516.1|folylpolyglutamate synthase, putative [Pediculus humanus corporis] >gi|212515673|gb|EEB17778.1| folylpolyglutamate synthase, putative [Pediculus humanus corporis]	XP_002430516	9.39055e-55	65	105.916	132	86
IC88556AaEcon11033	1005	gi|270005608|gb|EFA02056.1|hypothetical protein TcasGA2_TC007685 [Tribolium castaneum]	EFA02056	3.16029e-65	63	253.062	319	204
IC88556AaEcon11034	675	gi|270014952|gb|EFA11400.1|hypothetical protein TcasGA2_TC013573 [Tribolium castaneum]	EFA11400	1.21901e-22	86	110.538	112	97
IC88556AaEcon11036	1087	gi|115916208|ref|XP_784799.2|PREDICTED: similar to ENSANGP00000013993 [Strongylocentrotus purpuratus] >gi|115969701|ref|XP_001191582.1| PREDICTED: similar to ENSANGP00000013993 [Strongylocentrotus purpuratus]	XP_784799	2.04853e-12	53	77.7962	108	58
IC88556AaEcon11037	1359	gi|187103108|ref|NP_001119614.1|cathepsin B-1418 [Acyrthosiphon pisum] >gi|163300438|tpg|DAA06126.1| TPA_inf: cathepsin B transcript 1418 [Acyrthosiphon pisum] >gi|239788654|dbj|BAH70998.1| ACYPI000010 [Acyrthosiphon pisum]	NP_001119614	2.02177e-26	50	124.79	254	128
IC88556AaEcon11038	703	gi|244790030|ref|NP_001156431.1|phospholipase A2, group VII [Acyrthosiphon pisum] >gi|239792892|dbj|BAH72732.1| ACYPI001545 [Acyrthosiphon pisum]	NP_001156431	3.36608e-10	65	69.3218	76	50
IC88556AaEcon1104	2589	gi|242009586|ref|XP_002425564.1|ubiquitin-protein ligase E3 Mdm2, putative [Pediculus humanus corporis] >gi|212509443|gb|EEB12826.1| ubiquitin-protein ligase E3 Mdm2, putative [Pediculus humanus corporis]	XP_002425564	1.26622e-20	41	106.686	286	119
IC88556AaEcon11040	632	gi|110756634|ref|XP_396620.3|PREDICTED: similar to Presenilin CG18803-PB, isoform B [Apis mellifera]	XP_396620	1.96025e-28	58	118.627	162	94
IC88556AaEcon11041	937	gi|91083439|ref|XP_969846.1|PREDICTED: similar to serpin B6 [Tribolium castaneum]	XP_969846	7.4535e-18	67	95.5153	113	76
IC88556AaEcon11042	1839	gi|260804453|ref|XP_002597102.1|hypothetical protein BRAFLDRAFT_76367 [Branchiostoma floridae] >gi|229282365|gb|EEN53114.1| hypothetical protein BRAFLDRAFT_76367 [Branchiostoma floridae]	XP_002597102	1.25938e-16	50	92.8189	222	112
IC88556AaEcon11043	898	gi|159124333|gb|EDP49451.1|CCR4-NOT core complex subunit Not4, putative [Aspergillus fumigatus A1163]	EDP49451	0.000573361	40	49.2914	199	80
IC88556AaEcon11048	1343	gi|66510594|ref|XP_624428.1|PREDICTED: similar to zinc finger RNA binding protein [Apis mellifera]	XP_624428	3.68812e-73	64	280.026	290	187
IC88556AaEcon11049	799	gi|156542795|ref|XP_001606253.1|PREDICTED: similar to conserved hypothetical protein [Nasonia vitripennis]	XP_001606253	1.47239e-42	89	177.178	105	94
IC88556AaEcon1105	2824	gi|170042097|ref|XP_001848775.1|histone deacetylase Rpd3 [Culex quinquefasciatus] >gi|167865633|gb|EDS29016.1| histone deacetylase Rpd3 [Culex quinquefasciatus]	XP_001848775	0	94	808.135	463	436
IC88556AaEcon11050	1156	gi|193625063|ref|XP_001946601.1|PREDICTED: similar to choline o-acyltransferase, partial [Acyrthosiphon pisum]	XP_001946601	1.68717e-44	72	181.415	147	106
IC88556AaEcon11051	1506	gi|193638878|ref|XP_001943283.1|PREDICTED: similar to xbmi-1 [Acyrthosiphon pisum]	XP_001943283	7.75982e-06	44	56.6102	273	121
IC88556AaEcon11053	2132	gi|219842189|ref|NP_001137350.1|ligand-gated ion channel pHCl isoform 4 [Apis mellifera] >gi|110555522|gb|ABG75741.1| pH-sensitive chloride channel [Apis mellifera]	NP_001137350	0	89	335.495	187	167
IC88556AaEcon11054	1379	gi|60678801|gb|AAX33735.1|MPA13 allergen [Periplaneta americana]	AAX33735	1.14519e-36	86	119.783	79	68
IC88556AaEcon11056	1609	gi|91082057|ref|XP_971798.1|PREDICTED: similar to AGAP004266-PA [Tribolium castaneum] >gi|270007281|gb|EFA03729.1| hypothetical protein TcasGA2_TC013838 [Tribolium castaneum]	XP_971798	8.86892e-135	78	448.358	369	289
IC88556AaEcon11058	593	gi|91087317|ref|XP_975584.1|PREDICTED: similar to dynein heavy chain [Tribolium castaneum] >gi|270010987|gb|EFA07435.1| dynein heavy chain [Tribolium castaneum]	XP_975584	1.40569e-44	86	182.956	140	121
IC88556AaEcon11059	2445	gi|242013065|ref|XP_002427237.1|conserved hypothetical protein [Pediculus humanus corporis] >gi|212511559|gb|EEB14499.1| conserved hypothetical protein [Pediculus humanus corporis]	XP_002427237	3.12685e-88	59	208.764	320	191
IC88556AaEcon1106	2309	gi|156541084|ref|XP_001600235.1|PREDICTED: similar to serine/threonine protein kinase [Nasonia vitripennis]	XP_001600235	0	80	619.002	452	366
IC88556AaEcon11060	1808	gi|66523471|ref|XP_394035.2|PREDICTED: similar to CG13886-PA isoform 1 [Apis mellifera]	XP_394035	4.9425e-63	60	144.821	223	136
IC88556AaEcon11061	740	gi|195054667|ref|XP_001994246.1|GH23603 [Drosophila grimshawi] >gi|195112222|ref|XP_002000673.1| GI10364 [Drosophila mojavensis] >gi|195392345|ref|XP_002054818.1| GJ22583 [Drosophila virilis] >gi|193896116|gb|EDV94982.1| GH23603 [Drosophila grimshawi] >gi|193917267|gb|EDW16134.1| GI10364 [Drosophila mojavensis] >gi|194152904|gb|EDW68338.1| GJ22583 [Drosophila virilis]	XP_001994246	1.40801e-68	94	163.31	132	125
IC88556AaEcon11062	872	gi|270002313|gb|EEZ98760.1|hypothetical protein TcasGA2_TC001324 [Tribolium castaneum]	EEZ98760	2.19928e-05	60	53.9138	70	42
IC88556AaEcon11063	836	gi|283436226|ref|NP_001157405.1|cystathionase-like [Acyrthosiphon pisum] >gi|239791187|dbj|BAH72093.1| ACYPI000919 [Acyrthosiphon pisum]	NP_001157405	5.22345e-21	74	98.2117	176	131
IC88556AaEcon11066	948	gi|118781370|ref|XP_311434.3|AGAP010720-PA [Anopheles gambiae str. PEST] >gi|116130138|gb|EAA07012.3| AGAP010720-PA [Anopheles gambiae str. PEST]	XP_311434	1.93425e-29	81	134.035	104	85
IC88556AaEcon11068	576	gi|194219875|ref|XP_001502536.2|PREDICTED: similar to solute carrier family 23 (nucleobase transporters), member 1 [Equus caballus]	XP_001502536	4.9335e-07	63	58.151	66	42
IC88556AaEcon11070	3320	gi|170061451|ref|XP_001866238.1|conserved hypothetical protein [Culex quinquefasciatus] >gi|167879665|gb|EDS43048.1| conserved hypothetical protein [Culex quinquefasciatus]	XP_001866238	2.42397e-139	68	247.284	245	169
IC88556AaEcon11071	1442	gi|145207351|emb|CAM84199.1|hexamerin 4 [Perla marginata]	CAM84199	5.5023e-54	54	216.468	389	213
IC88556AaEcon11072	2557	gi|115928254|ref|XP_794940.2|PREDICTED: similar to smooth muscle myosin heavy chain 11 isoform SM1-like [Strongylocentrotus purpuratus] >gi|115961524|ref|XP_001182478.1| PREDICTED: similar to smooth muscle myosin heavy chain 11 isoform SM1-like [Strongylocentrotus purpuratus]	XP_794940	2.66906e-27	84	107.071	77	65
IC88556AaEcon11073	1377	gi|91091704|ref|XP_972821.1|PREDICTED: similar to phosphatidylinositol 4-kinase beta [Tribolium castaneum] >gi|270001265|gb|EEZ97712.1| four wheel drive [Tribolium castaneum]	XP_972821	3.6563e-92	78	343.199	341	268
IC88556AaEcon11074	1161	gi|193664775|ref|XP_001947747.1|PREDICTED: similar to Collagen alpha-2(IV) chain [Acyrthosiphon pisum]	XP_001947747	7.70288e-37	89	159.073	87	78
IC88556AaEcon11075	1686	gi|193709227|ref|XP_001944504.1|PREDICTED: similar to AGAP007667-PA [Acyrthosiphon pisum]	XP_001944504	2.65374e-42	50	177.948	346	174
IC88556AaEcon11076	2505	gi|91077876|ref|XP_972781.1|PREDICTED: similar to AGAP004063-PA [Tribolium castaneum]	XP_972781	2.33103e-80	79	305.064	244	195
IC88556AaEcon11079	1193	gi|156543270|ref|XP_001606778.1|PREDICTED: similar to Smpd4 protein [Nasonia vitripennis]	XP_001606778	8.88051e-28	57	129.028	210	120
IC88556AaEcon1108	1894	gi|156537526|ref|XP_001607485.1|PREDICTED: similar to conserved hypothetical protein [Nasonia vitripennis]	XP_001607485	2.35937e-143	78	513.842	427	334
IC88556AaEcon11080	578	gi|91086901|ref|XP_970921.1|PREDICTED: similar to origin recognition complex subunit 4 [Tribolium castaneum] >gi|270010481|gb|EFA06929.1| hypothetical protein TcasGA2_TC009879 [Tribolium castaneum]	XP_970921	9.60601e-11	59	70.4774	96	57
IC88556AaEcon11081	932	gi|112983910|ref|NP_001037400.1|chemosensory protein 6 [Bombyx mori] >gi|77415580|emb|CAJ01459.1| hypothetical protein [Bombyx mori] >gi|87248381|gb|ABD36243.1| antennal-specific protein 3c precursor [Bombyx mori] >gi|112032153|gb|ABH88199.1| chemosensory protein 6 [Bombyx mori] >gi|115551746|dbj|BAF34355.1| chemosensory protein7 [Bombyx mori]	NP_001037400	4.21899e-21	69	106.301	100	69
IC88556AaEcon11082	1664	gi|242014650|ref|XP_002427998.1|tight junction protein tama, putative [Pediculus humanus corporis] >gi|212512517|gb|EEB15260.1| tight junction protein tama, putative [Pediculus humanus corporis]	XP_002427998	6.21394e-80	87	169.088	117	102
IC88556AaEcon11083	959	gi|193577793|ref|XP_001946747.1|PREDICTED: similar to split ends CG18497-PA [Acyrthosiphon pisum]	XP_001946747	5.74873e-13	53	79.337	136	73
IC88556AaEcon11086	3301	gi|242020592|ref|XP_002430736.1|conserved hypothetical protein [Pediculus humanus corporis] >gi|212515933|gb|EEB17998.1| conserved hypothetical protein [Pediculus humanus corporis]	XP_002430736	3.87581e-102	45	312.768	933	429
IC88556AaEcon11087	1190	gi|66522902|ref|XP_391985.2|PREDICTED: similar to chico CG5686-PA [Apis mellifera]	XP_391985	3.67374e-66	69	256.529	242	168
IC88556AaEcon11088	868	gi|242018378|ref|XP_002429654.1|conserved hypothetical protein [Pediculus humanus corporis] >gi|212514639|gb|EEB16916.1| conserved hypothetical protein [Pediculus humanus corporis]	XP_002429654	6.98018e-28	81	128.642	111	91
IC88556AaEcon1109	1944	gi|242016224|ref|XP_002428729.1|import inner membrane translocase subunit TIM50-C, putative [Pediculus humanus corporis] >gi|212513414|gb|EEB15991.1| import inner membrane translocase subunit TIM50-C, putative [Pediculus humanus corporis]	XP_002428729	4.21354e-103	83	380.178	256	214
IC88556AaEcon11090	692	gi|242012077|ref|XP_002426767.1|conserved hypothetical protein [Pediculus humanus corporis] >gi|212510949|gb|EEB14029.1| conserved hypothetical protein [Pediculus humanus corporis]	XP_002426767	8.24722e-56	82	213.772	142	117
IC88556AaEcon11093	1345	gi|114581006|ref|XP_525929.2|PREDICTED: RAB3 GTPase-activating protein isoform 3 [Pan troglodytes]	XP_525929	2.73117e-63	70	177.178	171	121
IC88556AaEcon111	3454	gi|183206458|gb|ACC54436.1|GroEL [Candidatus Portiera aleyrodidarum]	ACC54436	0	98	654.44	394	387
IC88556AaEcon1110	1950	gi|110756316|ref|XP_001120652.1|PREDICTED: similar to Protein FAM51A1 [Apis mellifera]	XP_001120652	9.04856e-13	44	80.1073	186	82
IC88556AaEcon11101	529	gi|187119178|ref|NP_001119690.1|vacuolar H[+] ATPase 14kD subunit [Acyrthosiphon pisum] >gi|89473728|gb|ABD72676.1| putative vacuolar ATP synthase subunit F [Acyrthosiphon pisum] >gi|239789617|dbj|BAH71421.1| ACYPI000082 [Acyrthosiphon pisum]	NP_001119690	5.94609e-53	95	210.305	114	109
IC88556AaEcon11106	1492	gi|242019954|ref|XP_002430423.1|DEAD box ATP-dependent RNA helicase, putative [Pediculus humanus corporis] >gi|212515553|gb|EEB17685.1| DEAD box ATP-dependent RNA helicase, putative [Pediculus humanus corporis]	XP_002430423	1.77963e-87	62	327.791	402	251
IC88556AaEcon11108	1751	gi|270004992|gb|EFA01440.1|hypothetical protein TcasGA2_TC030701 [Tribolium castaneum]	EFA01440	5.30455e-09	53	67.3958	113	61
IC88556AaEcon11109	969	gi|242021992|ref|XP_002431426.1|ubiquitin, putative [Pediculus humanus corporis] >gi|212516707|gb|EEB18688.1| ubiquitin, putative [Pediculus humanus corporis]	XP_002431426	1.79275e-78	98	296.975	157	155
IC88556AaEcon1111	715	gi|90819976|gb|ABD98745.1|putative mitochondrial ATP synthase F chain [Graphocephala atropunctata]	ABD98745	1.32055e-33	71	147.132	107	76
IC88556AaEcon11113	2430	gi|193704757|ref|XP_001946376.1|PREDICTED: similar to Nopp140 CG7421-PB [Acyrthosiphon pisum]	XP_001946376	0.000997303	82	50.447	34	28
IC88556AaEcon11114	2091	gi|163914901|ref|NP_001106636.1|Rab geranylgeranyltransferase, beta subunit [Xenopus (Silurana) tropicalis] >gi|160774445|gb|AAI55528.1| LOC100127877 protein [Xenopus (Silurana) tropicalis]	NP_001106636	2.35247e-131	81	474.167	323	263
IC88556AaEcon11115	2433	gi|193624920|ref|XP_001948288.1|PREDICTED: similar to RAS and EF-hand domain-containing protein homolog [Acyrthosiphon pisum]	XP_001948288	1.95275e-108	56	398.282	669	378
IC88556AaEcon11116	2128	gi|194220931|ref|XP_001501745.2|PREDICTED: similar to CG9186 CG9186-PB [Equus caballus]	XP_001501745	4.07423e-43	53	107.457	173	93
IC88556AaEcon11118	2344	gi|193688328|ref|XP_001947555.1|PREDICTED: similar to phosphatidylinositol 4-kinase type-ii [Acyrthosiphon pisum]	XP_001947555	2.42902e-140	71	504.212	441	314
IC88556AaEcon11119	1441	gi|91089063|ref|XP_970679.1|PREDICTED: similar to AGAP004205-PA [Tribolium castaneum] >gi|270012406|gb|EFA08854.1| hypothetical protein TcasGA2_TC006555 [Tribolium castaneum]	XP_970679	8.93268e-134	79	308.145	213	169
IC88556AaEcon1112	2093	gi|260830981|ref|XP_002610438.1|hypothetical protein BRAFLDRAFT_124259 [Branchiostoma floridae] >gi|229295804|gb|EEN66448.1| hypothetical protein BRAFLDRAFT_124259 [Branchiostoma floridae]	XP_002610438	4.51966e-66	58	257.299	466	271
IC88556AaEcon11121	2006	gi|193615543|ref|XP_001951729.1|PREDICTED: similar to AGAP007667-PA [Acyrthosiphon pisum]	XP_001951729	2.28169e-86	63	311.227	434	274
IC88556AaEcon11123	3246	gi|92114436|ref|YP_574364.1|seryl-tRNA synthetase [Chromohalobacter salexigens DSM 3043] >gi|122419603|sp|Q1QV43.1|SYS_CHRSD RecName: Full=Seryl-tRNA synthetase; AltName: Full=Seryl-tRNA(Ser/Sec) synthetase; AltName: Full=Serine--tRNA ligase; Short=SerRS >gi|91797526|gb|ABE59665.1| seryl-tRNA synthetase [Chromohalobacter salexigens DSM 3043]	YP_574364	1.54947e-114	79	270.781	206	164
IC88556AaEcon11126	687	gi|162951747|gb|ABY21735.1|LD07116p [Drosophila melanogaster]	ABY21735	4.39021e-07	80	58.9214	40	32
IC88556AaEcon11129	1636	gi|156545485|ref|XP_001606971.1|PREDICTED: similar to Peroxin-5 [Nasonia vitripennis]	XP_001606971	1.11016e-53	53	215.698	411	218
IC88556AaEcon1113	1056	gi|289743369|gb|ADD20432.1|mitochondrial ribosomal protein L13 [Glossina morsitans morsitans]	ADD20432	1.42471e-71	81	274.248	177	144
IC88556AaEcon11130	1332	gi|242019080|ref|XP_002429994.1|conserved hypothetical protein [Pediculus humanus corporis] >gi|212515049|gb|EEB17256.1| conserved hypothetical protein [Pediculus humanus corporis]	XP_002429994	1.8379e-24	60	118.242	144	87
IC88556AaEcon11132	733	gi|94158626|ref|NP_001035323.1|cytochrome P450 4G11 [Apis mellifera] >gi|78217419|gb|ABB36785.1| cytochrome P450 monooxygenase [Apis mellifera]	NP_001035323	2.12558e-76	91	239.965	143	131
IC88556AaEcon11134	1509	gi|28569864|dbj|BAC57906.1|reverse transcriptase [Anopheles gambiae]	BAC57906	4.96945e-48	58	95.5153	124	72
IC88556AaEcon11135	760	gi|156543060|ref|XP_001604662.1|PREDICTED: similar to alpha-glucosidase [Nasonia vitripennis]	XP_001604662	9.65322e-22	63	90.1225	190	120
IC88556AaEcon11136	1688	gi|41055548|ref|NP_956871.1|N-acylsphingosine amidohydrolase [Danio rerio] >gi|34784534|gb|AAH56693.1| Zgc:66026 [Danio rerio]	NP_956871	4.26634e-16	68	90.8929	83	57
IC88556AaEcon11138	1356	gi|291242588|ref|XP_002741188.1|PREDICTED: CG4572-like [Saccoglossus kowalevskii]	XP_002741188	9.71009e-13	53	79.337	143	77
IC88556AaEcon1114	2737	gi|91095139|ref|XP_973052.1|PREDICTED: similar to methyltransferase 10 domain containing [Tribolium castaneum] >gi|270015731|gb|EFA12179.1| hypothetical protein TcasGA2_TC002332 [Tribolium castaneum]	XP_973052	7.73482e-85	64	320.087	369	237
IC88556AaEcon11141	2382	gi|270009778|gb|EFA06226.1|hypothetical protein TcasGA2_TC009075 [Tribolium castaneum]	EFA06226	3.52453e-54	56	218.009	412	232
IC88556AaEcon11142	2552	gi|112982721|ref|NP_001037117.1|zinc finger protein [Bombyx mori] >gi|59858992|gb|AAX09282.1| zinc finger protein [Bombyx mori]	NP_001037117	1.19585e-39	64	169.859	149	96
IC88556AaEcon11144	495	gi|91091540|ref|XP_970769.1|PREDICTED: similar to mitochondrial NADH-ubiquinone oxidoreductase AGGG subunit [Tribolium castaneum] >gi|270001025|gb|EEZ97472.1| hypothetical protein TcasGA2_TC011303 [Tribolium castaneum]	XP_970769	3.53553e-11	63	71.2478	63	40
IC88556AaEcon11147	645	gi|156543382|ref|XP_001599910.1|PREDICTED: similar to l-asparaginase i [Nasonia vitripennis]	XP_001599910	3.45506e-08	76	62.3882	42	32
IC88556AaEcon11148	1510	gi|156543487|ref|XP_001601828.1|PREDICTED: similar to conserved hypothetical protein [Nasonia vitripennis]	XP_001601828	2.89709e-61	61	158.303	297	183
IC88556AaEcon11149	732	gi|197304701|ref|NP_001127865.1|lines [Nasonia vitripennis]	NP_001127865	1.40575e-09	61	67.3958	101	62
IC88556AaEcon11150	948	gi|270005014|gb|EFA01462.1|hypothetical protein TcasGA2_TC007008 [Tribolium castaneum]	EFA01462	4.26927e-61	72	239.195	192	139
IC88556AaEcon11151	4535	gi|58390932|ref|XP_318078.2|AGAP004742-PB [Anopheles gambiae str. PEST] >gi|55236884|gb|EAA13216.3| AGAP004742-PB [Anopheles gambiae str. PEST]	XP_318078	0	83	857.825	596	500
IC88556AaEcon11152	1355	gi|194767089|ref|XP_001965651.1|GF22608 [Drosophila ananassae] >gi|190619642|gb|EDV35166.1| GF22608 [Drosophila ananassae]	XP_001965651	6.49229e-09	39	66.6254	345	137
IC88556AaEcon11153	595	gi|268575874|ref|XP_002642917.1|Hypothetical protein CBG15192 [Caenorhabditis briggsae] >gi|187027345|emb|CAP33557.1| Hypothetical protein CBG15192 [Caenorhabditis briggsae]	XP_002642917	2.01397e-06	58	56.225	56	33
IC88556AaEcon11155	634	gi|156550655|ref|XP_001605060.1|PREDICTED: similar to mmr1/hsr1 GTP binding protein [Nasonia vitripennis]	XP_001605060	9.88458e-13	59	77.411	155	92
IC88556AaEcon11158	2686	gi|193700092|ref|XP_001951744.1|PREDICTED: similar to abc transporter [Acyrthosiphon pisum]	XP_001951744	4.95247e-145	95	278.87	154	147
IC88556AaEcon11159	705	gi|242009479|ref|XP_002425513.1|DNA-directed RNA polymerase II 135 kDa polypeptide, putative [Pediculus humanus corporis] >gi|212509368|gb|EEB12775.1| DNA-directed RNA polymerase II 135 kDa polypeptide, putative [Pediculus humanus corporis]	XP_002425513	3.48841e-105	99	347.821	191	190
IC88556AaEcon1116	1707	gi|110764858|ref|XP_001123210.1|PREDICTED: similar to Gonadal protein gdl [Apis mellifera]	XP_001123210	2.69807e-42	73	177.948	162	119
IC88556AaEcon11160	2636	gi|193652499|ref|XP_001948201.1|PREDICTED: similar to GA19694-PA [Acyrthosiphon pisum]	XP_001948201	4.58624e-77	59	201.83	258	153
IC88556AaEcon11161	1559	gi|189240296|ref|XP_973610.2|PREDICTED: similar to CG9342 CG9342-PA [Tribolium castaneum] >gi|270011566|gb|EFA08014.1| hypothetical protein TcasGA2_TC005603 [Tribolium castaneum]	XP_973610	4.60462e-56	76	217.624	180	138
IC88556AaEcon11162	1971	gi|242019912|ref|XP_002430402.1|hypothetical protein Phum_PHUM476960 [Pediculus humanus corporis] >gi|212515532|gb|EEB17664.1| hypothetical protein Phum_PHUM476960 [Pediculus humanus corporis]	XP_002430402	1.15779e-15	46	89.7373	183	86
IC88556AaEcon11166	856	gi|66808977|ref|XP_638211.1|NOP5 family protein [Dictyostelium discoideum AX4] >gi|74853718|sp|Q54MT2.1|NOP56_DICDI RecName: Full=Nucleolar protein 56; AltName: Full=Nucleolar protein 5A >gi|60466625|gb|EAL64677.1| NOP5 family protein [Dictyostelium discoideum AX4]	XP_638211	8.73947e-07	48	58.5362	127	62
IC88556AaEcon1117	4048	gi|62087113|dbj|BAD92015.1|carboxylesterase [Athalia rosae]	BAD92015	1.78353e-80	52	306.22	560	296
IC88556AaEcon11170	1423	gi|110759101|ref|XP_625087.2|PREDICTED: similar to hephaestus CG31000-PC, isoform C [Apis mellifera]	XP_625087	3.28359e-74	94	248.054	158	149
IC88556AaEcon11171	3327	gi|260788846|ref|XP_002589460.1|hypothetical protein BRAFLDRAFT_280890 [Branchiostoma floridae] >gi|229274637|gb|EEN45471.1| hypothetical protein BRAFLDRAFT_280890 [Branchiostoma floridae]	XP_002589460	3.06486e-102	55	352.829	446	249
IC88556AaEcon11172	1202	gi|193683408|ref|XP_001944333.1|PREDICTED: similar to Laminin B2 CG3322-PA [Acyrthosiphon pisum]	XP_001944333	8.44306e-127	78	457.988	379	297
IC88556AaEcon11173	1182	gi|125843865|ref|XP_001343884.1|PREDICTED: similar to polyprotein [Danio rerio]	XP_001343884	2.40139e-09	43	67.781	185	81
IC88556AaEcon11175	516	gi|156537177|ref|XP_001604206.1|PREDICTED: similar to ribosome biogenesis protein brix [Nasonia vitripennis]	XP_001604206	2.46621e-32	79	97.4413	89	71
IC88556AaEcon1118	1750	gi|194900962|ref|XP_001980024.1|GG16905 [Drosophila erecta] >gi|190651727|gb|EDV48982.1| GG16905 [Drosophila erecta]	XP_001980024	5.61509e-43	55	180.259	339	189
IC88556AaEcon11180	973	gi|242025182|ref|XP_002433005.1|N-acetylglucosaminyl-phosphatidylinositol de-N-acetylase, putative [Pediculus humanus corporis] >gi|212518514|gb|EEB20267.1| N-acetylglucosaminyl-phosphatidylinositol de-N-acetylase, putative [Pediculus humanus corporis]	XP_002433005	7.94614e-26	57	122.094	161	92
IC88556AaEcon11181	549	gi|170047779|ref|XP_001851387.1|OV-16 antigen [Culex quinquefasciatus] >gi|167870074|gb|EDS33457.1| OV-16 antigen [Culex quinquefasciatus]	XP_001851387	5.83502e-12	63	74.3294	69	44
IC88556AaEcon11182	1436	gi|270014673|gb|EFA11121.1|hypothetical protein TcasGA2_TC004721 [Tribolium castaneum]	EFA11121	1.2407e-106	79	391.349	481	383
IC88556AaEcon11185	961	gi|242007798|ref|XP_002424709.1|conserved hypothetical protein [Pediculus humanus corporis] >gi|212508202|gb|EEB11971.1| conserved hypothetical protein [Pediculus humanus corporis]	XP_002424709	2.95494e-25	63	120.168	138	88
IC88556AaEcon11186	965	gi|156545313|ref|XP_001605567.1|PREDICTED: similar to racgtpase-activating protein [Nasonia vitripennis]	XP_001605567	5.06791e-25	55	119.398	224	124
IC88556AaEcon11189	1723	gi|91094297|ref|XP_971720.1|PREDICTED: similar to steroid dehydrogenase [Tribolium castaneum] >gi|270014405|gb|EFA10853.1| hypothetical protein TcasGA2_TC001630 [Tribolium castaneum]	XP_971720	1.62941e-95	76	354.755	303	231
IC88556AaEcon1119	1635	gi|110759030|ref|XP_001122379.1|PREDICTED: similar to CG31248-PA [Apis mellifera]	XP_001122379	1.84696e-24	52	118.627	225	118
IC88556AaEcon11191	756	gi|242007485|ref|XP_002424570.1|conserved hypothetical protein [Pediculus humanus corporis] >gi|212508013|gb|EEB11832.1| conserved hypothetical protein [Pediculus humanus corporis]	XP_002424570	6.65163e-51	81	191.045	160	130
IC88556AaEcon11197	836	gi|110773078|ref|XM_001123256.1|PREDICTED: Apis mellifera similar to brahma CG5942-PA, isoform A (LOC727547), partial mRNA	XM_001123256	2.04806e-15	78	93.2581	121	95
IC88556AaEcon11198	1588	gi|255548920|ref|XP_002515516.1|grr1, plant, putative [Ricinus communis] >gi|223545460|gb|EEF46965.1| grr1, plant, putative [Ricinus communis]	XP_002515516	2.17819e-06	52	58.5362	147	77
IC88556AaEcon112	4341	gi|88801010|ref|ZP_01116560.1|molecular chaperone DnaK [Reinekea sp. MED297] >gi|88776277|gb|EAR07502.1| molecular chaperone DnaK [Reinekea sp. MED297]	ZP_01116560	0	88	563.533	359	318
IC88556AaEcon1120	1346	gi|242010611|ref|XP_002426058.1|survival motor neuron protein, putative [Pediculus humanus corporis] >gi|212510072|gb|EEB13320.1| survival motor neuron protein, putative [Pediculus humanus corporis]	XP_002426058	8.64973e-22	54	109.383	215	118
IC88556AaEcon11200	2121	gi|242002946|ref|XP_002422552.1|conserved hypothetical protein [Pediculus humanus corporis] >gi|212505342|gb|EEB09814.1| conserved hypothetical protein [Pediculus humanus corporis]	XP_002422552	0	78	638.647	500	391
IC88556AaEcon11203	2556	gi|156553797|ref|XP_001601556.1|PREDICTED: similar to ENSANGP00000012399 [Nasonia vitripennis]	XP_001601556	4.27979e-11	71	63.929	77	55
IC88556AaEcon11206	2174	gi|109465933|ref|XP_001068310.1|PREDICTED: hypothetical protein [Rattus norvegicus]	XP_001068310	4.63485e-05	46	54.6842	137	64
IC88556AaEcon11207	491	gi|242010346|ref|XP_002425929.1|conserved hypothetical protein [Pediculus humanus corporis] >gi|212509912|gb|EEB13191.1| conserved hypothetical protein [Pediculus humanus corporis]	XP_002425929	3.69272e-08	80	61.2326	40	32
IC88556AaEcon11208	3831	gi|110772336|ref|XP_395632.3|PREDICTED: similar to specifically Rac1-associated protein 1 CG4931-PA isoform 1 [Apis mellifera]	XP_395632	2.71648e-163	88	581.252	341	302
IC88556AaEcon1121	1252	gi|38605207|sp|Q7Z1B8.1|S61G1_GRYORRecName: Full=Protein transport protein Sec61 subunit gamma >gi|31324444|gb|AAP47228.1| Sec61p gamma subunit [Gryllotalpa orientalis]	Q7Z1B8	5.21795e-18	95	96.6709	68	65
IC88556AaEcon11210	1808	gi|158290210|ref|XP_001237393.2|AGAP003049-PA [Anopheles gambiae str. PEST] >gi|157017785|gb|EAU77039.2| AGAP003049-PA [Anopheles gambiae str. PEST]	XP_001237393	5.14155e-27	87	110.923	57	50
IC88556AaEcon11211	718	gi|158299554|ref|XP_319650.4|AGAP008904-PA [Anopheles gambiae str. PEST] >gi|157013574|gb|EAA14875.5| AGAP008904-PA [Anopheles gambiae str. PEST]	XP_319650	2.91036e-37	83	130.183	89	74
IC88556AaEcon11212	945	gi|239789415|dbj|BAH71333.1|ACYPI23752 [Acyrthosiphon pisum]	BAH71333	1.20757e-23	63	114.775	123	78
IC88556AaEcon11214	939	gi|121543925|gb|ABM55627.1|putative 14-3-3 protein [Maconellicoccus hirsutus]	ABM55627	1.61255e-44	98	144.436	77	76
IC88556AaEcon11215	2948	gi|110755156|ref|XP_394429.3|PREDICTED: similar to Mlx interactor CG18362-PC, isoform C [Apis mellifera]	XP_394429	2.34526e-51	84	119.013	85	72
IC88556AaEcon11216	789	gi|193700025|ref|XP_001944338.1|PREDICTED: similar to AGAP006655-PA [Acyrthosiphon pisum]	XP_001944338	1.24488e-09	56	67.781	95	54
IC88556AaEcon11217	604	gi|91077416|ref|XP_975391.1|PREDICTED: similar to AGAP001945-PA [Tribolium castaneum] >gi|270002125|gb|EEZ98572.1| hypothetical protein TcasGA2_TC001084 [Tribolium castaneum]	XP_975391	3.46613e-09	67	65.4698	90	61
IC88556AaEcon11219	976	gi|110751284|ref|XM_001122031.1|PREDICTED: Apis mellifera similar to nejire CG15319-PB (LOC726280), mRNA	XM_001122031	8.96808e-21	72	111.292	209	151
IC88556AaEcon1122	1772	gi|193652448|ref|XP_001948200.1|PREDICTED: similar to GA10436-PA [Acyrthosiphon pisum]	XP_001948200	1.09029e-110	72	405.216	352	256
IC88556AaEcon11223	1534	gi|242000882|ref|XP_002435084.1|galactose-3-O-sulfotransferase, putative [Ixodes scapularis] >gi|215498414|gb|EEC07908.1| galactose-3-O-sulfotransferase, putative [Ixodes scapularis]	XP_002435084	9.60441e-47	63	164.466	220	140
IC88556AaEcon11225	709	gi|195436164|ref|XP_002066039.1|GK22143 [Drosophila willistoni] >gi|194162124|gb|EDW77025.1| GK22143 [Drosophila willistoni]	XP_002066039	1.14274e-05	50	54.299	130	66
IC88556AaEcon11226	1413	gi|156546038|ref|XP_001600199.1|PREDICTED: similar to short-chain dehydrogenase [Nasonia vitripennis]	XP_001600199	8.16819e-95	76	352.058	305	232
IC88556AaEcon11227	851	gi|156542873|ref|XP_001600632.1|PREDICTED: similar to GA18092-PA [Nasonia vitripennis]	XP_001600632	2.81777e-66	80	256.144	178	143
IC88556AaEcon11228	2463	gi|157113576|ref|XP_001652004.1|sodium-dependent phosphate transporter [Aedes aegypti] >gi|108877650|gb|EAT41875.1| sodium-dependent phosphate transporter [Aedes aegypti]	XP_001652004	8.47898e-160	75	568.926	494	375
IC88556AaEcon1123	2652	gi|193580135|ref|XP_001945966.1|PREDICTED: similar to CG15117 CG15117-PA [Acyrthosiphon pisum]	XP_001945966	0	74	627.861	508	379
IC88556AaEcon11231	1001	gi|46561738|gb|AAT01074.1|putative arginine kinase [Homalodisca vitripennis]	AAT01074	2.97437e-124	96	449.129	232	224
IC88556AaEcon11236	902	gi|242014790|ref|XP_002428068.1|Microsomal glutathione S-transferase, putative [Pediculus humanus corporis] >gi|212512587|gb|EEB15330.1| Microsomal glutathione S-transferase, putative [Pediculus humanus corporis]	XP_002428068	2.32047e-37	69	160.229	149	103
IC88556AaEcon1124	5149	gi|110764039|ref|XP_001121510.1|PREDICTED: similar to CG8677-PA [Apis mellifera]	XP_001121510	5.85427e-84	48	318.161	877	426
IC88556AaEcon11240	1284	gi|158297231|ref|XP_317493.4|AGAP007975-PA [Anopheles gambiae str. PEST] >gi|157015094|gb|EAA12479.4| AGAP007975-PA [Anopheles gambiae str. PEST]	XP_317493	3.7988e-96	76	356.295	338	257
IC88556AaEcon11242	2455	gi|161343839|tpg|DAA06100.1|TPA_inf: cathepsin B [Acyrthosiphon pisum]	DAA06100	1.02441e-49	56	130.183	162	92
IC88556AaEcon11247	1218	gi|156543394|ref|XP_001600142.1|PREDICTED: similar to ENSANGP00000011842 [Nasonia vitripennis]	XP_001600142	1.10535e-81	84	308.145	214	181
IC88556AaEcon1125	2493	gi|260822663|ref|XP_002606721.1|hypothetical protein BRAFLDRAFT_82362 [Branchiostoma floridae] >gi|229292065|gb|EEN62731.1| hypothetical protein BRAFLDRAFT_82362 [Branchiostoma floridae]	XP_002606721	2.5224e-18	40	98.9821	424	170
IC88556AaEcon11250	1586	gi|110764046|ref|XP_393153.3|PREDICTED: similar to CAP CG18408-PC, isoform C [Apis mellifera]	XP_393153	1.89006e-26	44	125.176	338	151
IC88556AaEcon11251	1246	gi|110758071|ref|XP_001120920.1|PREDICTED: similar to Phosphomevalonate kinase (PMKase) [Apis mellifera]	XP_001120920	2.08375e-51	68	207.608	182	125
IC88556AaEcon11252	803	gi|156547175|ref|XP_001603965.1|PREDICTED: similar to rCG33945 [Nasonia vitripennis]	XP_001603965	4.96192e-22	65	108.997	123	80
IC88556AaEcon11253	1176	gi|91080401|ref|XP_966987.1|PREDICTED: similar to ANK repeat and LEM domain-containing protein KIAA0692 [Tribolium castaneum] >gi|270005746|gb|EFA02194.1| hypothetical protein TcasGA2_TC007850 [Tribolium castaneum]	XP_966987	1.0547e-57	55	228.409	346	192
IC88556AaEcon11259	937	gi|189532603|ref|XP_685984.3|PREDICTED: im:7151086 [Danio rerio]	XP_685984	5.35394e-08	45	62.7734	295	133
IC88556AaEcon1126	566	gi|156551039|ref|XP_001604364.1|PREDICTED: similar to conserved hypothetical protein [Nasonia vitripennis]	XP_001604364	5.44511e-16	70	87.8113	74	52
IC88556AaEcon11260	1622	gi|156544377|ref|XP_001607405.1|PREDICTED: similar to zinc finger protein [Nasonia vitripennis]	XP_001607405	2.20915e-54	74	218.009	189	141
IC88556AaEcon11261	2548	gi|193629797|ref|XP_001951374.1|PREDICTED: similar to delangin, partial [Acyrthosiphon pisum]	XP_001951374	1.75821e-112	69	279.256	329	230
IC88556AaEcon11262	2026	gi|242006462|ref|XP_002424069.1|organic cation transporter, putative [Pediculus humanus corporis] >gi|212507375|gb|EEB11331.1| organic cation transporter, putative [Pediculus humanus corporis]	XP_002424069	2.97831e-95	71	220.32	221	159
IC88556AaEcon11268	1795	gi|193697482|ref|XP_001949570.1|PREDICTED: similar to 39S ribosomal protein L44 [Acyrthosiphon pisum]	XP_001949570	1.67155e-70	66	234.572	254	168
IC88556AaEcon11269	1121	gi|242004538|ref|XP_002423140.1|Charged multivesicular body protein 4C, putative [Pediculus humanus corporis] >gi|212506086|gb|EEB10402.1| Charged multivesicular body protein 4C, putative [Pediculus humanus corporis]	XP_002423140	5.34031e-64	91	249.21	197	180
IC88556AaEcon1127	2719	gi|193702201|ref|XP_001944064.1|PREDICTED: similar to eIF3-S9 [Acyrthosiphon pisum]	XP_001944064	0	78	859.366	641	506
IC88556AaEcon11270	2320	gi|291225848|ref|XP_002732910.1|PREDICTED: DNA-directed DNA polymerase epsilon 2-like [Saccoglossus kowalevskii]	XP_002732910	3.71953e-08	60	65.0846	83	50
IC88556AaEcon11272	1476	gi|189240985|ref|XP_001808932.1|PREDICTED: similar to nitrate, fromate, iron dehydrogenase [Tribolium castaneum] >gi|270012992|gb|EFA09440.1| hypothetical protein TcasGA2_TC010652 [Tribolium castaneum]	XP_001808932	1.6889e-67	77	258.84	217	169
IC88556AaEcon11274	1084	gi|260829583|ref|XP_002609741.1|hypothetical protein BRAFLDRAFT_280281 [Branchiostoma floridae] >gi|229295103|gb|EEN65751.1| hypothetical protein BRAFLDRAFT_280281 [Branchiostoma floridae]	XP_002609741	2.02055e-44	61	184.111	197	121
IC88556AaEcon11275	589	gi|194900062|ref|XP_001979576.1|GG23117 [Drosophila erecta] >gi|190651279|gb|EDV48534.1| GG23117 [Drosophila erecta]	XP_001979576	2.01348e-19	57	99.3673	119	69
IC88556AaEcon11276	2340	gi|51945614|gb|AY521265.2|Trialeurodes vaporariorum mitochondrion, complete genome	AY521265	2.19636e-20	98	111.292	66	65
IC88556AaEcon11277	3487	gi|242009303|ref|XP_002425429.1|conserved hypothetical protein [Pediculus humanus corporis] >gi|212509246|gb|EEB12691.1| conserved hypothetical protein [Pediculus humanus corporis]	XP_002425429	1.08045e-164	77	319.701	248	192
IC88556AaEcon11279	1239	gi|91085893|ref|XP_967993.1|PREDICTED: similar to bcn92 CG3717-PA [Tribolium castaneum]	XP_967993	6.49034e-21	77	106.301	81	63
IC88556AaEcon1128	2392	gi|197313734|ref|NP_861433.2|acyl-Coenzyme A dehydrogenase family, member 9 [Rattus norvegicus] >gi|171847104|gb|AAI62016.1| Acad9 protein [Rattus norvegicus]	NP_861433	1.24485e-91	55	342.428	587	327
IC88556AaEcon11280	2119	gi|91077588|ref|XP_973180.1|PREDICTED: similar to cytochrome P450 [Tribolium castaneum] >gi|270002749|gb|EEZ99196.1| cytochrome P450 304E1 [Tribolium castaneum]	XP_973180	2.8978e-87	51	219.935	358	186
IC88556AaEcon11281	963	gi|158286904|ref|XP_308996.3|AGAP006746-PA [Anopheles gambiae str. PEST] >gi|157020690|gb|EAA04726.3| AGAP006746-PA [Anopheles gambiae str. PEST]	XP_308996	2.41926e-43	70	180.259	172	121
IC88556AaEcon11282	823	gi|118102914|ref|XP_418115.2|PREDICTED: similar to NDP52 isoform 2 [Gallus gallus]	XP_418115	7.07826e-11	51	72.0182	108	56
IC88556AaEcon11285	892	gi|91078538|ref|XP_970648.1|PREDICTED: similar to CG10671 CG10671-PA [Tribolium castaneum] >gi|270003835|gb|EFA00283.1| hypothetical protein TcasGA2_TC003116 [Tribolium castaneum]	XP_970648	1.03209e-05	62	55.0694	59	37
IC88556AaEcon11286	2054	gi|110758277|ref|XP_392451.3|PREDICTED: similar to Transcription initiation factor TFIID subunit 4 (Transcription initiation factor TFIID 110 kDa subunit) (p110) (TAFII-110) (110 kDa TBP-associated factor) [Apis mellifera]	XP_392451	5.62492e-94	80	225.328	177	143
IC88556AaEcon11287	673	gi|189239349|ref|XP_973999.2|PREDICTED: similar to CDNA sequence BC060632 [Tribolium castaneum]	XP_973999	3.07373e-18	90	95.9005	97	88
IC88556AaEcon11288	1084	gi|162462783|ref|NP_001104822.1|alpha-esterase 45 [Bombyx mori] >gi|160694399|gb|ABX46627.1| carboxylesterase-6 [Bombyx mori]	NP_001104822	3.04589e-55	69	184.882	173	120
IC88556AaEcon11290	2436	gi|66529797|ref|XP_396163.2|PREDICTED: similar to CG3911-PA [Apis mellifera]	XP_396163	7.00434e-82	93	310.071	178	166
IC88556AaEcon11295	941	gi|270015974|gb|EFA12422.1|hypothetical protein TcasGA2_TC004414 [Tribolium castaneum]	EFA12422	6.50626e-46	77	188.734	116	90
IC88556AaEcon11297	582	gi|242020734|ref|XP_002430806.1|WD-repeat protein, putative [Pediculus humanus corporis] >gi|212516009|gb|EEB18068.1| WD-repeat protein, putative [Pediculus humanus corporis]	XP_002430806	1.00276e-15	74	87.0409	59	44
IC88556AaEcon11298	1512	gi|170047779|ref|XP_001851387.1|OV-16 antigen [Culex quinquefasciatus] >gi|167870074|gb|EDS33457.1| OV-16 antigen [Culex quinquefasciatus]	XP_001851387	1.40447e-23	56	115.546	188	106
IC88556AaEcon113	1451	gi|242011990|ref|XP_002426726.1|serine/threonine-protein phosphatase PP-V, putative [Pediculus humanus corporis] >gi|212510897|gb|EEB13988.1| serine/threonine-protein phosphatase PP-V, putative [Pediculus humanus corporis]	XP_002426726	0	99	645.966	309	306
IC88556AaEcon1130	2310	gi|193711485|ref|XP_001951514.1|PREDICTED: similar to AGAP009971-PA [Acyrthosiphon pisum]	XP_001951514	0	78	462.225	388	303
IC88556AaEcon11301	1099	gi|242022601|ref|XP_002431728.1|Splicing factor 3A subunit, putative [Pediculus humanus corporis] >gi|212517043|gb|EEB18990.1| Splicing factor 3A subunit, putative [Pediculus humanus corporis]	XP_002431728	2.18679e-78	91	296.975	160	147
IC88556AaEcon11302	1590	gi|272876767|gb|ACZ96371.1|ion transport protein isoform B [Rhodnius prolixus]	ACZ96371	2.09082e-41	87	174.866	104	91
IC88556AaEcon11303	1522	gi|118104219|ref|XP_413970.2|PREDICTED: similar to YTH domain containing 2 [Gallus gallus]	XP_413970	1.7351e-13	40	82.0333	330	135
IC88556AaEcon11304	2486	gi|156551171|ref|XP_001604449.1|PREDICTED: similar to GA20059-PA [Nasonia vitripennis]	XP_001604449	0	64	628.246	688	445
IC88556AaEcon11306	1169	gi|193596470|ref|XP_001949518.1|PREDICTED: similar to GA18458-PA [Acyrthosiphon pisum]	XP_001949518	2.4216e-43	73	180.644	167	123
IC88556AaEcon11308	614	gi|159873|gb|AAA29411.1|O.V.-16 antigen precursor [Onchocerca volvulus]	AAA29411	8.02935e-17	58	90.8929	90	53
IC88556AaEcon11309	1053	gi|91084051|ref|XP_967428.1|PREDICTED: similar to importin beta-3 [Tribolium castaneum] >gi|270006692|gb|EFA03140.1| hypothetical protein TcasGA2_TC013052 [Tribolium castaneum]	XP_967428	5.85147e-17	74	92.8189	78	58
IC88556AaEcon1131	1706	gi|244790097|ref|NP_001156454.1|cathepsin F isoform 2 [Acyrthosiphon pisum]	NP_001156454	7.75944e-74	63	282.722	326	207
IC88556AaEcon11311	1812	gi|156544219|ref|XP_001606723.1|PREDICTED: similar to huntingtin interacting protein [Nasonia vitripennis]	XP_001606723	2.16031e-45	67	188.348	183	124
IC88556AaEcon11314	2026	gi|189236538|ref|XP_975516.2|PREDICTED: similar to 77 kDa echinoderm microtubule-associated protein [Tribolium castaneum]	XP_975516	1.08576e-88	82	211.075	142	117
IC88556AaEcon11315	1809	gi|157124710|ref|XP_001654165.1|short-chain dehydrogenase [Aedes aegypti] >gi|108882794|gb|EAT47019.1| short-chain dehydrogenase [Aedes aegypti]	XP_001654165	7.97086e-24	71	116.701	98	70
IC88556AaEcon11317	831	gi|156619401|gb|ABU88380.1|serine carboxypeptidase SCP-2 [Triatoma brasiliensis]	ABU88380	4.20008e-43	60	179.104	240	145
IC88556AaEcon11318	969	gi|110772200|ref|XP_392611.3|PREDICTED: similar to CG18811-PA [Apis mellifera]	XP_392611	1.18104e-21	55	108.227	222	123
IC88556AaEcon11319	1198	gi|260807243|ref|XP_002598418.1|hypothetical protein BRAFLDRAFT_123389 [Branchiostoma floridae] >gi|229283691|gb|EEN54430.1| hypothetical protein BRAFLDRAFT_123389 [Branchiostoma floridae]	XP_002598418	1.17762e-95	82	325.094	261	216
IC88556AaEcon1132	2688	gi|110763504|ref|XP_392073.3|PREDICTED: similar to Colorectal mutant cancer protein (Protein MCC) isoform 1 [Apis mellifera]	XP_392073	8.4862e-60	56	236.884	432	242
IC88556AaEcon11321	1114	gi|291231878|ref|XP_002735891.1|PREDICTED: TAF6-like RNA polymerase II-like [Saccoglossus kowalevskii]	XP_002735891	3.51229e-15	42	87.0409	260	110
IC88556AaEcon11322	497	gi|157121163|ref|XP_001659855.1|glycoside hydrolases [Aedes aegypti] >gi|108874684|gb|EAT38909.1| glycoside hydrolases [Aedes aegypti]	XP_001659855	2.80137e-08	75	61.6178	108	81
IC88556AaEcon11324	2154	gi|110764911|ref|XP_395519.3|PREDICTED: similar to Painting of fourth CG3691-PB, isoform B [Apis mellifera]	XP_395519	2.57452e-40	65	171.785	203	132
IC88556AaEcon11325	936	gi|170035812|ref|XP_001845761.1|conserved hypothetical protein [Culex quinquefasciatus] >gi|167878198|gb|EDS41581.1| conserved hypothetical protein [Culex quinquefasciatus]	XP_001845761	0.000359122	68	50.0618	50	34
IC88556AaEcon11326	1339	gi|193620167|ref|XP_001942966.1|PREDICTED: similar to ribosome recycling factor, mitochondrial [Acyrthosiphon pisum]	XP_001942966	2.77087e-12	88	77.7962	51	45
IC88556AaEcon1133	2690	gi|270006529|gb|EFA02977.1|hypothetical protein TcasGA2_TC030780 [Tribolium castaneum]	EFA02977	6.70844e-65	51	253.832	481	248
IC88556AaEcon11330	1168	gi|25245872|gb|AAN73018.1|endothelin-converting enzyme [Locusta migratoria]	AAN73018	3.13796e-54	79	216.853	170	135
IC88556AaEcon11334	4054	gi|242009866|ref|XP_002425703.1|tyrosine-protein kinase pr2, putative [Pediculus humanus corporis] >gi|212509604|gb|EEB12965.1| tyrosine-protein kinase pr2, putative [Pediculus humanus corporis]	XP_002425703	0	85	421.009	272	233
IC88556AaEcon11336	2189	gi|195161270|ref|XP_002021491.1|GL26539 [Drosophila persimilis] >gi|194103291|gb|EDW25334.1| GL26539 [Drosophila persimilis]	XP_002021491	1.05792e-65	72	256.144	229	165
IC88556AaEcon1134	1365	gi|3024084|sp|Q26474.1|LACH_SCHAMRecName: Full=Lachesin; Flags: Precursor >gi|294841|gb|AAC37185.1| lachesin [Schistocerca americana]	Q26474	6.29931e-129	83	465.307	310	260
IC88556AaEcon11342	863	gi|259875703|gb|EZ286262.1|TSA: Artemisia annua strain Madagascar Contig12649, mRNA sequence	EZ286262	7.35063e-129	99	470.162	263	262
IC88556AaEcon11343	645	gi|163814444|ref|ZP_02205833.1|hypothetical protein COPEUT_00595 [Coprococcus eutactus ATCC 27759] >gi|158450079|gb|EDP27074.1| hypothetical protein COPEUT_00595 [Coprococcus eutactus ATCC 27759]	ZP_02205833	1.76216e-28	81	129.798	93	76
IC88556AaEcon11344	1250	gi|91094431|ref|XP_969591.1|PREDICTED: similar to AGAP008909-PA [Tribolium castaneum] >gi|270016373|gb|EFA12819.1| hypothetical protein TcasGA2_TC001886 [Tribolium castaneum]	XP_969591	5.70844e-41	64	172.94	180	116
IC88556AaEcon11345	593	gi|167234390|ref|NP_001107818.1|adipokinetic hormone 2 [Tribolium castaneum] >gi|81170844|gb|ABB58740.1| AKH-II preprohormone [Tribolium castaneum] >gi|126116534|gb|ABN79649.1| adipokinetic hormone 2 [Tribolium castaneum]	NP_001107818	3.86374e-10	70	68.5514	58	41
IC88556AaEcon11347	619	gi|242210356|ref|XP_002471021.1|60S ribosomal protein L11 [Postia placenta Mad-698-R] >gi|242211603|ref|XP_002471639.1| 60S ribosomal protein L11 [Postia placenta Mad-698-R] >gi|220729315|gb|EED83192.1| 60S ribosomal protein L11 [Postia placenta Mad-698-R] >gi|220729923|gb|EED83789.1| 60S ribosomal protein L11 [Postia placenta Mad-698-R]	XP_002471021	1.29008e-22	91	110.153	174	159
IC88556AaEcon11348	1950	gi|242021289|ref|XP_002431077.1|RING finger and WD repeat domain protein, putative [Pediculus humanus corporis] >gi|212516326|gb|EEB18339.1| RING finger and WD repeat domain protein, putative [Pediculus humanus corporis]	XP_002431077	4.15509e-157	70	405.601	417	296
IC88556AaEcon11349	1441	gi|189236457|ref|XP_973878.2|PREDICTED: similar to AGAP008379-PA [Tribolium castaneum] >gi|270005939|gb|EFA02387.1| hypothetical protein TcasGA2_TC008067 [Tribolium castaneum]	XP_973878	2.37728e-116	73	412.149	386	283
IC88556AaEcon1135	2108	gi|110758227|ref|XP_395948.3|PREDICTED: similar to RAB, member of RAS oncogene family-like 5 [Apis mellifera]	XP_395948	7.85158e-34	54	150.214	298	163
IC88556AaEcon11350	1937	gi|270001083|gb|EEZ97530.1|hypothetical protein TcasGA2_TC011377 [Tribolium castaneum]	EEZ97530	8.92388e-94	72	249.595	222	160
IC88556AaEcon11352	1516	gi|189235593|ref|XP_968272.2|PREDICTED: similar to short-chain dehydrogenase [Tribolium castaneum]	XP_968272	4.06926e-47	62	193.741	237	148
IC88556AaEcon11353	2317	gi|242007350|ref|XP_002424504.1|15 kDa selenoprotein precursor, putative [Pediculus humanus corporis] >gi|212507922|gb|EEB11766.1| 15 kDa selenoprotein precursor, putative [Pediculus humanus corporis]	XP_002424504	1.17812e-54	77	219.55	170	131
IC88556AaEcon11356	1649	gi|48129686|ref|XP_393310.1|PREDICTED: similar to CG2126-PA [Apis mellifera]	XP_393310	3.33686e-90	71	337.035	307	220
IC88556AaEcon11357	2065	gi|91092004|ref|XP_970296.1|PREDICTED: similar to Male-specific lethal 3-like 1 (MSL3-like 1) (Male-specific lethal-3 homolog 1) [Tribolium castaneum] >gi|270000766|gb|EEZ97213.1| hypothetical protein TcasGA2_TC011005 [Tribolium castaneum]	XP_970296	2.51567e-58	85	167.933	108	92
IC88556AaEcon11358	790	gi|211904614|emb|AM920464.1|Penicillium chrysogenum Wisconsin 54-1255 complete genome, contig Pc00c49	AM920464	0	90	958.875	704	640
IC88556AaEcon11359	1276	gi|72077627|ref|XP_797263.1|PREDICTED: similar to MGC52879 protein [Strongylocentrotus purpuratus] >gi|115934759|ref|XP_001183534.1| PREDICTED: similar to MGC52879 protein [Strongylocentrotus purpuratus]	XP_797263	1.33348e-32	66	129.798	145	96
IC88556AaEcon1136	3206	gi|193598893|ref|XP_001952235.1|PREDICTED: similar to AGAP006142-PA [Acyrthosiphon pisum]	XP_001952235	2.53772e-58	60	232.261	305	183
IC88556AaEcon11360	813	gi|239788936|dbj|BAH71120.1|hypothetical protein [Acyrthosiphon pisum]	BAH71120	2.54309e-13	53	80.1073	128	68
IC88556AaEcon11362	851	gi|156547749|ref|XP_001605698.1|PREDICTED: similar to zinc finger protein, putative [Nasonia vitripennis]	XP_001605698	4.06886e-65	83	252.292	159	132
IC88556AaEcon11364	2926	gi|242004524|ref|XP_002423133.1|conserved hypothetical protein [Pediculus humanus corporis] >gi|212506079|gb|EEB10395.1| conserved hypothetical protein [Pediculus humanus corporis]	XP_002423133	6.91239e-55	69	220.705	236	163
IC88556AaEcon11366	1644	gi|242006684|ref|XP_002424177.1|FAD NAD binding oxidoreductase, putative [Pediculus humanus corporis] >gi|212507518|gb|EEB11439.1| FAD NAD binding oxidoreductase, putative [Pediculus humanus corporis]	XP_002424177	5.73076e-58	99	229.95	109	108
IC88556AaEcon11367	721	gi|193706853|ref|XP_001944652.1|PREDICTED: similar to mediator complex subunit rgr-1 [Acyrthosiphon pisum]	XP_001944652	2.44676e-43	84	179.489	119	100
IC88556AaEcon11368	674	gi|156543380|ref|XP_001599885.1|PREDICTED: similar to ENSANGP00000019133 [Nasonia vitripennis]	XP_001599885	1.09663e-23	71	90.8929	95	68
IC88556AaEcon11369	1464	gi|242023871|ref|XP_002432354.1|hypothetical protein Phum_PHUM581350 [Pediculus humanus corporis] >gi|212517777|gb|EEB19616.1| hypothetical protein Phum_PHUM581350 [Pediculus humanus corporis]	XP_002432354	1.55167e-11	61	75.485	102	63
IC88556AaEcon1137	2083	gi|226533687|ref|NP_001152775.1|venom serine carboxypeptidase [Apis mellifera] >gi|224959857|gb|ACN71203.1| venom serine carboxypeptidase precursor [Apis mellifera]	NP_001152775	6.43103e-97	62	359.762	468	291
IC88556AaEcon11370	875	gi|158286803|ref|XP_308936.4|AGAP006810-PA [Anopheles gambiae str. PEST] >gi|157020642|gb|EAA04292.4| AGAP006810-PA [Anopheles gambiae str. PEST]	XP_308936	1.28573e-37	72	160.999	148	107
IC88556AaEcon11371	1210	gi|242022532|ref|XP_002431694.1|conserved hypothetical protein [Pediculus humanus corporis] >gi|212517002|gb|EEB18956.1| conserved hypothetical protein [Pediculus humanus corporis]	XP_002431694	4.38767e-127	77	452.21	407	314
IC88556AaEcon11372	1700	gi|242011445|ref|XP_002426460.1|conserved hypothetical protein [Pediculus humanus corporis] >gi|212510572|gb|EEB13722.1| conserved hypothetical protein [Pediculus humanus corporis]	XP_002426460	8.08519e-31	49	139.813	334	166
IC88556AaEcon11376	768	gi|259837815|gb|EZ327891.1|TSA: Artemisia annua strain Madagascar Contig14437, mRNA sequence	EZ327891	9.70743e-13	96	84.2413	51	49
IC88556AaEcon11377	1153	gi|193627234|ref|XP_001952147.1|PREDICTED: similar to NAD-dependent methanol dehydrogenase [Acyrthosiphon pisum]	XP_001952147	1.00957e-97	81	361.303	276	225
IC88556AaEcon11378	1681	gi|270007165|gb|EFA03613.1|hypothetical protein TcasGA2_TC013701 [Tribolium castaneum]	EFA03613	1.22456e-71	57	275.404	390	225
IC88556AaEcon11379	1817	gi|170033760|ref|XP_001844744.1|conserved hypothetical protein [Culex quinquefasciatus] >gi|167874821|gb|EDS38204.1| conserved hypothetical protein [Culex quinquefasciatus]	XP_001844744	5.26843e-09	44	47.7506	84	37
IC88556AaEcon1138	2337	gi|156547907|ref|XP_001604161.1|PREDICTED: similar to ENSANGP00000013956 [Nasonia vitripennis]	XP_001604161	1.7043e-85	78	322.013	252	198
IC88556AaEcon11384	1619	gi|291236730|ref|XP_002738291.1|PREDICTED: hypothetical protein, partial [Saccoglossus kowalevskii]	XP_002738291	3.33125e-10	52	71.2478	156	82
IC88556AaEcon11385	894	gi|110763752|ref|XP_001120493.1|PREDICTED: similar to transducin (beta)-like 3 [Apis mellifera]	XP_001120493	1.05605e-35	62	119.398	185	116
IC88556AaEcon11386	1690	gi|149034945|gb|EDL89665.1|ras-related C3 botulinum toxin substrate 1, isoform CRA_b [Rattus norvegicus]	EDL89665	4.47363e-45	83	108.997	71	59
IC88556AaEcon11388	570	gi|156544998|ref|XP_001608102.1|PREDICTED: similar to actin [Nasonia vitripennis]	XP_001608102	4.41437e-61	95	224.557	116	111
IC88556AaEcon1139	2655	gi|170047507|ref|XP_001851260.1|ATPase n2b [Culex quinquefasciatus] >gi|167869933|gb|EDS33316.1| ATPase n2b [Culex quinquefasciatus]	XP_001851260	6.68351e-142	74	509.605	417	311
IC88556AaEcon11391	526	gi|193634293|ref|XP_001945493.1|PREDICTED: similar to CG6619 CG6619-PA, partial [Acyrthosiphon pisum]	XP_001945493	6.25422e-10	59	67.3958	82	49
IC88556AaEcon11392	3088	gi|91088351|ref|XP_971536.1|PREDICTED: similar to mannosyl-oligosaccharide alpha-1,2-mannosidase, putative [Tribolium castaneum]	XP_971536	0	77	556.214	452	349
IC88556AaEcon11393	780	gi|47086901|ref|NP_997729.1|cyclin-dependent kinase 1 [Danio rerio] >gi|31323425|gb|AAP47014.1|AF268044_1 cell division control protein 2 [Danio rerio] >gi|50927146|gb|AAH79527.1| Cell division cycle 2 [Danio rerio]	NP_997729	9.0731e-20	83	71.633	53	44
IC88556AaEcon11396	1148	gi|195112008|ref|XP_002000568.1|GI22449 [Drosophila mojavensis] >gi|193917162|gb|EDW16029.1| GI22449 [Drosophila mojavensis]	XP_002000568	5.37146e-59	65	232.646	307	201
IC88556AaEcon11398	2591	gi|112983092|ref|NP_001037596.1|ALY [Bombyx mori] >gi|95115188|gb|ABF55960.1| ALY [Bombyx mori]	NP_001037596	8.18842e-28	71	130.568	143	102
IC88556AaEcon114	1809	gi|91083623|ref|XP_970124.1|PREDICTED: similar to citrate synthase [Tribolium castaneum] >gi|270006831|gb|EFA03279.1| hypothetical protein TcasGA2_TC013214 [Tribolium castaneum]	XP_970124	6.89855e-177	89	625.165	465	415
IC88556AaEcon1140	1731	gi|193718323|ref|XP_001949478.1|PREDICTED: similar to prolylcarboxypeptidase [Acyrthosiphon pisum]	XP_001949478	1.1569e-149	71	534.643	454	323
IC88556AaEcon11401	1346	gi|66513424|ref|XP_392862.2|PREDICTED: similar to pollux CG1093-PA, isoform A [Apis mellifera]	XP_392862	1.52556e-31	57	104.76	178	103
IC88556AaEcon11403	1229	gi|242023791|ref|XP_002432314.1|cAMP-specific 3,5-cyclic phosphodiesterase, putative [Pediculus humanus corporis] >gi|212517737|gb|EEB19576.1| cAMP-specific 3,5-cyclic phosphodiesterase, putative [Pediculus humanus corporis]	XP_002432314	0.000246275	84	51.2174	51	43
IC88556AaEcon11406	1191	gi|193659873|ref|XP_001945557.1|PREDICTED: similar to semaphorin [Acyrthosiphon pisum]	XP_001945557	9.33522e-86	60	321.627	394	237
IC88556AaEcon11407	4148	gi|66552237|ref|XP_623630.1|PREDICTED: similar to CG5651-PA, isoform A isoform 1 [Apis mellifera]	XP_623630	3.14609e-173	91	614.379	364	334
IC88556AaEcon1141	2440	gi|110755349|ref|XP_001119984.1|PREDICTED: similar to CG2182-PA, isoform A [Apis mellifera]	XP_001119984	3.8048e-120	79	437.187	355	281
IC88556AaEcon11411	1573	gi|242024052|ref|XP_002432444.1|Signal transducing adapter molecule, putative [Pediculus humanus corporis] >gi|212517877|gb|EEB19706.1| Signal transducing adapter molecule, putative [Pediculus humanus corporis]	XP_002432444	4.34367e-102	66	341.658	366	244
IC88556AaEcon11412	1591	gi|242012639|ref|XP_002427037.1|1-acyl-sn-glycerol-3-phosphate acyltransferase alpha, putative [Pediculus humanus corporis] >gi|212511282|gb|EEB14299.1| 1-acyl-sn-glycerol-3-phosphate acyltransferase alpha, putative [Pediculus humanus corporis]	XP_002427037	1.49144e-55	68	221.861	216	149
IC88556AaEcon11414	1598	gi|170043701|ref|XP_001849514.1|conserved hypothetical protein [Culex quinquefasciatus] >gi|167867040|gb|EDS30423.1| conserved hypothetical protein [Culex quinquefasciatus]	XP_001849514	1.2061e-142	73	318.931	259	190
IC88556AaEcon11415	501	gi|194755922|ref|XP_001960228.1|GF13258 [Drosophila ananassae] >gi|190621526|gb|EDV37050.1| GF13258 [Drosophila ananassae]	XP_001960228	4.83188e-27	92	124.02	108	100
IC88556AaEcon11417	723	gi|194761400|ref|XP_001962917.1|GF14192 [Drosophila ananassae] >gi|190616614|gb|EDV32138.1| GF14192 [Drosophila ananassae]	XP_001962917	1.72621e-12	67	77.0258	76	51
IC88556AaEcon1142	1697	gi|158291251|ref|XP_312783.4|AGAP003094-PA [Anopheles gambiae str. PEST] >gi|157017685|gb|EAA08461.4| AGAP003094-PA [Anopheles gambiae str. PEST]	XP_312783	1.15666e-53	74	215.698	184	137
IC88556AaEcon11421	1110	gi|269784619|ref|NP_001161422.1|hypothetical protein LOC100159619 [Acyrthosiphon pisum] >gi|193638801|ref|XP_001949556.1| PREDICTED: similar to phosphatidylethanolamine-binding protein [Acyrthosiphon pisum] >gi|239789834|dbj|BAH71516.1| ACYPI001027 [Acyrthosiphon pisum]	NP_001161422	2.19052e-17	59	94.3597	118	70
IC88556AaEcon11422	1994	gi|124487740|gb|ABN11957.1|putative adenylate cyclase-associated protein 1 [Maconellicoccus hirsutus]	ABN11957	1.00922e-75	74	289.271	275	204
IC88556AaEcon11423	3237	gi|193688128|ref|XP_001944871.1|PREDICTED: similar to AGAP006374-PA [Acyrthosiphon pisum]	XP_001944871	1.97045e-24	50	111.694	246	123
IC88556AaEcon11424	596	gi|66556295|ref|XP_395730.2|PREDICTED: similar to Transcription factor IIA L CG5930-PA, isoform A [Apis mellifera]	XP_395730	2.07449e-19	86	99.3673	73	63
IC88556AaEcon11425	3993	gi|158285602|ref|XP_308390.4|AGAP007483-PA [Anopheles gambiae str. PEST] >gi|157020071|gb|EAA04375.4| AGAP007483-PA [Anopheles gambiae str. PEST]	XP_308390	9.66438e-27	51	117.857	252	131
IC88556AaEcon11427	749	gi|195128005|ref|XP_002008457.1|GI13504 [Drosophila mojavensis] >gi|193920066|gb|EDW18933.1| GI13504 [Drosophila mojavensis]	XP_002008457	3.22895e-09	63	66.2402	85	54
IC88556AaEcon11428	1009	gi|195427008|ref|XP_002061571.1|GK20637 [Drosophila willistoni] >gi|194157656|gb|EDW72557.1| GK20637 [Drosophila willistoni]	XP_002061571	1.31713e-30	87	67.781	47	41
IC88556AaEcon11429	1584	gi|118791602|ref|XP_319841.3|AGAP009091-PA [Anopheles gambiae str. PEST] >gi|116117681|gb|EAA43376.3| AGAP009091-PA [Anopheles gambiae str. PEST]	XP_319841	7.06968e-120	60	412.92	481	289
IC88556AaEcon1143	2891	gi|242247077|ref|NP_001156221.1|hypothetical protein LOC100165835 [Acyrthosiphon pisum] >gi|239791638|dbj|BAH72259.1| ACYPI006757 [Acyrthosiphon pisum]	NP_001156221	3.96916e-87	73	179.104	147	108
IC88556AaEcon11436	630	gi|239789883|dbj|BAH71538.1|ACYPI007022 [Acyrthosiphon pisum]	BAH71538	9.15808e-43	92	154.066	80	74
IC88556AaEcon11439	880	gi|169234826|ref|NP_001108519.1|hypothetical protein LOC687694 [Rattus norvegicus] >gi|149022832|gb|EDL79726.1| rCG26439 [Rattus norvegicus] >gi|165971631|gb|AAI58668.1| LOC687694 protein [Rattus norvegicus]	NP_001108519	9.99468e-30	52	134.806	290	153
IC88556AaEcon1144	2482	gi|119474865|ref|ZP_01615218.1|RNA polymerase sigma factor [marine gamma proteobacterium HTCC2143] >gi|119451068|gb|EAW32301.1| RNA polymerase sigma factor [marine gamma proteobacterium HTCC2143]	ZP_01615218	2.34156e-154	90	427.172	271	244
IC88556AaEcon11441	391	gi|170058994|ref|XP_001865168.1|histone 1 [Culex quinquefasciatus] >gi|167877863|gb|EDS41246.1| histone 1 [Culex quinquefasciatus]	XP_001865168	5.19981e-39	98	163.696	111	109
IC88556AaEcon11447	986	gi|157128734|ref|XP_001661497.1|cd36 antigen [Aedes aegypti] >gi|108872494|gb|EAT36719.1| cd36 antigen [Aedes aegypti]	XP_001661497	1.30178e-07	75	61.6178	41	31
IC88556AaEcon11448	635	gi|242014077|ref|XP_002427724.1|conserved hypothetical protein [Pediculus humanus corporis] >gi|212512165|gb|EEB14986.1| conserved hypothetical protein [Pediculus humanus corporis]	XP_002427724	8.34841e-20	67	100.908	169	114
IC88556AaEcon1145	2287	gi|195012199|ref|XP_001983524.1|GH15943 [Drosophila grimshawi] >gi|193897006|gb|EDV95872.1| GH15943 [Drosophila grimshawi]	XP_001983524	1.23577e-64	48	252.677	631	307
IC88556AaEcon11450	1548	gi|156538735|ref|XP_001607852.1|PREDICTED: similar to conserved hypothetical protein [Nasonia vitripennis]	XP_001607852	1.14983e-122	80	390.963	281	225
IC88556AaEcon11452	1643	gi|270007094|gb|EFA03542.1|hypothetical protein TcasGA2_TC013545 [Tribolium castaneum]	EFA03542	0	89	590.882	365	328
IC88556AaEcon11456	2840	gi|189241164|ref|XP_974773.2|PREDICTED: similar to guanine nucleotide exchange factor [Tribolium castaneum]	XP_974773	2.08407e-152	59	350.517	477	284
IC88556AaEcon1146	4334	gi|156552303|ref|XP_001600745.1|PREDICTED: similar to KRP170 [Nasonia vitripennis]	XP_001600745	0	61	657.522	887	548
IC88556AaEcon11460	1371	gi|91081317|ref|XP_969842.1|PREDICTED: similar to dribble CG4258-PA [Tribolium castaneum]	XP_969842	3.56288e-108	88	349.362	251	223
IC88556AaEcon11462	1061	gi|193580127|ref|XP_001945416.1|PREDICTED: similar to juvenile hormone-inducible protein 26 [Acyrthosiphon pisum]	XP_001945416	2.01439e-14	45	82.8037	223	102
IC88556AaEcon11466	764	gi|156537586|ref|XP_001607692.1|PREDICTED: similar to Sorting nexin-13 (RGS domain- and PHOX domain-containing protein) (RGS-PX1) [Nasonia vitripennis]	XP_001607692	1.55788e-22	67	110.538	234	159
IC88556AaEcon1147	1178	gi|272539985|ref|ZP_06229493.1|TPR repeat-containing adenylate/guanylate cyclase [Burkholderia sp. CCGE1002] >gi|270348125|gb|EFA51428.1| TPR repeat-containing adenylate/guanylate cyclase [Burkholderia sp. CCGE1002]	ZP_06229493	0.00013529	58	51.9878	72	42
IC88556AaEcon11470	953	gi|156548198|ref|XP_001607014.1|PREDICTED: similar to keratinocyte-associated protein 2 [Nasonia vitripennis]	XP_001607014	4.59675e-28	82	82.4185	82	68
IC88556AaEcon11471	1545	gi|1150532|emb|CAA62752.1|peroxinectin [Pacifastacus leniusculus]	CAA62752	2.13131e-36	49	118.627	250	124
IC88556AaEcon11472	1000	gi|242011529|ref|XP_002426501.1|fbxl4, putative [Pediculus humanus corporis] >gi|212510627|gb|EEB13763.1| fbxl4, putative [Pediculus humanus corporis]	XP_002426501	6.30345e-66	68	255.373	288	196
IC88556AaEcon11477	2167	gi|91083817|ref|XP_973463.1|PREDICTED: similar to cationic amino acid transporter [Tribolium castaneum] >gi|270006773|gb|EFA03221.1| hypothetical protein TcasGA2_TC013142 [Tribolium castaneum]	XP_973463	1.915e-71	82	238.81	170	141
IC88556AaEcon11478	946	gi|224060051|ref|XP_002194867.1|PREDICTED: similar to WD repeat domain 69 [Taeniopygia guttata]	XP_002194867	1.99507e-18	84	97.4413	64	54
IC88556AaEcon11479	2284	gi|158286803|ref|XP_308936.4|AGAP006810-PA [Anopheles gambiae str. PEST] >gi|157020642|gb|EAA04292.4| AGAP006810-PA [Anopheles gambiae str. PEST]	XP_308936	6.86474e-15	79	87.4261	98	78
IC88556AaEcon1148	1933	gi|193697643|ref|XP_001947362.1|PREDICTED: hypothetical protein [Acyrthosiphon pisum]	XP_001947362	1.04888e-37	59	162.925	254	150
IC88556AaEcon11480	3969	gi|189517662|ref|XP_001922622.1|PREDICTED: similar to zinc finger protein 721 [Danio rerio]	XP_001922622	3.06429e-117	56	321.627	385	217
IC88556AaEcon11481	1388	gi|242010626|ref|XP_002426063.1|STIP1 homology and u box-containing protein, putative [Pediculus humanus corporis] >gi|212510085|gb|EEB13325.1| STIP1 homology and u box-containing protein, putative [Pediculus humanus corporis]	XP_002426063	1.3178e-119	84	327.405	229	194
IC88556AaEcon11483	1734	gi|242019130|ref|XP_002430018.1|conserved hypothetical protein [Pediculus humanus corporis] >gi|212515080|gb|EEB17280.1| conserved hypothetical protein [Pediculus humanus corporis]	XP_002430018	2.83129e-63	84	247.669	172	146
IC88556AaEcon11485	1709	gi|166796719|gb|AAI59032.1|LOC100145147 protein [Xenopus (Silurana) tropicalis]	AAI59032	1.76514e-09	48	68.9366	168	82
IC88556AaEcon11487	1904	gi|156552976|ref|XP_001603615.1|PREDICTED: similar to MGC82689 protein [Nasonia vitripennis]	XP_001603615	1.71009e-08	75	65.855	60	45
IC88556AaEcon1149	1684	gi|158285687|ref|XP_308418.4|AGAP007420-PA [Anopheles gambiae str. PEST] >gi|157020113|gb|EAA04612.4| AGAP007420-PA [Anopheles gambiae str. PEST]	XP_308418	6.88976e-107	75	392.504	313	236
IC88556AaEcon11490	1448	gi|123480163|ref|XP_001323236.1|viral A-type inclusion protein [Trichomonas vaginalis G3] >gi|121906097|gb|EAY11013.1| viral A-type inclusion protein, putative [Trichomonas vaginalis G3]	XP_001323236	5.07613e-07	43	60.4622	212	93
IC88556AaEcon11491	1286	gi|270008610|gb|EFA05058.1|hypothetical protein TcasGA2_TC015153 [Tribolium castaneum]	EFA05058	3.1805e-141	88	239.58	160	141
IC88556AaEcon11493	2444	gi|66513183|ref|XP_396855.2|PREDICTED: similar to Egg-derived tyrosine phosphatase CG6542-PA, isoform A isoform 1 [Apis mellifera]	XP_396855	2.09089e-118	68	431.409	433	298
IC88556AaEcon11495	1710	gi|189236343|ref|XP_975398.2|PREDICTED: similar to AGAP006990-PA [Tribolium castaneum]	XP_975398	4.51798e-82	62	225.713	288	179
IC88556AaEcon11498	2097	gi|242018362|ref|XP_002429646.1|myst histone acetyltransferase, putative [Pediculus humanus corporis] >gi|212514631|gb|EEB16908.1| myst histone acetyltransferase, putative [Pediculus humanus corporis]	XP_002429646	3.52994e-10	56	71.633	104	59
IC88556AaEcon11499	1479	gi|189234926|ref|XP_971077.2|PREDICTED: similar to unconventional myosin 95e [Tribolium castaneum]	XP_971077	5.54207e-113	80	310.457	212	171
IC88556AaEcon115	1503	gi|193683398|ref|XP_001945690.1|PREDICTED: similar to mitochondrial ribosomal protein S35 CG2101-PA [Acyrthosiphon pisum]	XP_001945690	6.38587e-93	70	345.895	294	207
IC88556AaEcon1150	3599	gi|193627302|ref|XP_001946944.1|PREDICTED: similar to AGAP004315-PA [Acyrthosiphon pisum]	XP_001946944	8.13434e-162	67	576.244	596	402
IC88556AaEcon11500	2324	gi|58390289|ref|XP_317621.2|AGAP007871-PA [Anopheles gambiae str. PEST] >gi|55237835|gb|EAA12891.2| AGAP007871-PA [Anopheles gambiae str. PEST]	XP_317621	2.84894e-109	82	314.694	225	186
IC88556AaEcon11501	1525	gi|259885584|gb|EZ276895.1|TSA: Artemisia annua strain Madagascar Contig3282, mRNA sequence	EZ276895	1.24264e-46	100	197.854	109	109
IC88556AaEcon11503	750	gi|193603364|ref|XP_001946084.1|PREDICTED: similar to lysosomal-associated transmembrane protein [Acyrthosiphon pisum]	XP_001946084	4.85571e-13	62	78.9518	100	62
IC88556AaEcon11508	3680	gi|242012924|ref|XP_002427175.1|conserved hypothetical protein [Pediculus humanus corporis] >gi|212511458|gb|EEB14437.1| conserved hypothetical protein [Pediculus humanus corporis]	XP_002427175	3.03077e-111	52	226.098	360	190
IC88556AaEcon11512	613	gi|47778440|gb|AAT38121.1|phosphatidylethanolamine-binding protein [Branchiostoma belcheri tsingtauense]	AAT38121	8.02935e-17	57	90.8929	113	65
IC88556AaEcon11513	1449	gi|193596470|ref|XP_001949518.1|PREDICTED: similar to GA18458-PA [Acyrthosiphon pisum]	XP_001949518	3.16765e-136	81	436.417	323	263
IC88556AaEcon11514	2017	gi|195386698|ref|XP_002052041.1|GJ23823 [Drosophila virilis] >gi|194148498|gb|EDW64196.1| GJ23823 [Drosophila virilis]	XP_002052041	1.27316e-17	69	96.2857	83	58
IC88556AaEcon11515	1942	gi|66514025|ref|XP_394738.2|PREDICTED: similar to CG17446-PA isoform 1 [Apis mellifera]	XP_394738	3.75105e-164	89	294.664	167	149
IC88556AaEcon11516	828	gi|270006949|gb|EFA03397.1|hypothetical protein TcasGA2_TC013383 [Tribolium castaneum]	EFA03397	3.22301e-11	51	73.1738	134	69
IC88556AaEcon11517	646	gi|242004048|ref|XP_002422952.1|glycerol-3-phosphate acyltransferase, putative [Pediculus humanus corporis] >gi|212505868|gb|EEB10214.1| glycerol-3-phosphate acyltransferase, putative [Pediculus humanus corporis]	XP_002422952	1.75401e-44	84	182.956	166	141
IC88556AaEcon11518	4222	gi|156543487|ref|XP_001601828.1|PREDICTED: similar to conserved hypothetical protein [Nasonia vitripennis]	XP_001601828	5.55088e-58	59	154.066	202	121
IC88556AaEcon1152	1664	gi|156547133|ref|XP_001605162.1|PREDICTED: similar to putative secreted salivary protein [Nasonia vitripennis]	XP_001605162	7.85982e-55	74	219.55	219	163
IC88556AaEcon11520	2661	gi|193587279|ref|XP_001947616.1|PREDICTED: similar to GA16856-PA [Acyrthosiphon pisum]	XP_001947616	1.14047e-149	73	535.413	469	347
IC88556AaEcon11521	1338	gi|91087271|ref|XP_975540.1|PREDICTED: similar to conserved hypothetical protein [Tribolium castaneum]	XP_975540	2.33483e-27	46	127.872	316	147
IC88556AaEcon11523	1469	gi|189237630|ref|XP_970913.2|PREDICTED: similar to CG10933 CG10933-PA [Tribolium castaneum] >gi|270007801|gb|EFA04249.1| hypothetical protein TcasGA2_TC014503 [Tribolium castaneum]	XP_970913	1.49945e-139	73	500.745	395	290
IC88556AaEcon11524	1131	gi|242011236|ref|XP_002426361.1|conserved hypothetical protein [Pediculus humanus corporis] >gi|212510438|gb|EEB13623.1| conserved hypothetical protein [Pediculus humanus corporis]	XP_002426361	2.64143e-18	57	97.4413	133	77
IC88556AaEcon11525	863	gi|110756316|ref|XP_001120652.1|PREDICTED: similar to Protein FAM51A1 [Apis mellifera]	XP_001120652	2.33053e-07	43	60.4622	128	56
IC88556AaEcon11526	771	gi|170029993|ref|XP_001842875.1|histone acetyltransferase Tip60 [Culex quinquefasciatus] >gi|167865335|gb|EDS28718.1| histone acetyltransferase Tip60 [Culex quinquefasciatus]	XP_001842875	1.37565e-85	91	244.202	159	146
IC88556AaEcon11528	1177	gi|194880732|ref|XP_001974516.1|GG21050 [Drosophila erecta] >gi|190657703|gb|EDV54916.1| GG21050 [Drosophila erecta]	XP_001974516	3.36153e-88	77	329.717	327	254
IC88556AaEcon1153	6744	gi|193598998|ref|XP_001951519.1|PREDICTED: similar to shaggy CG2621-PA [Acyrthosiphon pisum]	XP_001951519	1.42243e-178	92	632.869	360	334
IC88556AaEcon11530	2771	gi|242023170|ref|XP_002432009.1|dedicator of cytokinesis protein, putative [Pediculus humanus corporis] >gi|212517360|gb|EEB19271.1| dedicator of cytokinesis protein, putative [Pediculus humanus corporis]	XP_002432009	0	86	453.751	297	256
IC88556AaEcon11531	738	gi|55420668|gb|AAV52188.1|elongation factor-1 alpha [Chloreuptychia agatha]	AAV52188	3.36356e-71	98	217.624	155	153
IC88556AaEcon11534	1189	gi|193652756|ref|XP_001943983.1|PREDICTED: similar to trifunctional enzyme beta subunit (tp-beta) [Acyrthosiphon pisum]	XP_001943983	4.70149e-21	94	106.686	55	52
IC88556AaEcon11538	1882	gi|156542391|ref|XP_001600878.1|PREDICTED: similar to ENSANGP00000016273 [Nasonia vitripennis]	XP_001600878	1.09027e-39	74	169.474	158	118
IC88556AaEcon11539	4790	gi|242022528|ref|XP_002431692.1|Titin, putative [Pediculus humanus corporis] >gi|212517000|gb|EEB18954.1| Titin, putative [Pediculus humanus corporis]	XP_002431692	8.54587e-21	54	108.227	225	122
IC88556AaEcon1154	1565	gi|156554552|ref|XP_001605564.1|PREDICTED: similar to transmembrane protein, putative [Nasonia vitripennis]	XP_001605564	6.90631e-98	78	362.459	280	221
IC88556AaEcon11541	1670	gi|110758018|ref|XP_392473.3|PREDICTED: similar to jumonji domain containing 1B [Apis mellifera]	XP_392473	0	73	627.861	536	394
IC88556AaEcon11542	536	gi|157120600|ref|XP_001659681.1|hypothetical protein AaeL_AAEL009066 [Aedes aegypti] >gi|108874887|gb|EAT39112.1| conserved hypothetical protein [Aedes aegypti]	XP_001659681	2.18559e-06	55	43.5134	47	26
IC88556AaEcon11544	2441	gi|193634158|ref|XP_001946950.1|PREDICTED: similar to draper, partial [Acyrthosiphon pisum]	XP_001946950	1.49354e-07	55	63.1586	76	42
IC88556AaEcon11545	1502	gi|260800029|ref|XP_002594939.1|hypothetical protein BRAFLDRAFT_244533 [Branchiostoma floridae] >gi|229280177|gb|EEN50950.1| hypothetical protein BRAFLDRAFT_244533 [Branchiostoma floridae]	XP_002594939	1.01198e-106	64	391.734	448	290
IC88556AaEcon11547	987	gi|156547485|ref|XP_001605590.1|PREDICTED: similar to GA17110-PA [Nasonia vitripennis]	XP_001605590	1.08996e-62	69	244.588	225	157
IC88556AaEcon1155	1729	gi|156545796|ref|XP_001605798.1|PREDICTED: similar to ENSANGP00000012220 [Nasonia vitripennis]	XP_001605798	2.86948e-116	81	423.705	295	240
IC88556AaEcon11551	710	gi|110755716|ref|XP_397110.3|PREDICTED: similar to scribbled CG5462-PD, isoform D [Apis mellifera]	XP_397110	3.74288e-57	86	225.328	148	128
IC88556AaEcon11552	1240	gi|66519316|ref|XP_623819.1|PREDICTED: similar to MLF1-adaptor molecule CG1098-PA [Apis mellifera]	XP_623819	1.78035e-141	91	328.176	189	172
IC88556AaEcon11555	4316	gi|126328945|ref|XP_001376873.1|PREDICTED: similar to putative N-ATPase [Monodelphis domestica]	XP_001376873	0	59	335.495	479	285
IC88556AaEcon11557	1214	gi|195573098|ref|XP_002104532.1|GD18396 [Drosophila simulans] >gi|194200459|gb|EDX14035.1| GD18396 [Drosophila simulans]	XP_002104532	3.48227e-11	69	73.9442	62	43
IC88556AaEcon1156	3827	gi|221128619|ref|XP_002165851.1|PREDICTED: similar to zinc finger CCCH-type containing 12C [Hydra magnipapillata]	XP_002165851	1.2207e-38	62	167.162	199	124
IC88556AaEcon11561	1382	gi|158296418|ref|XP_316827.4|AGAP000857-PA [Anopheles gambiae str. PEST] >gi|157015287|gb|EAA12062.4| AGAP000857-PA [Anopheles gambiae str. PEST]	XP_316827	3.76382e-81	72	211.846	180	130
IC88556AaEcon11564	2002	gi|224123030|ref|XP_002318976.1|predicted protein [Populus trichocarpa] >gi|222857352|gb|EEE94899.1| predicted protein [Populus trichocarpa]	XP_002318976	1.10735e-05	45	56.6102	165	75
IC88556AaEcon11567	1104	gi|134038676|gb|ABO48430.1|type 1 envelope glycoprotein gp350 [Wood mouse herpesvirus]	ABO48430	0.000469676	47	50.0618	97	46
IC88556AaEcon1157	667	gi|260835122|ref|XP_002612558.1|hypothetical protein BRAFLDRAFT_219549 [Branchiostoma floridae] >gi|229297936|gb|EEN68567.1| hypothetical protein BRAFLDRAFT_219549 [Branchiostoma floridae]	XP_002612558	2.38252e-15	62	86.2705	75	47
IC88556AaEcon11570	1788	gi|193652791|ref|XP_001944749.1|PREDICTED: similar to carnitine o-acyltransferase [Acyrthosiphon pisum]	XP_001944749	1.24163e-53	74	215.698	188	140
IC88556AaEcon11571	903	gi|193603748|ref|XP_001946649.1|PREDICTED: similar to AGAP001046-PA [Acyrthosiphon pisum]	XP_001946649	4.20009e-15	82	83.9593	52	43
IC88556AaEcon11573	1801	gi|156544450|ref|XP_001607634.1|PREDICTED: similar to cytochrome P450 315a1 [Nasonia vitripennis]	XP_001607634	1.80455e-60	63	238.424	304	193
IC88556AaEcon11574	1272	gi|198434541|ref|XP_002120052.1|PREDICTED: similar to BTB (POZ) domain containing 2 [Ciona intestinalis]	XP_002120052	1.24085e-37	55	70.8626	88	49
IC88556AaEcon11575	1320	gi|157125518|ref|XP_001654366.1|sugar transporter [Aedes aegypti] >gi|108873601|gb|EAT37826.1| sugar transporter [Aedes aegypti]	XP_001654366	2.10948e-14	52	60.077	169	89
IC88556AaEcon11576	810	gi|242022796|ref|XP_002431824.1|vacuolar protein sorting, putative [Pediculus humanus corporis] >gi|212517156|gb|EEB19086.1| vacuolar protein sorting, putative [Pediculus humanus corporis]	XP_002431824	5.73925e-58	82	228.409	163	134
IC88556AaEcon11578	2192	gi|193589570|ref|XP_001946587.1|PREDICTED: similar to GA20608-PA [Acyrthosiphon pisum]	XP_001946587	1.14278e-35	65	156.377	168	110
IC88556AaEcon1158	1661	gi|240848569|ref|NP_001155749.1|hypothetical protein LOC100167446 [Acyrthosiphon pisum] >gi|239788438|dbj|BAH70902.1| ACYPI008243 [Acyrthosiphon pisum] >gi|239788440|dbj|BAH70903.1| ACYPI008243 [Acyrthosiphon pisum]	NP_001155749	1.26864e-121	94	441.425	258	245
IC88556AaEcon11580	539	gi|66507342|ref|XP_623616.1|PREDICTED: similar to CG1943-PA, isoform A isoform 1 [Apis mellifera] >gi|66507345|ref|XP_623651.1| PREDICTED: similar to CG1943-PA, isoform A isoform 2 [Apis mellifera]	XP_623616	1.16749e-06	63	56.6102	60	38
IC88556AaEcon11581	1562	gi|156544742|ref|XP_001605917.1|PREDICTED: similar to ENSANGP00000003788 [Nasonia vitripennis]	XP_001605917	1.95925e-60	78	238.039	146	114
IC88556AaEcon11585	1318	gi|270005134|gb|EFA01582.1|hypothetical protein TcasGA2_TC007143 [Tribolium castaneum]	EFA01582	8.37753e-30	76	135.961	133	102
IC88556AaEcon11589	1801	gi|170030054|ref|XP_001842905.1|conserved hypothetical protein [Culex quinquefasciatus] >gi|167865911|gb|EDS29294.1| conserved hypothetical protein [Culex quinquefasciatus]	XP_001842905	2.01844e-19	43	102.064	262	115
IC88556AaEcon1159	3873	gi|66511248|ref|XP_623444.1|PREDICTED: similar to CG5684-PA, isoform A isoform 1 [Apis mellifera]	XP_623444	1.37763e-130	86	472.626	300	259
IC88556AaEcon11590	1599	gi|289740839|gb|ADD19167.1|cysteine proteinase cathepsin F [Glossina morsitans morsitans]	ADD19167	1.28719e-14	65	85.8853	99	65
IC88556AaEcon11592	1066	gi|156552890|ref|XP_001600995.1|PREDICTED: similar to translation initiation factor 2B beta subunit [Nasonia vitripennis]	XP_001600995	1.44134e-79	75	300.827	262	197
IC88556AaEcon11594	1307	gi|91084891|ref|XP_976249.1|PREDICTED: hypothetical protein [Tribolium castaneum] >gi|270008980|gb|EFA05428.1| hypothetical protein TcasGA2_TC015604 [Tribolium castaneum]	XP_976249	2.86063e-06	51	57.7658	66	34
IC88556AaEcon11595	1196	gi|156538801|ref|XP_001607941.1|PREDICTED: similar to ENSANGP00000031364 [Nasonia vitripennis]	XP_001607941	4.01103e-20	79	103.605	133	106
IC88556AaEcon11597	1373	gi|193624704|ref|XP_001944566.1|PREDICTED: similar to MRAS2, putative [Acyrthosiphon pisum]	XP_001944566	2.38714e-68	86	231.106	154	133
IC88556AaEcon11599	2450	gi|242018853|ref|XP_002429885.1|Exostosin-1, putative [Pediculus humanus corporis] >gi|212514919|gb|EEB17147.1| Exostosin-1, putative [Pediculus humanus corporis]	XP_002429885	0	79	380.563	258	206
IC88556AaEcon116	1414	gi|291238063|ref|XP_002738951.1|PREDICTED: FGFR1 oncogene partner 2-like [Saccoglossus kowalevskii]	XP_002738951	1.36841e-41	73	175.252	191	140
IC88556AaEcon1160	1497	gi|189234389|ref|XP_001815509.1|PREDICTED: similar to AGAP005091-PB [Tribolium castaneum]	XP_001815509	1.92094e-73	92	281.182	203	188
IC88556AaEcon11600	2690	gi|193690633|ref|XP_001946914.1|PREDICTED: similar to utrophin [Acyrthosiphon pisum]	XP_001946914	2.34732e-172	73	368.237	310	229
IC88556AaEcon11601	833	gi|92113756|ref|YP_573684.1|GTP-binding protein Era [Chromohalobacter salexigens DSM 3043] >gi|91796846|gb|ABE58985.1| GTP-binding protein Era [Chromohalobacter salexigens DSM 3043]	YP_573684	5.07642e-30	62	102.834	112	70
IC88556AaEcon11602	498	gi|112984194|ref|NP_001037442.1|pyridoxine 5'-phosphate oxidase [Bombyx mori] >gi|91265778|gb|ABE28379.1| pyridoxine 5'-phosphate oxidase [Bombyx mori]	NP_001037442	3.86527e-21	75	104.375	79	60
IC88556AaEcon11604	1695	gi|156538020|ref|XP_001608209.1|PREDICTED: similar to protease m1 zinc metalloprotease [Nasonia vitripennis]	XP_001608209	1.61025e-63	51	248.44	492	252
IC88556AaEcon1161	3700	gi|157114829|ref|XP_001652442.1|lipase [Aedes aegypti] >gi|108877148|gb|EAT41373.1| lipase [Aedes aegypti]	XP_001652442	9.90235e-54	57	217.238	280	162
IC88556AaEcon11611	1960	gi|242003080|ref|XP_002422604.1|conserved hypothetical protein [Pediculus humanus corporis] >gi|212505405|gb|EEB09866.1| conserved hypothetical protein [Pediculus humanus corporis]	XP_002422604	6.10542e-09	49	67.3958	153	75
IC88556AaEcon11612	1110	gi|123489670|ref|XP_001325444.1|hypothetical protein [Trichomonas vaginalis G3] >gi|121908343|gb|EAY13221.1| hypothetical protein TVAG_097910 [Trichomonas vaginalis G3]	XP_001325444	3.2809e-05	40	53.9138	289	116
IC88556AaEcon11613	2210	gi|242008317|ref|XP_002424953.1|suppressors of cytokine signaling-5, putative [Pediculus humanus corporis] >gi|212508567|gb|EEB12215.1| suppressors of cytokine signaling-5, putative [Pediculus humanus corporis]	XP_002424953	2.53967e-92	86	218.394	125	108
IC88556AaEcon11617	488	gi|91090252|ref|XP_969934.1|PREDICTED: similar to maggie CG14981-PA [Tribolium castaneum] >gi|270013781|gb|EFA10229.1| hypothetical protein TcasGA2_TC012425 [Tribolium castaneum]	XP_969934	1.83686e-15	63	85.5001	111	71
IC88556AaEcon1162	3251	gi|66562652|ref|XP_623291.1|PREDICTED: similar to retina aberrant in pattern CG3000-PA, isoform A isoform 1 [Apis mellifera]	XP_623291	0	88	705.286	426	377
IC88556AaEcon11620	2641	gi|270005885|gb|EFA02333.1|hypothetical protein TcasGA2_TC008001 [Tribolium castaneum]	EFA02333	3.52976e-154	87	406.371	258	227
IC88556AaEcon11625	2113	gi|193704737|ref|XP_001944708.1|PREDICTED: similar to myokinin receptor [Acyrthosiphon pisum]	XP_001944708	3.45596e-114	68	417.157	434	296
IC88556AaEcon11626	1031	gi|170037891|ref|XP_001846788.1|conserved hypothetical protein [Culex quinquefasciatus] >gi|167881230|gb|EDS44613.1| conserved hypothetical protein [Culex quinquefasciatus]	XP_001846788	2.068e-19	72	100.908	74	54
IC88556AaEcon1163	3137	gi|91076410|ref|XP_969526.1|PREDICTED: similar to AGAP011050-PA [Tribolium castaneum] >gi|270002563|gb|EEZ99010.1| hypothetical protein TcasGA2_TC004878 [Tribolium castaneum]	XP_969526	1.92445e-119	79	435.261	314	250
IC88556AaEcon11630	720	gi|110749875|ref|XP_395863.3|PREDICTED: similar to CG31132-PA [Apis mellifera]	XP_395863	8.42892e-36	78	154.451	123	96
IC88556AaEcon11631	920	gi|226490057|emb|CAR85657.1|odorant-binding protein 8 [Aphis fabae]	CAR85657	1.16433e-07	46	61.6178	117	54
IC88556AaEcon11633	1357	gi|242020588|ref|XP_002430734.1|class A rhodopsin-like G-protein coupled receptor GPRoar1, putative [Pediculus humanus corporis] >gi|212515931|gb|EEB17996.1| class A rhodopsin-like G-protein coupled receptor GPRoar1, putative [Pediculus humanus corporis]	XP_002430734	1.66161e-72	88	276.944	194	171
IC88556AaEcon11634	1274	gi|260834893|ref|XP_002612444.1|hypothetical protein BRAFLDRAFT_214411 [Branchiostoma floridae] >gi|229297821|gb|EEN68453.1| hypothetical protein BRAFLDRAFT_214411 [Branchiostoma floridae]	XP_002612444	6.1068e-22	56	109.768	139	79
IC88556AaEcon11635	1050	gi|66512834|ref|XP_395069.2|PREDICTED: similar to CG6330-PA, isoform A [Apis mellifera]	XP_395069	1.33334e-37	67	161.384	158	107
IC88556AaEcon11636	2996	gi|189235966|ref|XP_969617.2|PREDICTED: similar to CG6694 CG6694-PA [Tribolium castaneum]	XP_969617	7.38609e-36	63	157.532	151	96
IC88556AaEcon11638	2074	gi|156547124|ref|XP_001602952.1|PREDICTED: similar to anillin/rhotekin (rtkn) [Nasonia vitripennis]	XP_001602952	5.85047e-12	45	64.6994	188	85
IC88556AaEcon1164	4419	gi|91077276|ref|XP_974294.1|PREDICTED: similar to cytochrome B5 [Tribolium castaneum] >gi|270002076|gb|EEZ98523.1| hypothetical protein TcasGA2_TC001027 [Tribolium castaneum]	XP_974294	1.33855e-28	79	134.035	120	95
IC88556AaEcon11641	809	gi|170043906|ref|XP_001849608.1|sugar transporter [Culex quinquefasciatus] >gi|167867183|gb|EDS30566.1| sugar transporter [Culex quinquefasciatus]	XP_001849608	4.23459e-45	67	185.652	199	134
IC88556AaEcon11642	873	gi|110750971|ref|XP_001120868.1|PREDICTED: similar to CG8654-PA [Apis mellifera]	XP_001120868	6.18053e-55	66	195.282	218	144
IC88556AaEcon11644	1477	gi|156547745|ref|XP_001605608.1|PREDICTED: similar to cubulin [Nasonia vitripennis]	XP_001605608	2.22045e-31	45	90.1225	313	143
IC88556AaEcon11648	1367	gi|56554907|gb|AAV98008.1|hypothetical protein ORF3004 [Cotesia plutellae polydnavirus]	AAV98008	7.36376e-24	52	86.6557	215	113
IC88556AaEcon11649	1067	gi|194352748|emb|CAQ00102.1|papain-like cysteine proteinase [Hordeum vulgare subsp. vulgare]	CAQ00102	6.12626e-38	54	162.54	220	120
IC88556AaEcon1165	1631	gi|157126760|ref|XP_001654740.1|hypothetical protein AaeL_AAEL002125 [Aedes aegypti] >gi|108882526|gb|EAT46751.1| conserved hypothetical protein [Aedes aegypti]	XP_001654740	1.88425e-53	90	214.927	131	118
IC88556AaEcon11650	1323	gi|198438205|ref|XP_002125846.1|PREDICTED: similar to CCDC46 protein [Ciona intestinalis]	XP_002125846	8.49245e-06	42	56.225	219	94
IC88556AaEcon11651	596	gi|66499310|ref|XP_623113.1|PREDICTED: similar to Phosphorylase kinase CG1830-PB, isoform B isoform 2 [Apis mellifera]	XP_623113	9.30003e-47	89	150.214	109	98
IC88556AaEcon11656	872	gi|91077688|ref|XP_974709.1|PREDICTED: similar to pentatricopeptide repeat domain 3 [Tribolium castaneum] >gi|270001531|gb|EEZ97978.1| hypothetical protein TcasGA2_TC000373 [Tribolium castaneum]	XP_974709	6.67725e-54	70	127.487	125	88
IC88556AaEcon11658	2108	gi|90074849|dbj|BAE87098.1|Short gasrtulation [Artemia franciscana]	BAE87098	2.81826e-60	54	153.68	175	96
IC88556AaEcon1166	3037	gi|270009066|gb|EFA05514.1|hypothetical protein TcasGA2_TC015701 [Tribolium castaneum]	EFA05514	1.89154e-71	50	275.789	978	489
IC88556AaEcon11660	1226	gi|239791008|dbj|BAH72026.1|ACYPI008236 [Acyrthosiphon pisum]	BAH72026	6.45693e-05	62	53.1434	104	65
IC88556AaEcon11662	868	gi|193699939|ref|XP_001949386.1|PREDICTED: similar to phosphoenolpyruvate carboxykinase [Acyrthosiphon pisum]	XP_001949386	9.93641e-74	82	275.018	175	144
IC88556AaEcon11666	632	gi|156544271|ref|XP_001606978.1|PREDICTED: similar to actin [Nasonia vitripennis]	XP_001606978	1.6052e-23	72	113.235	91	66
IC88556AaEcon11667	818	gi|242012607|ref|XP_002427021.1|protein purity of essence, putative [Pediculus humanus corporis] >gi|212511266|gb|EEB14283.1| protein purity of essence, putative [Pediculus humanus corporis]	XP_002427021	1.83069e-39	70	161.77	159	112
IC88556AaEcon11668	921	gi|242022685|ref|XP_002431769.1|ubiquinone biosynthesis monooxygenase COQ6, putative [Pediculus humanus corporis] >gi|212517094|gb|EEB19031.1| ubiquinone biosynthesis monooxygenase COQ6, putative [Pediculus humanus corporis]	XP_002431769	1.05929e-08	59	65.0846	99	59
IC88556AaEcon11669	1425	gi|291244058|ref|XP_002741916.1|PREDICTED: 5 nucleotidase, ecto-like [Saccoglossus kowalevskii]	XP_002741916	6.44851e-31	53	139.813	263	141
IC88556AaEcon1167	1402	gi|242009222|ref|XP_002425390.1|conserved hypothetical protein [Pediculus humanus corporis] >gi|212509184|gb|EEB12652.1| conserved hypothetical protein [Pediculus humanus corporis]	XP_002425390	1.76964e-33	95	148.288	73	70
IC88556AaEcon11670	875	gi|157133635|ref|XP_001662951.1|endoplasmin [Aedes aegypti] >gi|108870754|gb|EAT34979.1| endoplasmin [Aedes aegypti]	XP_001662951	3.79396e-85	85	176.022	143	122
IC88556AaEcon11671	849	gi|148841334|gb|ABI95140.2|fatty acid synthase [Capra hircus]	ABI95140	5.37607e-25	57	119.013	207	120
IC88556AaEcon11673	1803	gi|242014633|ref|XP_002427991.1|conserved hypothetical protein [Pediculus humanus corporis] >gi|212512490|gb|EEB15253.1| conserved hypothetical protein [Pediculus humanus corporis]	XP_002427991	5.38247e-97	86	359.762	221	192
IC88556AaEcon11674	1350	gi|242017898|ref|XP_002429421.1|ablim, putative [Pediculus humanus corporis] >gi|212514347|gb|EEB16683.1| ablim, putative [Pediculus humanus corporis]	XP_002429421	1.25131e-36	83	158.688	131	110
IC88556AaEcon11676	1244	gi|156537956|ref|XP_001608173.1|PREDICTED: similar to receptor for activated C kinase, putative [Nasonia vitripennis]	XP_001608173	1.38134e-51	59	171.014	266	157
IC88556AaEcon11677	3281	gi|242023130|ref|XP_002431989.1|conserved hypothetical protein [Pediculus humanus corporis] >gi|212517340|gb|EEB19251.1| conserved hypothetical protein [Pediculus humanus corporis]	XP_002431989	3.68628e-129	63	467.618	593	379
IC88556AaEcon1168	1458	gi|48095236|ref|XP_392263.1|PREDICTED: similar to Mediator complex subunit 18 CG14802-PA, isoform A [Apis mellifera]	XP_392263	1.9024e-94	92	350.903	212	197
IC88556AaEcon11682	1624	gi|261335933|emb|CBH09247.1|putative WD40 repeat domain 85 [Heliconius melpomene]	CBH09247	2.89249e-54	59	217.624	311	186
IC88556AaEcon11686	1720	gi|242025218|ref|XP_002433023.1|conserved hypothetical protein [Pediculus humanus corporis] >gi|212518532|gb|EEB20285.1| conserved hypothetical protein [Pediculus humanus corporis]	XP_002433023	2.63172e-45	54	187.963	331	179
IC88556AaEcon11688	1405	gi|194473204|emb|CAQ53141.1|NADP-dependent glutamate dehydrogenase [Debaryomyces fabryi]	CAQ53141	6.14342e-10	91	70.0922	37	34
IC88556AaEcon1169	1675	gi|242017283|ref|XP_002429121.1|tubulin alpha-1 chain [Pediculus humanus corporis] >gi|212513985|gb|EEB16383.1| tubulin alpha-1 chain [Pediculus humanus corporis]	XP_002429121	0	99	872.078	440	439
IC88556AaEcon11690	1684	gi|242016400|ref|XP_002428809.1|transportin-3, putative [Pediculus humanus corporis] >gi|212513506|gb|EEB16071.1| transportin-3, putative [Pediculus humanus corporis]	XP_002428809	5.2753e-107	71	392.889	426	304
IC88556AaEcon11692	725	gi|47217245|emb|CAF96768.1|unnamed protein product [Tetraodon nigroviridis]	CAF96768	1.83576e-30	68	136.732	172	117
IC88556AaEcon11693	2071	gi|242014005|ref|XP_002427689.1|hypothetical protein Phum_PHUM335460 [Pediculus humanus corporis] >gi|212512119|gb|EEB14951.1| hypothetical protein Phum_PHUM335460 [Pediculus humanus corporis]	XP_002427689	0	76	655.981	515	395
IC88556AaEcon11695	3882	gi|41055722|ref|NP_956477.1|WASH complex subunit strumpellin [Danio rerio] >gi|82188666|sp|Q7ZVM1.1|STRUM_DANRE RecName: Full=WASH complex subunit strumpellin >gi|28277747|gb|AAH45490.1| Zgc:55908 [Danio rerio]	NP_956477	0	59	582.793	926	551
IC88556AaEcon11697	729	gi|193659865|ref|XP_001945022.1|PREDICTED: similar to neural/ectodermal development factor IMP-L2 [Acyrthosiphon pisum]	XP_001945022	1.88281e-06	47	56.9954	119	56
IC88556AaEcon117	1217	gi|66504524|ref|XP_623875.1|PREDICTED: similar to CG11781-PA [Apis mellifera]	XP_623875	2.93852e-34	88	150.599	111	98
IC88556AaEcon1170	2262	gi|193690922|ref|XP_001952163.1|PREDICTED: similar to sucrase [Acyrthosiphon pisum]	XP_001952163	8.33026e-114	61	416.001	506	310
IC88556AaEcon11701	872	gi|242025010|ref|XP_002432919.1|conserved hypothetical protein [Pediculus humanus corporis] >gi|212518428|gb|EEB20181.1| conserved hypothetical protein [Pediculus humanus corporis]	XP_002432919	2.676e-19	58	100.138	159	93
IC88556AaEcon11702	966	gi|110762779|ref|XP_001120276.1|PREDICTED: similar to GATAd CG5034-PA [Apis mellifera]	XP_001120276	5.10729e-17	75	92.8189	84	63
IC88556AaEcon11703	723	gi|189236906|ref|XP_001809986.1|PREDICTED: similar to AGAP011732-PA [Tribolium castaneum] >gi|270005015|gb|EFA01463.1| hypothetical protein TcasGA2_TC007009 [Tribolium castaneum]	XP_001809986	3.69894e-31	71	139.043	127	91
IC88556AaEcon11704	455	gi|66529744|ref|XP_623739.1|PREDICTED: similar to mitogen-activated protein kinase organizer 1 isoform 1 [Apis mellifera]	XP_623739	2.52032e-33	86	144.821	119	103
IC88556AaEcon11705	751	gi|3372756|gb|AAC61264.1|soluble guanylyl cyclase beta-1 subunit [Manduca sexta]	AAC61264	1.02266e-51	94	178.718	124	117
IC88556AaEcon11706	2367	gi|118355459|ref|XP_001010989.1|hypothetical protein TTHERM_00709560 [Tetrahymena thermophila] >gi|89292756|gb|EAR90744.1| hypothetical protein TTHERM_00709560 [Tetrahymena thermophila SB210]	XP_001010989	5.85831e-06	33	39.2762	271	91
IC88556AaEcon11707	900	gi|195389528|ref|XP_002053428.1|GJ23874 [Drosophila virilis] >gi|194151514|gb|EDW66948.1| GJ23874 [Drosophila virilis]	XP_002053428	2.26325e-08	63	63.929	66	42
IC88556AaEcon11708	1188	gi|193618038|ref|XP_001950793.1|PREDICTED: similar to MICAL-like CG11259-PA, partial [Acyrthosiphon pisum]	XP_001950793	5.74718e-19	92	99.7525	51	47
IC88556AaEcon1171	1847	gi|242017490|ref|XP_002429221.1|U4/U6.U5 tri-snRNP-associated protein, putative [Pediculus humanus corporis] >gi|212514110|gb|EEB16483.1| U4/U6.U5 tri-snRNP-associated protein, putative [Pediculus humanus corporis]	XP_002429221	0	93	813.527	457	429
IC88556AaEcon11713	853	gi|270008243|gb|EFA04691.1|abnormal X segregation [Tribolium castaneum]	EFA04691	1.33003e-31	67	140.969	175	118
IC88556AaEcon11716	1246	gi|242003862|ref|XP_002422889.1|Calpain C, putative [Pediculus humanus corporis] >gi|212505771|gb|EEB10151.1| Calpain C, putative [Pediculus humanus corporis]	XP_002422889	6.10721e-49	76	192.2	134	102
IC88556AaEcon11719	1625	gi|193671757|ref|XP_001942987.1|PREDICTED: similar to inositol polyphosphate-5-phosphatase, 75kDa [Acyrthosiphon pisum]	XP_001942987	4.06675e-117	84	277.33	201	169
IC88556AaEcon1172	3720	gi|170034157|ref|XP_001844941.1|carboxylesterase [Culex quinquefasciatus] >gi|167875453|gb|EDS38836.1| carboxylesterase [Culex quinquefasciatus]	XP_001844941	1.68039e-93	55	349.362	560	309
IC88556AaEcon11723	2077	gi|110758708|ref|XP_395592.3|PREDICTED: similar to CG7852-PA, isoform A [Apis mellifera]	XP_395592	4.59752e-134	61	279.256	315	195
IC88556AaEcon11724	911	gi|242023142|ref|XP_002431995.1|reverse transcriptase, putative [Pediculus humanus corporis] >gi|212517346|gb|EEB19257.1| reverse transcriptase, putative [Pediculus humanus corporis]	XP_002431995	1.82608e-05	59	54.299	64	38
IC88556AaEcon11725	1963	gi|193610917|ref|XP_001950677.1|PREDICTED: similar to 3-oxoacyl-[acyl-carrier-protein] reductase [Acyrthosiphon pisum]	XP_001950677	7.04439e-52	70	173.326	174	122
IC88556AaEcon11728	1575	gi|193709114|ref|XP_001948844.1|PREDICTED: similar to microtubule binding protein [Acyrthosiphon pisum]	XP_001948844	8.41552e-78	60	242.662	328	200
IC88556AaEcon11729	1590	gi|156547641|ref|XP_001604091.1|PREDICTED: similar to CG15111-PB [Nasonia vitripennis]	XP_001604091	4.0428e-69	64	266.929	292	188
IC88556AaEcon1173	1599	gi|242012107|ref|XP_002426782.1|hypothetical protein Phum_PHUM275760 [Pediculus humanus corporis] >gi|212510964|gb|EEB14044.1| hypothetical protein Phum_PHUM275760 [Pediculus humanus corporis]	XP_002426782	1.63877e-102	73	377.867	325	238
IC88556AaEcon11730	2429	gi|242008211|ref|XP_002424904.1|zinc finger protein, putative [Pediculus humanus corporis] >gi|212508484|gb|EEB12166.1| zinc finger protein, putative [Pediculus humanus corporis]	XP_002424904	4.91924e-19	77	101.293	62	48
IC88556AaEcon11731	1293	gi|193664382|ref|XP_001944154.1|PREDICTED: similar to GA11488-PA [Acyrthosiphon pisum]	XP_001944154	2.38991e-35	92	93.5893	55	51
IC88556AaEcon11732	2469	gi|242014262|ref|XP_002427810.1|Nesprin-1, putative [Pediculus humanus corporis] >gi|212512279|gb|EEB15072.1| Nesprin-1, putative [Pediculus humanus corporis]	XP_002427810	1.30059e-75	50	289.271	784	397
IC88556AaEcon11735	1244	gi|193704600|ref|XP_001943893.1|PREDICTED: similar to translation initiation factor eif-2b [Acyrthosiphon pisum]	XP_001943893	3.51165e-124	83	309.686	216	180
IC88556AaEcon11737	2436	gi|193697657|ref|XP_001946283.1|PREDICTED: similar to AGAP003174-PA, partial [Acyrthosiphon pisum]	XP_001946283	2.10734e-33	78	129.413	129	101
IC88556AaEcon11739	1963	gi|54792412|emb|CAH65680.1|nemo-like protein [Nilaparvata lugens]	CAH65680	0	88	687.952	433	385
IC88556AaEcon1174	2125	gi|270007520|gb|EFA03968.1|hypothetical protein TcasGA2_TC014113 [Tribolium castaneum]	EFA03968	0	95	651.744	384	367
IC88556AaEcon11741	915	gi|156550163|ref|XP_001599383.1|PREDICTED: similar to conserved hypothetical protein [Nasonia vitripennis]	XP_001599383	2.17786e-14	67	83.9593	87	59
IC88556AaEcon11742	2410	gi|242013880|ref|XP_002427628.1|conserved hypothetical protein [Pediculus humanus corporis] >gi|212512049|gb|EEB14890.1| conserved hypothetical protein [Pediculus humanus corporis]	XP_002427628	3.36803e-28	51	131.724	309	159
IC88556AaEcon11746	608	gi|91077680|ref|XP_974637.1|PREDICTED: similar to step ii splicing factor slu7 [Tribolium castaneum] >gi|270001533|gb|EEZ97980.1| hypothetical protein TcasGA2_TC000375 [Tribolium castaneum]	XP_974637	8.2889e-43	85	177.178	107	92
IC88556AaEcon11747	539	gi|158301441|ref|XP_321133.4|AGAP001930-PA [Anopheles gambiae str. PEST] >gi|157012472|gb|EAA00972.4| AGAP001930-PA [Anopheles gambiae str. PEST]	XP_321133	4.89574e-45	89	153.295	85	76
IC88556AaEcon1175	1610	gi|66517504|ref|XP_395253.2|PREDICTED: similar to Transcription factor IIE CG10415-PA [Apis mellifera]	XP_395253	2.13681e-134	76	483.797	428	326
IC88556AaEcon11750	942	gi|114606503|ref|XP_518362.2|PREDICTED: similar to snRNP core Sm protein homolog Sm-X5 [Pan troglodytes]	XP_518362	2.75544e-36	97	156.762	80	78
IC88556AaEcon11751	524	gi|290563478|ref|NP_001166821.1|phosphatidylethanolamine binding protein isoform 1 [Bombyx mori] >gi|95102824|gb|ABF51353.1| phosphatidylethanolamine binding protein isoform 1 [Bombyx mori]	NP_001166821	0.000655805	64	47.3654	57	37
IC88556AaEcon11753	1337	gi|242007160|ref|XP_002424410.1|amidotransferase subunit A, putative [Pediculus humanus corporis] >gi|212507810|gb|EEB11672.1| amidotransferase subunit A, putative [Pediculus humanus corporis]	XP_002424410	1.11093e-45	64	188.734	203	131
IC88556AaEcon11754	2947	gi|189240053|ref|XP_967528.2|PREDICTED: similar to axis inhibition protein [Tribolium castaneum]	XP_967528	6.79752e-59	46	214.157	744	345
IC88556AaEcon11755	1669	gi|156553338|ref|XP_001601156.1|PREDICTED: hypothetical protein [Nasonia vitripennis]	XP_001601156	4.73629e-92	68	343.199	290	199
IC88556AaEcon11756	1059	gi|157132055|ref|XP_001662440.1|galactokinase [Aedes aegypti] >gi|108881725|gb|EAT45950.1| galactokinase [Aedes aegypti]	XP_001662440	3.82842e-16	77	90.1225	68	53
IC88556AaEcon1176	2770	gi|91089221|ref|XP_967681.1|PREDICTED: similar to conserved hypothetical protein [Tribolium castaneum] >gi|270011474|gb|EFA07922.1| hypothetical protein TcasGA2_TC005498 [Tribolium castaneum]	XP_967681	1.86749e-86	83	325.479	219	183
IC88556AaEcon11762	840	gi|242020459|ref|XP_002430671.1|protein anon-73B1, putative [Pediculus humanus corporis] >gi|212515851|gb|EEB17933.1| protein anon-73B1, putative [Pediculus humanus corporis]	XP_002430671	2.53778e-11	73	73.559	68	50
IC88556AaEcon11765	1312	gi|242018435|ref|XP_002429681.1|Low molecular weight phosphotyrosine protein phosphatase, putative [Pediculus humanus corporis] >gi|212514679|gb|EEB16943.1| Low molecular weight phosphotyrosine protein phosphatase, putative [Pediculus humanus corporis]	XP_002429681	8.98816e-32	66	132.494	124	82
IC88556AaEcon1177	1504	gi|37805399|gb|AAH60147.1|Rexo4 protein [Mus musculus] >gi|123210965|emb|CAM23709.1| REX4, RNA exonuclease 4 homolog (S. cerevisiae) [Mus musculus]	AAH60147	2.54046e-49	75	201.06	166	125
IC88556AaEcon11770	1644	gi|270010483|gb|EFA06931.1|hypothetical protein TcasGA2_TC009881 [Tribolium castaneum]	EFA06931	2.14228e-15	53	68.9366	118	63
IC88556AaEcon11772	1118	gi|91083301|ref|XP_974629.1|PREDICTED: similar to alpha methylacyl-coa racemase [Tribolium castaneum] >gi|270007738|gb|EFA04186.1| hypothetical protein TcasGA2_TC014435 [Tribolium castaneum]	XP_974629	5.89249e-87	81	325.479	241	196
IC88556AaEcon11773	1638	gi|53830694|gb|AAU95190.1|putative imaginal disc growth factor [Oncometopia nigricans]	AAU95190	3.30613e-48	68	115.161	105	72
IC88556AaEcon11774	1000	gi|270012285|gb|EFA08733.1|hypothetical protein TcasGA2_TC006408 [Tribolium castaneum]	EFA08733	1.47355e-14	55	84.7297	138	76
IC88556AaEcon11777	670	gi|242013664|ref|XP_002427522.1|adenosylhomocysteinase, putative [Pediculus humanus corporis] >gi|212511924|gb|EEB14784.1| adenosylhomocysteinase, putative [Pediculus humanus corporis]	XP_002427522	2.64498e-38	80	162.54	168	136
IC88556AaEcon1178	1952	gi|195111686|ref|XP_002000409.1|GI10216 [Drosophila mojavensis] >gi|193917003|gb|EDW15870.1| GI10216 [Drosophila mojavensis]	XP_002000409	5.97169e-65	59	253.447	301	178
IC88556AaEcon11780	1417	gi|157105774|ref|XP_001649020.1|homeobox protein cdx [Aedes aegypti] >gi|108868958|gb|EAT33183.1| homeobox protein cdx [Aedes aegypti]	XP_001649020	2.76561e-42	61	177.563	246	152
IC88556AaEcon11782	1765	gi|156546038|ref|XP_001600199.1|PREDICTED: similar to short-chain dehydrogenase [Nasonia vitripennis]	XP_001600199	6.05333e-53	54	213.386	328	179
IC88556AaEcon11783	1956	gi|242024106|ref|XP_002432471.1|conserved hypothetical protein [Pediculus humanus corporis] >gi|212517904|gb|EEB19733.1| conserved hypothetical protein [Pediculus humanus corporis]	XP_002432471	4.2003e-26	84	124.405	88	74
IC88556AaEcon11786	1381	gi|156537960|ref|XP_001608175.1|PREDICTED: hypothetical protein [Nasonia vitripennis]	XP_001608175	8.614e-25	97	119.398	83	81
IC88556AaEcon11788	1466	gi|156549734|ref|XP_001605845.1|PREDICTED: similar to conserved hypothetical protein [Nasonia vitripennis]	XP_001605845	1.53364e-68	66	253.447	312	207
IC88556AaEcon11789	919	gi|66540209|ref|XP_624722.1|PREDICTED: similar to Electron transfer flavoprotein-ubiquinone oxidoreductase, mitochondrial precursor (ETF-QO) (ETF-ubiquinone oxidoreductase) (ETF dehydrogenase) (Electron-transferring-flavoprotein dehydrogenase) isoform 1 [Apis mellifera]	XP_624722	3.09502e-58	83	179.104	256	214
IC88556AaEcon1179	3085	gi|270001046|gb|EEZ97493.1|hypothetical protein TcasGA2_TC011335 [Tribolium castaneum]	EEZ97493	0.000449614	68	51.9878	118	81
IC88556AaEcon11792	712	gi|156548260|ref|XP_001599951.1|PREDICTED: similar to ENSANGP00000015763 [Nasonia vitripennis]	XP_001599951	5.15538e-22	77	108.612	127	98
IC88556AaEcon11793	540	gi|157131821|ref|XP_001655952.1|hypothetical protein AaeL_AAEL002767 [Aedes aegypti] >gi|108881787|gb|EAT46012.1| conserved hypothetical protein [Aedes aegypti]	XP_001655952	8.80762e-10	54	67.0106	86	47
IC88556AaEcon11794	3459	gi|242020122|ref|XP_002430505.1|woc protein, putative [Pediculus humanus corporis] >gi|212515662|gb|EEB17767.1| woc protein, putative [Pediculus humanus corporis]	XP_002430505	1.98884e-163	66	331.257	395	261
IC88556AaEcon11796	3238	gi|242025472|ref|XP_002433148.1|conserved hypothetical protein [Pediculus humanus corporis] >gi|212518689|gb|EEB20410.1| conserved hypothetical protein [Pediculus humanus corporis]	XP_002433148	1.28044e-41	72	176.792	228	165
IC88556AaEcon11797	1276	gi|157167869|ref|XP_001662650.1|glycosylphosphatidylinositol-specific phospholipase C, putative [Aedes aegypti] >gi|108871054|gb|EAT35279.1| glycosylphosphatidylinositol-specific phospholipase C, putative [Aedes aegypti]	XP_001662650	4.79976e-59	55	233.032	327	182
IC88556AaEcon11798	1915	gi|270000733|gb|EEZ97180.1|hypothetical protein TcasGA2_TC004367 [Tribolium castaneum]	EEZ97180	0	92	644.81	367	341
IC88556AaEcon118	993	gi|121543619|gb|ABM55521.1|eukaryotic translation initiation factor 3 subunit 1-like protein [Maconellicoccus hirsutus]	ABM55521	1.18486e-40	68	171.4	239	164
IC88556AaEcon1180	1732	gi|58392833|ref|XP_319655.2|AGAP008908-PA [Anopheles gambiae str. PEST] >gi|55235211|gb|EAA14867.2| AGAP008908-PA [Anopheles gambiae str. PEST]	XP_319655	4.87189e-140	76	502.671	377	290
IC88556AaEcon11806	1374	gi|34558711|gb|AAQ75088.1|pol protein [Drosophila virilis]	AAQ75088	5.20523e-14	56	83.5741	126	71
IC88556AaEcon11809	1598	gi|89269795|emb|CAJ83730.1|chromosome 10 open reading frame [Xenopus tropicalis]	CAJ83730	5.78073e-39	62	73.1738	74	46
IC88556AaEcon1181	3234	gi|110761338|ref|XP_396542.3|PREDICTED: similar to Arsenite-resistance protein 2 homolog [Apis mellifera]	XP_396542	3.62777e-129	73	467.618	439	321
IC88556AaEcon11810	713	gi|110757311|ref|XP_001121523.1|PREDICTED: similar to Nuclear receptor coactivator 6 (Amplified in breast cancer protein 3) (Cancer-amplified transcriptional coactivator ASC-2) (Activating signal cointegrator 2) (ASC-2) (Peroxisome proliferator-activated receptor-interacting protein) (PPAR-... [Apis mellifera]	XP_001121523	1.71223e-25	76	120.168	147	112
IC88556AaEcon11811	4453	gi|91088901|ref|XP_972809.1|PREDICTED: similar to lethal (2) k05819 CG3054-PA [Tribolium castaneum]	XP_972809	2.66816e-103	49	215.312	558	275
IC88556AaEcon11813	1625	gi|195445272|ref|XP_002070252.1|GK11135 [Drosophila willistoni] >gi|194166337|gb|EDW81238.1| GK11135 [Drosophila willistoni]	XP_002070252	7.10958e-163	94	511.531	384	361
IC88556AaEcon11816	1474	gi|48138800|ref|XP_396933.1|PREDICTED: similar to Deoxyribonuclease II CG7780-PA [Apis mellifera]	XP_396933	1.40258e-63	58	170.244	208	121
IC88556AaEcon11819	964	gi|27806085|ref|NP_776858.1|peroxiredoxin 4 [Bos taurus] >gi|22095987|sp|Q9BGI2.1|PRDX4_BOVIN RecName: Full=Peroxiredoxin-4; AltName: Full=Peroxiredoxin IV; Short=Prx-IV; Flags: Precursor >gi|12407849|gb|AAG53660.1|AF305563_1 peroxiredoxin 4 [Bos taurus] >gi|81673557|gb|AAI09825.1| Peroxiredoxin 4 [Bos taurus]	NP_776858	2.04328e-50	81	203.756	174	142
IC88556AaEcon1182	1902	gi|193664779|ref|XP_001947300.1|PREDICTED: similar to conserved hypothetical protein [Acyrthosiphon pisum]	XP_001947300	1.34798e-138	65	498.049	490	321
IC88556AaEcon11820	907	gi|268306444|gb|ACY95343.1|ribosomal protein L10 [Manduca sexta]	ACY95343	7.46861e-76	91	288.115	219	200
IC88556AaEcon11821	1968	gi|66536790|ref|XP_623088.1|PREDICTED: similar to TATA-box-binding protein (TATA-box factor) (TATA-binding factor) (TATA sequence-binding protein) (Transcription initiation factor TFIID TBP subunit) isoform 1 [Apis mellifera]	XP_623088	2.60472e-43	100	100.908	50	50
IC88556AaEcon11826	793	gi|114052971|ref|NP_001040498.1|FK506-binding protein [Bombyx mori] >gi|95103142|gb|ABF51512.1| FK506-binding protein [Bombyx mori]	NP_001040498	4.5536e-52	97	208.764	108	105
IC88556AaEcon11827	1088	gi|156545796|ref|XP_001605798.1|PREDICTED: similar to ENSANGP00000012220 [Nasonia vitripennis]	XP_001605798	3.64389e-18	75	63.1586	41	31
IC88556AaEcon1183	2415	gi|242023467|ref|XP_002432155.1|conserved hypothetical protein [Pediculus humanus corporis] >gi|212517537|gb|EEB19417.1| conserved hypothetical protein [Pediculus humanus corporis]	XP_002432155	1.96681e-52	49	212.231	621	305
IC88556AaEcon11830	789	gi|242014445|ref|XP_002427901.1|kif1, putative [Pediculus humanus corporis] >gi|212512374|gb|EEB15163.1| kif1, putative [Pediculus humanus corporis]	XP_002427901	6.81505e-16	90	88.5817	50	45
IC88556AaEcon11831	1019	gi|193702255|ref|XP_001945956.1|PREDICTED: similar to bubblegum CG4501-PA [Acyrthosiphon pisum]	XP_001945956	4.23411e-54	71	109.768	102	73
IC88556AaEcon11833	788	gi|66523631|ref|XP_394009.2|PREDICTED: similar to CG16771-PA isoform 1 [Apis mellifera]	XP_394009	2.63461e-44	76	182.956	217	167
IC88556AaEcon11835	1503	gi|281349859|gb|EFB25443.1|hypothetical protein PANDA_012583 [Ailuropoda melanoleuca]	EFB25443	1.05749e-79	59	301.982	404	242
IC88556AaEcon11836	2859	gi|110748844|ref|XP_397453.3|PREDICTED: similar to CG12734-PA, isoform A [Apis mellifera]	XP_397453	2.32878e-31	61	142.51	185	114
IC88556AaEcon11838	2811	gi|189236799|ref|XP_970309.2|PREDICTED: similar to disheveled associated activator of morphogenesis [Tribolium castaneum]	XP_970309	5.75176e-165	89	414.075	267	239
IC88556AaEcon1184	3151	gi|91077300|ref|XP_974553.1|PREDICTED: similar to FPGS protein [Tribolium castaneum] >gi|270001675|gb|EEZ98122.1| hypothetical protein TcasGA2_TC000540 [Tribolium castaneum]	XP_974553	3.80309e-91	61	341.273	452	277
IC88556AaEcon11844	1226	gi|189238112|ref|XP_001814047.1|PREDICTED: similar to CG1440 CG1440-PC [Tribolium castaneum] >gi|270008738|gb|EFA05186.1| hypothetical protein TcasGA2_TC015316 [Tribolium castaneum]	XP_001814047	2.62714e-13	83	73.559	48	40
IC88556AaEcon11846	2088	gi|156545918|ref|XP_001606936.1|PREDICTED: similar to CG12071-PB [Nasonia vitripennis]	XP_001606936	6.91648e-36	55	95.1301	129	71
IC88556AaEcon11847	1204	gi|46981433|gb|AAT07704.1|tegument protein [Human herpesvirus 3]	AAT07704	1.80717e-08	51	57.7658	92	47
IC88556AaEcon1185	932	gi|193707027|ref|XP_001952632.1|PREDICTED: similar to defender against cell death 1 [Acyrthosiphon pisum]	XP_001952632	3.55506e-36	87	156.377	112	98
IC88556AaEcon11850	2367	gi|66529543|ref|XP_396074.2|PREDICTED: similar to Phosphoribosylamidotransferase CG2867-PA [Apis mellifera]	XP_396074	0	91	369.777	215	197
IC88556AaEcon11853	604	gi|225717492|gb|ACO14592.1|Nitrilase homolog 2 [Caligus clemensi]	ACO14592	1.21858e-46	76	189.889	143	110
IC88556AaEcon11854	1942	gi|195453028|ref|XP_002073606.1|GK13055 [Drosophila willistoni] >gi|194169691|gb|EDW84592.1| GK13055 [Drosophila willistoni]	XP_002073606	2.21552e-11	63	75.485	84	53
IC88556AaEcon11855	1757	gi|242013676|ref|XP_002427528.1|ubiquitin-conjugating enzyme E2-230k, putative [Pediculus humanus corporis] >gi|212511930|gb|EEB14790.1| ubiquitin-conjugating enzyme E2-230k, putative [Pediculus humanus corporis]	XP_002427528	7.86954e-94	78	307.375	223	174
IC88556AaEcon11859	713	gi|91090047|ref|XP_966343.1|PREDICTED: similar to 4-aminobutyrate aminotransferase [Tribolium castaneum]	XP_966343	1.54864e-26	75	123.635	99	75
IC88556AaEcon1186	3351	gi|91078712|ref|XP_966534.1|PREDICTED: similar to ethanolamine-phosphate cytidylyltransferase [Tribolium castaneum] >gi|270003752|gb|EFA00200.1| hypothetical protein TcasGA2_TC003025 [Tribolium castaneum]	XP_966534	1.92784e-149	94	535.028	285	269
IC88556AaEcon11860	949	gi|209571429|dbj|BAG75121.1|lipophorin precursor [Nilaparvata lugens]	BAG75121	9.51094e-61	66	238.039	285	189
IC88556AaEcon11861	3470	gi|193716016|ref|XP_001951334.1|PREDICTED: similar to protease, reverse transcriptase and RNase H [Acyrthosiphon pisum]	XP_001951334	1.48577e-11	59	77.0258	112	67
IC88556AaEcon11863	592	gi|48132665|ref|XP_396699.1|PREDICTED: similar to Ubiquitin-conjugating enzyme E2 J2 (Non-canonical ubiquitin-conjugating enzyme 2) (NCUBE2) [Apis mellifera]	XP_396699	1.56866e-11	86	73.1738	44	38
IC88556AaEcon11866	731	gi|209734588|gb|ACI68163.1|Mitochondrial 2-oxoglutarate/malate carrier protein [Salmo salar]	ACI68163	5.40586e-22	68	75.485	122	83
IC88556AaEcon11867	476	gi|193610516|ref|XP_001947675.1|PREDICTED: similar to conserved hypothetical protein [Acyrthosiphon pisum]	XP_001947675	4.47935e-06	51	54.299	118	61
IC88556AaEcon11868	662	gi|219553192|gb|ACL27225.1|molting carboxypeptidase A [Helicoverpa armigera]	ACL27225	2.40861e-09	58	47.3654	62	36
IC88556AaEcon1187	1906	gi|156546369|ref|XP_001606806.1|PREDICTED: similar to ENSANGP00000013353 [Nasonia vitripennis]	XP_001606806	1.82557e-135	72	487.649	464	336
IC88556AaEcon11870	2027	gi|193624616|ref|XP_001952483.1|PREDICTED: similar to CG4822 CG4822-PA [Acyrthosiphon pisum]	XP_001952483	1.0005e-62	70	246.128	270	190
IC88556AaEcon11874	2166	gi|156553929|ref|XP_001602114.1|PREDICTED: similar to f-box protein [Nasonia vitripennis]	XP_001602114	1.22287e-123	68	367.466	351	241
IC88556AaEcon1188	2447	gi|242003182|ref|XP_002422642.1|conserved hypothetical protein [Pediculus humanus corporis] >gi|212505443|gb|EEB09904.1| conserved hypothetical protein [Pediculus humanus corporis]	XP_002422642	0	77	794.267	666	516
IC88556AaEcon11881	2143	gi|225713144|gb|ACO12418.1|Noggin precursor [Lepeophtheirus salmonis] >gi|290462987|gb|ADD24541.1| Noggin [Lepeophtheirus salmonis]	ACO12418	7.71544e-29	45	133.65	254	115
IC88556AaEcon11882	1172	gi|91078228|ref|XP_969831.1|PREDICTED: similar to CG18549 CG18549-PA [Tribolium castaneum] >gi|270003925|gb|EFA00373.1| hypothetical protein TcasGA2_TC003216 [Tribolium castaneum]	XP_969831	7.25374e-19	61	84.3445	108	66
IC88556AaEcon11883	2325	gi|156549407|ref|XP_001602592.1|PREDICTED: similar to delta-9 desaturase 1 [Nasonia vitripennis]	XP_001602592	1.6379e-155	87	403.675	280	246
IC88556AaEcon11884	761	gi|156548354|ref|XP_001603588.1|PREDICTED: similar to anarchy 1 [Nasonia vitripennis]	XP_001603588	4.1974e-28	50	129.028	230	116
IC88556AaEcon11886	640	gi|156538801|ref|XP_001607941.1|PREDICTED: similar to ENSANGP00000031364 [Nasonia vitripennis]	XP_001607941	8.28825e-15	80	84.3445	76	61
IC88556AaEcon11887	1444	gi|291229119|ref|XP_002734523.1|PREDICTED: Gas41-like [Saccoglossus kowalevskii]	XP_002734523	1.85422e-17	63	95.1301	116	74
IC88556AaEcon11888	1746	gi|91087027|ref|XP_974307.1|PREDICTED: similar to par-6 gamma [Tribolium castaneum]	XP_974307	1.6635e-87	85	328.176	252	216
IC88556AaEcon1189	2595	gi|260822661|ref|XP_002606720.1|hypothetical protein BRAFLDRAFT_82360 [Branchiostoma floridae] >gi|229292064|gb|EEN62730.1| hypothetical protein BRAFLDRAFT_82360 [Branchiostoma floridae]	XP_002606720	5.99153e-79	48	300.442	531	258
IC88556AaEcon11891	764	gi|189240952|ref|XP_971597.2|PREDICTED: similar to methionine-tRNA synthetase [Tribolium castaneum]	XP_971597	6.50985e-52	70	186.037	211	149
IC88556AaEcon11892	738	gi|270010451|gb|EFA06899.1|hypothetical protein TcasGA2_TC009846 [Tribolium castaneum]	EFA06899	2.12364e-29	89	133.265	114	102
IC88556AaEcon11893	1131	gi|91095139|ref|XP_973052.1|PREDICTED: similar to methyltransferase 10 domain containing [Tribolium castaneum] >gi|270015731|gb|EFA12179.1| hypothetical protein TcasGA2_TC002332 [Tribolium castaneum]	XP_973052	1.77177e-14	56	84.7297	129	73
IC88556AaEcon11896	2505	gi|270001259|gb|EEZ97706.1|brahma [Tribolium castaneum]	EEZ97706	3.72155e-78	91	297.745	213	194
IC88556AaEcon11897	1085	gi|91079092|ref|XP_975294.1|PREDICTED: similar to nephrin [Tribolium castaneum] >gi|270003651|gb|EFA00099.1| hypothetical protein TcasGA2_TC002914 [Tribolium castaneum]	XP_975294	6.97486e-67	74	146.747	124	92
IC88556AaEcon11898	2356	gi|66535572|ref|XP_393091.2|PREDICTED: similar to CG31203-PA, isoform A [Apis mellifera]	XP_393091	5.06189e-118	92	226.098	152	140
IC88556AaEcon119	2033	gi|157127540|ref|XP_001661080.1|hypothetical protein AaeL_AAEL010843 [Aedes aegypti] >gi|55982003|gb|AAV69394.1| translation factor SUI1-like protein [Aedes aegypti] >gi|108872909|gb|EAT37134.1| conserved hypothetical protein [Aedes aegypti]	XP_001661080	5.33746e-56	100	223.787	109	109
IC88556AaEcon1190	1639	gi|193683329|ref|XP_001949000.1|PREDICTED: similar to Protein ADRM1 homolog (p42E) [Acyrthosiphon pisum]	XP_001949000	2.64279e-63	84	247.669	175	148
IC88556AaEcon11904	1596	gi|170042390|ref|XP_001848911.1|titin [Culex quinquefasciatus] >gi|167865871|gb|EDS29254.1| titin [Culex quinquefasciatus]	XP_001848911	6.51642e-16	41	74.7146	339	142
IC88556AaEcon11905	879	gi|270002311|gb|EEZ98758.1|hypothetical protein TcasGA2_TC001322 [Tribolium castaneum]	EEZ98758	1.0923e-68	89	264.233	156	140
IC88556AaEcon11906	2327	gi|156550731|ref|XP_001606005.1|PREDICTED: similar to peroxisome proliferator-activated receptor binding protein [Nasonia vitripennis]	XP_001606005	8.58616e-79	57	271.166	428	246
IC88556AaEcon11907	729	gi|55908973|gb|AC131083.8|Mus musculus chromosome 1, clone RP23-444L13, complete sequence	AC131083	7.5438e-14	78	87.848	118	93
IC88556AaEcon11908	2499	gi|110748803|ref|XP_395435.3|PREDICTED: similar to Kelch-like protein 10 [Apis mellifera]	XP_395435	0	94	631.328	333	314
IC88556AaEcon11909	603	gi|110760510|ref|XP_391820.3|PREDICTED: similar to tomosyn [Apis mellifera]	XP_391820	8.24154e-39	85	156.377	122	104
IC88556AaEcon1191	817	gi|242015712|ref|XP_002428491.1|hepatoma up-regulated protein, putative [Pediculus humanus corporis] >gi|212513125|gb|EEB15753.1| hepatoma up-regulated protein, putative [Pediculus humanus corporis]	XP_002428491	1.1138e-08	64	64.6994	77	50
IC88556AaEcon11910	703	gi|193634299|ref|XP_001944859.1|PREDICTED: similar to MGC82850 protein [Acyrthosiphon pisum]	XP_001944859	5.15711e-35	72	151.754	161	117
IC88556AaEcon11911	853	gi|156541837|ref|XP_001601244.1|PREDICTED: similar to CG8067-PA [Nasonia vitripennis]	XP_001601244	2.11851e-37	86	160.229	150	130
IC88556AaEcon11913	1598	gi|148231881|ref|NP_001090690.1|isoleucyl-tRNA synthetase [Xenopus (Silurana) tropicalis] >gi|117558109|gb|AAI27374.1| LOC100036668 protein [Xenopus (Silurana) tropicalis]	NP_001090690	4.16909e-132	74	442.195	389	291
IC88556AaEcon11914	507	gi|258645165|ref|NP_001158279.1|tailup [Tribolium castaneum]	NP_001158279	1.81753e-13	62	78.9518	79	49
IC88556AaEcon11915	2312	gi|156549010|ref|XP_001607322.1|PREDICTED: similar to lipoate-protein ligase b [Nasonia vitripennis]	XP_001607322	7.38991e-41	61	173.711	197	122
IC88556AaEcon11916	739	gi|156555221|ref|XP_001601221.1|PREDICTED: hypothetical protein [Nasonia vitripennis]	XP_001601221	1.245e-29	93	134.035	76	71
IC88556AaEcon11918	1363	gi|242020246|ref|XP_002430566.1|Lysosomal acid phosphatase precursor, putative [Pediculus humanus corporis] >gi|212515738|gb|EEB17828.1| Lysosomal acid phosphatase precursor, putative [Pediculus humanus corporis]	XP_002430566	4.32072e-37	68	160.229	172	118
IC88556AaEcon11919	1933	gi|193683579|ref|XP_001947039.1|PREDICTED: similar to CG33232 CG33232-PC [Acyrthosiphon pisum]	XP_001947039	3.93185e-104	69	241.891	243	170
IC88556AaEcon1192	5080	gi|157109019|ref|XP_001650487.1|hypothetical protein AaeL_AAEL005203 [Aedes aegypti] >gi|108879139|gb|EAT43364.1| conserved hypothetical protein [Aedes aegypti]	XP_001650487	4.13907e-98	69	365.155	341	238
IC88556AaEcon11923	1029	gi|195375949|ref|XP_002046759.1|GJ13061 [Drosophila virilis] >gi|194153917|gb|EDW69101.1| GJ13061 [Drosophila virilis]	XP_002046759	9.96396e-06	72	55.4546	47	34
IC88556AaEcon11925	851	gi|189516291|ref|XP_001337245.2|PREDICTED: similar to polyprotein [Danio rerio]	XP_001337245	3.8863e-44	64	128.257	141	91
IC88556AaEcon11926	2237	gi|91089723|ref|XP_975024.1|PREDICTED: similar to no mitochondrial derivative CG5395-PA [Tribolium castaneum] >gi|270011311|gb|EFA07759.1| hypothetical protein TcasGA2_TC005313 [Tribolium castaneum]	XP_975024	1.27369e-91	82	327.405	236	194
IC88556AaEcon11927	546	gi|242025382|ref|XP_002433103.1|conserved hypothetical protein [Pediculus humanus corporis] >gi|212518644|gb|EEB20365.1| conserved hypothetical protein [Pediculus humanus corporis]	XP_002433103	4.84983e-11	61	71.2478	98	60
IC88556AaEcon11928	482	gi|193620153|ref|XP_001951876.1|PREDICTED: similar to inorganic phosphate cotransporter, putative [Acyrthosiphon pisum]	XP_001951876	1.98788e-14	89	82.0333	49	44
IC88556AaEcon11929	1857	gi|157167590|ref|XP_001655057.1|rnase h (70) [Aedes aegypti] >gi|108872811|gb|EAT37036.1| rnase h (70) [Aedes aegypti]	XP_001655057	1.12896e-72	73	229.95	210	154
IC88556AaEcon1193	1186	gi|91094379|ref|XP_970941.1|PREDICTED: similar to mitochondrial 39S ribosomal protein L4 [Tribolium castaneum] >gi|270014913|gb|EFA11361.1| hypothetical protein TcasGA2_TC011518 [Tribolium castaneum]	XP_970941	3.29451e-83	75	313.153	243	184
IC88556AaEcon11930	610	gi|242008482|ref|XM_002424988.1|Pediculus humanus corporis Phosphatidylinositol-4,5-bisphosphate 3-kinase catalytic subunit beta isoform, putative, mRNA	XM_002424988	5.13984e-15	76	91.4547	123	94
IC88556AaEcon11933	2027	gi|194746094|ref|XP_001955519.1|GF18813 [Drosophila ananassae] >gi|190628556|gb|EDV44080.1| GF18813 [Drosophila ananassae]	XP_001955519	0.000616917	62	50.8322	62	39
IC88556AaEcon11934	1586	gi|112982924|ref|NP_001036923.1|atypical protein kinase C [Bombyx mori] >gi|71979726|dbj|BAE17023.1| atypical protein kinase C [Bombyx mori]	NP_001036923	3.93189e-32	71	144.05	120	86
IC88556AaEcon11935	1731	gi|240848551|ref|NP_001155723.1|hypothetical protein LOC100166775 [Acyrthosiphon pisum] >gi|239790683|dbj|BAH71888.1| ACYPI007620 [Acyrthosiphon pisum]	NP_001155723	3.74966e-07	79	61.2326	43	34
IC88556AaEcon11936	2280	gi|256726117|gb|EEU39479.1|hypothetical protein NECHADRAFT_61982 [Nectria haematococca mpVI 77-13-4]	EEU39479	1.12969e-17	57	96.6709	177	102
IC88556AaEcon11937	2363	gi|193629743|ref|XP_001950579.1|PREDICTED: similar to AGAP005170-PA [Acyrthosiphon pisum]	XP_001950579	0	68	454.136	472	323
IC88556AaEcon11938	2967	gi|224046477|ref|XP_002199929.1|PREDICTED: nibrin [Taeniopygia guttata]	XP_002199929	7.78982e-46	51	190.66	418	216
IC88556AaEcon11939	2044	gi|189502738|ref|YP_001958455.1|hypothetical protein Aasi_1435 [Candidatus Amoebophilus asiaticus 5a2] >gi|189498179|gb|ACE06726.1| hypothetical protein Aasi_1435 [Candidatus Amoebophilus asiaticus 5a2]	YP_001958455	8.7767e-21	51	102.064	263	135
IC88556AaEcon1194	994	gi|110763552|ref|XP_001121061.1|PREDICTED: similar to homeobox only domain [Apis mellifera]	XP_001121061	2.40967e-09	54	67.3958	109	59
IC88556AaEcon11940	1076	gi|193657387|ref|XP_001950527.1|PREDICTED: similar to topoisomerase (DNA) III alpha [Acyrthosiphon pisum]	XP_001950527	1.28466e-89	80	256.529	209	168
IC88556AaEcon11941	1221	gi|189236027|ref|XP_967504.2|PREDICTED: similar to Mitochondrial carrier homolog 1 CG6851-PA [Tribolium castaneum]	XP_967504	1.37845e-23	66	115.161	116	77
IC88556AaEcon11942	699	gi|206725166|dbj|BAG71783.1|fmr [Gryllus bimaculatus]	BAG71783	3.80432e-14	49	82.4185	229	113
IC88556AaEcon11943	1108	gi|193603442|ref|XP_001947620.1|PREDICTED: similar to TXBP181-like CG2072-PA [Acyrthosiphon pisum]	XP_001947620	9.16354e-16	47	88.9669	290	138
IC88556AaEcon11946	1042	gi|110760074|ref|XP_624146.2|PREDICTED: similar to crooked neck CG3193-PA [Apis mellifera]	XP_624146	7.34383e-89	75	331.643	280	212
IC88556AaEcon11947	1777	gi|170028516|ref|XP_001842141.1|fidgetin [Culex quinquefasciatus] >gi|167876263|gb|EDS39646.1| fidgetin [Culex quinquefasciatus]	XP_001842141	5.19967e-87	82	254.988	226	187
IC88556AaEcon11948	911	gi|229577376|ref|NP_001153364.1|nucleosome assembly protein 1-like isoform 1 [Nasonia vitripennis]	NP_001153364	6.99609e-82	74	283.493	245	183
IC88556AaEcon1195	646	gi|125742521|gb|ABN54483.1|putative ubiquitin/ribosomal protein S27Ae fusion protein [Oncopeltus fasciatus]	ABN54483	1.16317e-46	91	139.043	94	86
IC88556AaEcon11950	1192	gi|91078224|ref|XP_969612.1|PREDICTED: similar to WD repeat-containing protein slp1 [Tribolium castaneum] >gi|270002363|gb|EEZ98810.1| hypothetical protein TcasGA2_TC001383 [Tribolium castaneum]	XP_969612	1.0244e-57	90	182.57	100	90
IC88556AaEcon11952	3466	gi|110755347|ref|XP_393289.3|PREDICTED: similar to Telomerase-binding protein EST1A (Ever shorter telomeres 1A) (Telomerase subunit EST1A) (EST1-like protein A) [Apis mellifera]	XP_393289	1.17489e-132	64	428.713	514	333
IC88556AaEcon11953	799	gi|193662136|ref|XP_001949112.1|PREDICTED: similar to CG9117 CG9117-PA [Acyrthosiphon pisum]	XP_001949112	5.58213e-50	72	201.83	166	121
IC88556AaEcon11954	643	gi|193700007|ref|XP_001943131.1|PREDICTED: similar to Ptc-related CG11212-PA [Acyrthosiphon pisum]	XP_001943131	4.22942e-75	86	284.648	190	165
IC88556AaEcon11955	1183	gi|91090546|ref|XP_971052.1|PREDICTED: similar to tumor protein p63 regulated 1-like [Tribolium castaneum] >gi|270013883|gb|EFA10331.1| hypothetical protein TcasGA2_TC012549 [Tribolium castaneum]	XP_971052	3.58927e-16	40	60.077	289	118
IC88556AaEcon11957	533	gi|195454859|ref|XP_002074440.1|GK10512 [Drosophila willistoni] >gi|194170525|gb|EDW85426.1| GK10512 [Drosophila willistoni]	XP_002074440	4.98863e-39	84	164.081	101	85
IC88556AaEcon11959	889	gi|66516089|ref|XP_393194.2|PREDICTED: similar to CG17540-PA.3 [Apis mellifera]	XP_393194	6.1864e-17	76	73.559	59	45
IC88556AaEcon1196	1367	gi|156549802|ref|XP_001606493.1|PREDICTED: similar to conserved hypothetical protein [Nasonia vitripennis]	XP_001606493	2.69615e-63	81	247.284	185	150
IC88556AaEcon11960	2430	gi|193617904|ref|XP_001947132.1|PREDICTED: similar to conserved hypothetical protein [Acyrthosiphon pisum]	XP_001947132	1.92723e-41	53	170.244	316	170
IC88556AaEcon11961	981	gi|270014206|gb|EFA10654.1|hypothetical protein TcasGA2_TC016291 [Tribolium castaneum]	EFA10654	1.79862e-25	70	120.939	125	88
IC88556AaEcon11962	1001	gi|91083563|ref|XP_967259.1|PREDICTED: similar to GA19416-PA [Tribolium castaneum] >gi|270006854|gb|EFA03302.1| hypothetical protein TcasGA2_TC013243 [Tribolium castaneum]	XP_967259	1.2879e-18	58	98.2117	164	96
IC88556AaEcon11964	1666	gi|242003574|ref|XP_002422779.1|Derlin-2, putative [Pediculus humanus corporis] >gi|212505637|gb|EEB10041.1| Derlin-2, putative [Pediculus humanus corporis]	XP_002422779	4.92248e-37	84	123.635	78	66
IC88556AaEcon11966	796	gi|242024882|ref|XP_002432855.1|formin 1,2/cappuccino, putative [Pediculus humanus corporis] >gi|212518364|gb|EEB20117.1| formin 1,2/cappuccino, putative [Pediculus humanus corporis]	XP_002432855	1.23806e-81	80	306.99	266	215
IC88556AaEcon11969	4508	gi|156554599|ref|XP_001604638.1|PREDICTED: similar to conserved hypothetical protein [Nasonia vitripennis]	XP_001604638	2.60276e-39	60	155.606	189	114
IC88556AaEcon11970	755	gi|242007389|ref|XP_002424523.1|peptidyl-prolyl cis-trans isomerase, putative [Pediculus humanus corporis] >gi|212507949|gb|EEB11785.1| peptidyl-prolyl cis-trans isomerase, putative [Pediculus humanus corporis]	XP_002424523	3.03888e-41	63	169.088	207	132
IC88556AaEcon11971	1263	gi|158291350|ref|XP_312860.4|AGAP003168-PA [Anopheles gambiae str. PEST] >gi|157017733|gb|EAA08466.5| AGAP003168-PA [Anopheles gambiae str. PEST]	XP_312860	0	91	489.189	274	252
IC88556AaEcon11972	845	gi|115774659|ref|XP_797583.2|PREDICTED: similar to XCAP-C [Strongylocentrotus purpuratus] >gi|115964743|ref|XP_001183157.1| PREDICTED: similar to XCAP-C [Strongylocentrotus purpuratus]	XP_797583	1.68083e-54	66	204.142	246	163
IC88556AaEcon11974	700	gi|193681189|ref|XP_001947038.1|PREDICTED: similar to conserved hypothetical protein [Acyrthosiphon pisum]	XP_001947038	2.38841e-08	56	63.1586	148	84
IC88556AaEcon11975	562	gi|242021017|ref|XP_002430943.1|conserved hypothetical protein [Pediculus humanus corporis] >gi|212516163|gb|EEB18205.1| conserved hypothetical protein [Pediculus humanus corporis]	XP_002430943	1.54663e-39	86	166.007	137	118
IC88556AaEcon1198	3404	gi|157128621|ref|XP_001655159.1|aspartate aminotransferase [Aedes aegypti] >gi|33307012|gb|AAQ02892.1|AF395206_1 aspartate aminotransferase [Aedes aegypti] >gi|108882223|gb|EAT46448.1| aspartate aminotransferase [Aedes aegypti]	XP_001655159	1.76195e-174	86	618.231	404	349
IC88556AaEcon11981	798	gi|91088973|ref|XP_966480.1|PREDICTED: similar to G protein-coupled receptor kinase 1 CG40129-PA [Tribolium castaneum] >gi|270011553|gb|EFA08001.1| hypothetical protein TcasGA2_TC005590 [Tribolium castaneum]	XP_966480	2.68944e-93	95	262.307	173	165
IC88556AaEcon11983	926	gi|195127781|ref|XP_002008346.1|GI13436 [Drosophila mojavensis] >gi|193919955|gb|EDW18822.1| GI13436 [Drosophila mojavensis]	XP_002008346	4.29582e-34	84	149.443	100	84
IC88556AaEcon11985	2085	gi|189239337|ref|XP_973607.2|PREDICTED: similar to cathepsin F-like cysteine protease [Tribolium castaneum]	XP_973607	5.96393e-18	41	97.4413	496	208
IC88556AaEcon11987	1217	gi|244790121|ref|NP_001156463.1|hypothetical protein LOC100302387 [Acyrthosiphon pisum] >gi|239792635|dbj|BAH72639.1| ACYPI46563 [Acyrthosiphon pisum]	NP_001156463	1.27609e-42	62	149.058	173	108
IC88556AaEcon11989	641	gi|189238556|ref|XP_967671.2|PREDICTED: similar to AGAP008391-PA [Tribolium castaneum]	XP_967671	6.70204e-57	89	224.172	137	122
IC88556AaEcon1199	3203	gi|194895478|ref|XP_001978261.1|GG17790 [Drosophila erecta] >gi|190649910|gb|EDV47188.1| GG17790 [Drosophila erecta]	XP_001978261	9.7452e-18	52	97.4413	149	78
IC88556AaEcon11991	935	gi|270005003|gb|EFA01451.1|hypothetical protein TcasGA2_TC030785 [Tribolium castaneum]	EFA01451	1.11924e-13	46	81.6481	152	71
IC88556AaEcon11992	597	gi|110762354|ref|XP_623763.2|PREDICTED: similar to CG3279-PA [Apis mellifera]	XP_623763	2.64437e-38	75	162.155	164	123
IC88556AaEcon11994	939	gi|259593317|gb|EZ404308.1|TSA: Artemisia annua strain Uganda Contig20803, mRNA sequence	EZ404308	8.06879e-15	88	91.4547	75	66
IC88556AaEcon11997	1636	gi|66500763|ref|XP_392117.2|PREDICTED: similar to DNA methyltransferase 1 associated protein 1 [Apis mellifera]	XP_392117	6.55026e-147	78	525.398	398	314
IC88556AaEcon11998	2809	gi|193716259|ref|XP_001943795.1|PREDICTED: similar to AGAP010274-PA, partial [Acyrthosiphon pisum]	XP_001943795	8.98672e-142	82	286.574	199	164
IC88556AaEcon11999	1514	gi|242015814|ref|XP_002428542.1|conserved hypothetical protein [Pediculus humanus corporis] >gi|212513176|gb|EEB15804.1| conserved hypothetical protein [Pediculus humanus corporis]	XP_002428542	1.42338e-92	78	344.739	255	200
IC88556AaEcon12	884	gi|48120555|ref|XP_393226.1|PREDICTED: similar to ribosomal protein S5 isoform 1 [Apis mellifera] >gi|66509908|ref|XP_624084.1| PREDICTED: similar to ribosomal protein S5 isoform 2 [Apis mellifera]	XP_393226	1.11785e-93	99	307.76	161	160
IC88556AaEcon120	1285	gi|242019301|ref|XP_002430100.1|Inosine triphosphate pyrophosphatase, putative [Pediculus humanus corporis] >gi|212515181|gb|EEB17362.1| Inosine triphosphate pyrophosphatase, putative [Pediculus humanus corporis]	XP_002430100	7.46558e-68	81	262.307	187	152
IC88556AaEcon1200	3864	gi|242013904|ref|XP_002427640.1|conserved hypothetical protein [Pediculus humanus corporis] >gi|212512061|gb|EEB14902.1| conserved hypothetical protein [Pediculus humanus corporis]	XP_002427640	1.5127e-66	54	149.828	244	134
IC88556AaEcon12000	1192	gi|66500942|ref|XP_396187.2|PREDICTED: similar to CG7741-PA isoform 1 [Apis mellifera]	XP_396187	3.65768e-85	65	309.301	329	217
IC88556AaEcon12001	1077	gi|91085315|ref|XP_969412.1|PREDICTED: similar to histone-lysine n-methyltransferase [Tribolium castaneum] >gi|270009129|gb|EFA05577.1| hypothetical protein TcasGA2_TC015766 [Tribolium castaneum]	XP_969412	7.81971e-65	72	251.906	214	156
IC88556AaEcon12003	1399	gi|40457594|gb|AAR86939.1|reverse transcriptase [Drosophila melanogaster]	AAR86939	1.26725e-23	50	115.546	421	211
IC88556AaEcon12005	732	gi|156545311|ref|XP_001605551.1|PREDICTED: similar to ENSANGP00000023755 [Nasonia vitripennis]	XP_001605551	1.73751e-84	90	316.235	243	219
IC88556AaEcon12006	1536	gi|156552278|ref|XP_001600652.1|PREDICTED: similar to Na/Ca exchange protein isoform 1 [Nasonia vitripennis]	XP_001600652	3.33823e-119	69	362.073	349	241
IC88556AaEcon1201	2944	gi|170055862|ref|XP_001863771.1|conserved hypothetical protein [Culex quinquefasciatus] >gi|167875739|gb|EDS39122.1| conserved hypothetical protein [Culex quinquefasciatus]	XP_001863771	0.000954194	47	50.8322	231	110
IC88556AaEcon12010	573	gi|156543290|ref|XP_001599156.1|PREDICTED: similar to RE17222p [Nasonia vitripennis]	XP_001599156	3.47946e-05	55	51.9878	72	40
IC88556AaEcon12012	1378	gi|156549088|ref|XP_001607528.1|PREDICTED: similar to Samui [Nasonia vitripennis]	XP_001607528	1.4187e-19	44	102.064	266	118
IC88556AaEcon12017	926	gi|91093897|ref|XP_969153.1|PREDICTED: similar to protein-tyrosine kinase [Tribolium castaneum] >gi|270014537|gb|EFA10985.1| hypothetical protein TcasGA2_TC004153 [Tribolium castaneum]	XP_969153	1.59528e-47	65	129.028	146	95
IC88556AaEcon1202	1742	gi|242247043|ref|NP_001156115.1|hypothetical protein LOC100161482 [Acyrthosiphon pisum] >gi|239791956|dbj|BAH72377.1| ACYPI002701 [Acyrthosiphon pisum]	NP_001156115	6.66975e-81	73	202.601	153	112
IC88556AaEcon12022	669	gi|255523622|ref|ZP_05390589.1|protein of unknown function DUF1703 [Clostridium carboxidivorans P7] >gi|255512677|gb|EET88950.1| protein of unknown function DUF1703 [Clostridium carboxidivorans P7]	ZP_05390589	1.61212e-19	64	100.138	140	90
IC88556AaEcon12024	1869	gi|91092968|ref|XP_967026.1|PREDICTED: similar to megator [Tribolium castaneum]	XP_967026	2.97714e-82	57	232.261	419	240
IC88556AaEcon12025	1292	gi|193713745|ref|XP_001946172.1|PREDICTED: similar to CRAL/TRIO domain-containing protein [Acyrthosiphon pisum]	XP_001946172	2.77972e-46	56	190.66	279	158
IC88556AaEcon12026	752	gi|193713840|ref|XP_001946016.1|PREDICTED: similar to AGAP002354-PA, partial [Acyrthosiphon pisum]	XP_001946016	9.45455e-17	60	91.2781	123	74
IC88556AaEcon12027	942	gi|125830003|ref|XP_001339544.1|PREDICTED: similar to SJCHGC05363 protein [Danio rerio]	XP_001339544	4.29066e-05	54	53.1434	81	44
IC88556AaEcon12029	974	gi|270009875|gb|EFA06323.1|hypothetical protein TcasGA2_TC009194 [Tribolium castaneum]	EFA06323	1.12112e-104	96	384.03	229	220
IC88556AaEcon1203	1734	gi|154936819|emb|CAO85744.1|glutathione S-transferase [Blattella germanica]	CAO85744	1.04208e-57	72	229.18	211	152
IC88556AaEcon12032	2852	gi|156386635|ref|XP_001634017.1|predicted protein [Nematostella vectensis] >gi|156221095|gb|EDO41954.1| predicted protein [Nematostella vectensis]	XP_001634017	2.55924e-38	44	165.622	554	245
IC88556AaEcon12033	1790	gi|156551177|ref|XP_001604545.1|PREDICTED: similar to conserved hypothetical protein [Nasonia vitripennis]	XP_001604545	4.39999e-71	80	259.61	197	158
IC88556AaEcon12035	562	gi|195061663|ref|XP_001996041.1|GH14040 [Drosophila grimshawi] >gi|193891833|gb|EDV90699.1| GH14040 [Drosophila grimshawi]	XP_001996041	1.96559e-18	60	95.9005	120	73
IC88556AaEcon12036	1458	gi|270004132|gb|EFA00580.1|hypothetical protein TcasGA2_TC003450 [Tribolium castaneum]	EFA00580	6.19117e-53	64	213.001	230	148
IC88556AaEcon12038	1145	gi|126329384|ref|XP_001372218.1|PREDICTED: similar to 2-oxoisovalerate dehydrogenase subunit alpha, mitochondrial precursor (Branched-chain alpha-keto acid dehydrogenase E1 component alpha chain) (BCKDH E1-alpha) [Monodelphis domestica]	XP_001372218	3.46735e-58	79	229.95	305	241
IC88556AaEcon12039	1069	gi|189240304|ref|XP_973707.2|PREDICTED: similar to foraging CG10033-PA [Tribolium castaneum]	XP_973707	2.37157e-88	93	179.874	154	144
IC88556AaEcon1204	815	gi|193591642|ref|XP_001951536.1|PREDICTED: similar to ribosomal protein L38-like protein [Acyrthosiphon pisum]	XP_001951536	1.75707e-22	87	110.538	78	68
IC88556AaEcon12041	1486	gi|109464874|ref|XP_001073300.1|PREDICTED: hypothetical protein [Rattus norvegicus]	XP_001073300	6.93756e-15	53	86.6557	106	57
IC88556AaEcon12042	683	gi|193620153|ref|XP_001951876.1|PREDICTED: similar to inorganic phosphate cotransporter, putative [Acyrthosiphon pisum]	XP_001951876	6.80118e-37	76	157.918	121	92
IC88556AaEcon12043	2123	gi|110764429|ref|XP_393472.3|PREDICTED: similar to ankyrin repeat domain protein 17 isoform a [Apis mellifera]	XP_393472	5.09694e-150	80	536.184	409	329
IC88556AaEcon12045	682	gi|48096650|ref|XP_392495.1|PREDICTED: similar to mrj CG8448-PA, isoform A [Apis mellifera]	XP_392495	2.27461e-16	57	89.7373	113	65
IC88556AaEcon12047	1073	gi|91080663|ref|XP_974713.1|PREDICTED: similar to Noa36 CG10009-PA [Tribolium castaneum] >gi|270005496|gb|EFA01944.1| hypothetical protein TcasGA2_TC007558 [Tribolium castaneum]	XP_974713	1.65276e-99	92	367.081	232	215
IC88556AaEcon1205	2795	gi|193596687|ref|XP_001948334.1|PREDICTED: similar to flavohemoprotein B5/b5r [Acyrthosiphon pisum]	XP_001948334	6.68683e-99	61	275.018	311	190
IC88556AaEcon12050	2113	gi|157131593|ref|XP_001655896.1|zinc finger protein [Aedes aegypti] >gi|108881820|gb|EAT46045.1| zinc finger protein [Aedes aegypti]	XP_001655896	1.2668e-07	49	63.1586	177	87
IC88556AaEcon12052	1070	gi|195017207|ref|XP_001984557.1|GH16535 [Drosophila grimshawi] >gi|193898039|gb|EDV96905.1| GH16535 [Drosophila grimshawi]	XP_001984557	2.67582e-33	73	147.132	120	88
IC88556AaEcon12055	1462	gi|170059909|ref|XP_001865568.1|cytochrome c oxidase assembly protein COX11, mitochondrial [Culex quinquefasciatus] >gi|167878513|gb|EDS41896.1| cytochrome c oxidase assembly protein COX11, mitochondrial [Culex quinquefasciatus]	XP_001865568	4.28005e-70	72	270.011	212	154
IC88556AaEcon12057	863	gi|156548368|ref|XP_001603856.1|PREDICTED: similar to adducin [Nasonia vitripennis]	XP_001603856	3.24445e-17	79	93.2041	82	65
IC88556AaEcon12059	2383	gi|91080479|ref|XP_970655.1|PREDICTED: similar to peroxisomal membrane protein PEX16 [Tribolium castaneum] >gi|270005559|gb|EFA02007.1| hypothetical protein TcasGA2_TC007629 [Tribolium castaneum]	XP_970655	5.97897e-56	69	136.346	124	86
IC88556AaEcon1206	2956	gi|46561758|gb|AAT01084.1|putative vacuolar ATP synthase subunit D [Homalodisca vitripennis]	AAT01084	2.98572e-114	94	417.927	244	230
IC88556AaEcon12060	1543	gi|193706890|ref|XP_001950944.1|PREDICTED: hypothetical protein [Acyrthosiphon pisum]	XP_001950944	4.5074e-09	50	67.3958	156	78
IC88556AaEcon12061	2995	gi|170040506|ref|XP_001848037.1|conserved hypothetical protein [Culex quinquefasciatus] >gi|167864147|gb|EDS27530.1| conserved hypothetical protein [Culex quinquefasciatus]	XP_001848037	5.47763e-31	43	141.354	466	203
IC88556AaEcon12063	1547	gi|156542616|ref|XP_001604529.1|PREDICTED: similar to diacylglycerol kinase, delta, kappa, eta [Nasonia vitripennis]	XP_001604529	3.49082e-94	74	350.132	306	229
IC88556AaEcon12064	3837	gi|270016377|gb|EFA12823.1|latrophilin-like receptor [Tribolium castaneum]	EFA12823	1.67797e-104	61	385.956	526	325
IC88556AaEcon12065	1321	gi|270006529|gb|EFA02977.1|hypothetical protein TcasGA2_TC030780 [Tribolium castaneum]	EFA02977	5.83454e-23	50	113.235	346	176
IC88556AaEcon12066	2478	gi|156537179|ref|XP_001604227.1|PREDICTED: similar to ENSANGP00000020538 [Nasonia vitripennis]	XP_001604227	1.25466e-176	69	536.569	531	369
IC88556AaEcon12067	2595	gi|154418482|ref|XP_001582259.1|hypothetical protein [Trichomonas vaginalis G3] >gi|121916493|gb|EAY21273.1| conserved hypothetical protein [Trichomonas vaginalis G3]	XP_001582259	6.76413e-06	41	57.7658	321	132
IC88556AaEcon12068	844	gi|242016107|ref|XP_002428677.1|set and mynd domain-containing protein, putative [Pediculus humanus corporis] >gi|212513348|gb|EEB15939.1| set and mynd domain-containing protein, putative [Pediculus humanus corporis]	XP_002428677	1.81433e-41	58	173.711	213	124
IC88556AaEcon1207	1754	gi|189534550|ref|XP_001922265.1|PREDICTED: similar to zinc finger protein 40 [Danio rerio]	XP_001922265	4.05194e-25	53	120.939	192	102
IC88556AaEcon12072	1721	gi|270004253|gb|EFA00701.1|hypothetical protein TcasGA2_TC003580 [Tribolium castaneum]	EFA00701	2.73966e-138	96	253.832	188	182
IC88556AaEcon12073	741	gi|242006986|ref|XP_002424323.1|protein disulfide isomerase, putative [Pediculus humanus corporis] >gi|212507723|gb|EEB11585.1| protein disulfide isomerase, putative [Pediculus humanus corporis]	XP_002424323	6.70646e-07	81	58.5362	37	30
IC88556AaEcon12076	1546	gi|242009277|ref|XP_002425416.1|hypothetical protein Phum_PHUM197620 [Pediculus humanus corporis] >gi|212509233|gb|EEB12678.1| hypothetical protein Phum_PHUM197620 [Pediculus humanus corporis]	XP_002425416	1.56963e-46	61	117.857	146	90
IC88556AaEcon12079	527	gi|72146641|ref|XP_790250.1|PREDICTED: similar to transposase [Strongylocentrotus purpuratus] >gi|115745841|ref|XP_001179365.1| PREDICTED: similar to transposase [Strongylocentrotus purpuratus]	XP_790250	4.1951e-06	64	54.6842	53	34
IC88556AaEcon1208	1395	gi|91088131|ref|XP_975884.1|PREDICTED: similar to CG17928 CG17928-PA isoform 2 [Tribolium castaneum] >gi|270012129|gb|EFA08577.1| hypothetical protein TcasGA2_TC006232 [Tribolium castaneum]	XP_975884	1.19284e-106	67	391.349	419	281
IC88556AaEcon12080	3800	gi|189236899|ref|XP_968131.2|PREDICTED: similar to conserved hypothetical protein [Tribolium castaneum]	XP_968131	8.37869e-166	57	291.967	436	250
IC88556AaEcon12081	707	gi|91078920|ref|XP_973689.1|PREDICTED: similar to ubiquitin-conjugating enzyme E2 g [Tribolium castaneum] >gi|270004881|gb|EFA01329.1| courtless [Tribolium castaneum]	XP_973689	3.67232e-89	98	331.643	166	164
IC88556AaEcon12083	2573	gi|193610476|ref|XP_001943082.1|PREDICTED: similar to amino acid transporter [Acyrthosiphon pisum]	XP_001943082	6.04199e-176	88	535.413	309	275
IC88556AaEcon12085	980	gi|242021000|ref|XP_002430935.1|tar RNA binding protein, putative [Pediculus humanus corporis] >gi|212516153|gb|EEB18197.1| tar RNA binding protein, putative [Pediculus humanus corporis]	XP_002430935	1.20288e-13	48	81.6481	232	113
IC88556AaEcon12086	3856	gi|193678893|ref|XP_001946622.1|PREDICTED: hypothetical protein [Acyrthosiphon pisum]	XP_001946622	1.37113e-13	44	83.9593	314	140
IC88556AaEcon1209	1594	gi|147899318|ref|NP_001083003.1|hypothetical protein LOC100037382 [Danio rerio] >gi|133778688|gb|AAI34218.1| Zgc:163074 protein [Danio rerio]	NP_001083003	2.23838e-160	77	570.081	430	335
IC88556AaEcon12092	635	gi|157115823|ref|XP_001658299.1|sterol o-acyltransferase [Aedes aegypti] >gi|108883469|gb|EAT47694.1| sterol o-acyltransferase [Aedes aegypti]	XP_001658299	4.53863e-50	69	201.445	214	149
IC88556AaEcon12094	1519	gi|189241990|ref|XP_968402.2|PREDICTED: similar to ligatin [Tribolium castaneum]	XP_968402	2.26452e-45	54	155.221	302	166
IC88556AaEcon12097	2133	gi|242015848|ref|XP_002428559.1|Aminopeptidase N precursor, putative [Pediculus humanus corporis] >gi|212513193|gb|EEB15821.1| Aminopeptidase N precursor, putative [Pediculus humanus corporis]	XP_002428559	0	90	425.631	241	218
IC88556AaEcon12098	2383	gi|242012413|ref|XP_002426927.1|Coatomer subunit gamma-2, putative [Pediculus humanus corporis] >gi|212511156|gb|EEB14189.1| Coatomer subunit gamma-2, putative [Pediculus humanus corporis]	XP_002426927	4.50692e-152	79	329.717	264	209
IC88556AaEcon121	2118	gi|48142169|ref|XP_397308.1|PREDICTED: similar to retinol dehydrogenase 11 [Apis mellifera]	XP_397308	8.01503e-79	67	299.671	327	220
IC88556AaEcon1210	4114	gi|92113343|ref|YP_573271.1|alpha-ketoglutarate decarboxylase [Chromohalobacter salexigens DSM 3043] >gi|91796433|gb|ABE58572.1| 2-oxoglutarate dehydrogenase E1 component [Chromohalobacter salexigens DSM 3043]	YP_573271	1.40202e-135	75	372.474	289	219
IC88556AaEcon12100	2167	gi|126329829|ref|XP_001375879.1|PREDICTED: similar to mKIAA1611 protein [Monodelphis domestica]	XP_001375879	8.398e-15	59	87.0409	82	49
IC88556AaEcon12104	574	gi|242009946|ref|XP_002425742.1|protein FAM45A, putative [Pediculus humanus corporis] >gi|212509646|gb|EEB13004.1| protein FAM45A, putative [Pediculus humanus corporis]	XP_002425742	1.40937e-14	61	83.1889	93	57
IC88556AaEcon12105	686	gi|242015714|ref|XP_002428492.1|conserved hypothetical protein [Pediculus humanus corporis] >gi|212513126|gb|EEB15754.1| conserved hypothetical protein [Pediculus humanus corporis]	XP_002428492	4.92536e-35	75	151.754	129	97
IC88556AaEcon12106	1320	gi|195401452|ref|XP_002059327.1|GJ18380 [Drosophila virilis] >gi|194142333|gb|EDW58739.1| GJ18380 [Drosophila virilis]	XP_002059327	9.33663e-13	70	79.337	70	49
IC88556AaEcon12107	533	gi|109287839|dbj|AB218979.1|Takifugu rubripes Rhag mRNA for Rhesus-associated glycoprotein, complete cds	AB218979	2.80924e-11	87	78.8312	63	55
IC88556AaEcon12109	551	gi|256726483|gb|EEU39844.1|hypothetical protein NECHADRAFT_79737 [Nectria haematococca mpVI 77-13-4]	EEU39844	6.89269e-13	67	77.411	71	48
IC88556AaEcon1211	2785	gi|193603502|ref|XP_001943541.1|PREDICTED: similar to radish CG4346-PA [Acyrthosiphon pisum]	XP_001943541	1.57231e-52	73	171.014	153	112
IC88556AaEcon12112	1359	gi|242006835|ref|XP_002424250.1|WD repeat domain phosphoinositide-interacting protein, putative [Pediculus humanus corporis] >gi|212507619|gb|EEB11512.1| WD repeat domain phosphoinositide-interacting protein, putative [Pediculus humanus corporis]	XP_002424250	6.08406e-140	85	501.901	335	287
IC88556AaEcon12116	937	gi|195057972|ref|XP_001995360.1|GH23119 [Drosophila grimshawi] >gi|193899566|gb|EDV98432.1| GH23119 [Drosophila grimshawi]	XP_001995360	1.69671e-09	61	60.4622	67	41
IC88556AaEcon12117	2135	gi|242007481|ref|XP_002424568.1|tubulin-specific chaperone E, putative [Pediculus humanus corporis] >gi|212508011|gb|EEB11830.1| tubulin-specific chaperone E, putative [Pediculus humanus corporis]	XP_002424568	1.2097e-82	56	231.491	422	239
IC88556AaEcon12119	1236	gi|242247198|ref|NP_001156051.1|hypothetical protein LOC100158934 [Acyrthosiphon pisum] >gi|239790868|dbj|BAH71968.1| ACYPI000351 [Acyrthosiphon pisum]	NP_001156051	2.8115e-16	82	90.8929	73	60
IC88556AaEcon1212	3206	gi|110755387|ref|XP_395727.3|PREDICTED: similar to CG4966-PA, isoform A [Apis mellifera]	XP_395727	8.12578e-73	54	280.411	492	267
IC88556AaEcon12120	712	gi|156555324|ref|XP_001603927.1|PREDICTED: hypothetical protein [Nasonia vitripennis]	XP_001603927	3.22912e-24	58	115.931	155	91
IC88556AaEcon12122	707	gi|193617621|ref|XP_001949588.1|PREDICTED: similar to AGAP005630-PA [Acyrthosiphon pisum]	XP_001949588	1.14401e-73	97	270.781	222	216
IC88556AaEcon12129	1675	gi|256060203|ref|ZP_05450381.1|putative fructose transport system kinase [Brucella neotomae 5K33]	ZP_05450381	1.05334e-65	78	171.785	125	98
IC88556AaEcon1213	807	gi|110671514|gb|ABG82008.1|putative ribosomal protein S7e [Diaphorina citri]	ABG82008	2.09674e-52	89	209.92	173	155
IC88556AaEcon12135	1102	gi|110760680|ref|XP_392864.3|PREDICTED: similar to lethal giant larvae homolog 1 [Apis mellifera]	XP_392864	1.91522e-90	75	337.035	296	223
IC88556AaEcon1214	5299	gi|110777198|ref|XP_624414.2|PREDICTED: similar to Chromodomain helicase-DNA-binding protein Mi-2 homolog (ATP-dependent helicase Mi-2) (dMi-2) [Apis mellifera]	XP_624414	0	94	1302.35	792	752
IC88556AaEcon12140	748	gi|242007698|ref|XP_002424664.1|elongator complex protein, putative [Pediculus humanus corporis] >gi|212508157|gb|EEB11926.1| elongator complex protein, putative [Pediculus humanus corporis]	XP_002424664	6.8076e-84	94	314.309	211	200
IC88556AaEcon12141	3488	gi|193688239|ref|XP_001944872.1|PREDICTED: similar to AGAP001102-PA [Acyrthosiphon pisum]	XP_001944872	5.21817e-73	62	281.182	403	252
IC88556AaEcon12142	1305	gi|198428013|ref|XP_002120375.1|PREDICTED: similar to expressed hypothetical protein [Ciona intestinalis]	XP_002120375	1.37192e-08	72	65.4698	55	40
IC88556AaEcon12143	1738	gi|242014607|ref|XP_002427978.1|trafficking protein particle complex protein, putative [Pediculus humanus corporis] >gi|212512477|gb|EEB15240.1| trafficking protein particle complex protein, putative [Pediculus humanus corporis]	XP_002427978	3.24685e-59	87	234.187	140	123
IC88556AaEcon12145	1612	gi|110750089|ref|XP_623473.2|PREDICTED: similar to toutatis CG10897-PA, isoform A [Apis mellifera]	XP_623473	4.3188e-18	58	97.4413	140	82
IC88556AaEcon12148	2006	gi|156554192|ref|XP_001600112.1|PREDICTED: similar to tryptophanyl-tRNA synthetase [Nasonia vitripennis]	XP_001600112	1.02968e-86	75	257.299	243	183
IC88556AaEcon1215	1719	gi|240848799|ref|NP_001155587.1|hypothetical protein LOC100163723 [Acyrthosiphon pisum] >gi|239791786|dbj|BAH72313.1| ACYPI004786 [Acyrthosiphon pisum]	NP_001155587	8.46596e-44	72	182.956	153	111
IC88556AaEcon12150	1985	gi|156541526|ref|XP_001603521.1|PREDICTED: similar to cullin [Nasonia vitripennis]	XP_001603521	1.58347e-113	75	414.846	380	286
IC88556AaEcon12151	1179	gi|227354815|ref|ZP_03839232.1|tRNA modification GTPase [Proteus mirabilis ATCC 29906] >gi|227165133|gb|EEI49964.1| tRNA modification GTPase [Proteus mirabilis ATCC 29906]	ZP_03839232	3.97782e-30	81	114.39	114	93
IC88556AaEcon12153	1297	gi|223890174|ref|NP_001138802.1|JAB-MPN domain protein [Bombyx mori] >gi|221579605|gb|ACM24339.1| JAB-MPN domain protein [Bombyx mori]	NP_001138802	1.30014e-43	93	181.8	95	89
IC88556AaEcon12154	2034	gi|195569279|ref|XP_002102638.1|GD19393 [Drosophila simulans] >gi|194198565|gb|EDX12141.1| GD19393 [Drosophila simulans]	XP_002102638	5.59831e-13	71	80.8777	69	49
IC88556AaEcon12156	2313	gi|166998036|emb|CAP78905.1|succinic semialdehyde dehydrogenase [Lucilia cuprina] >gi|166998038|emb|CAP78906.1| succinic semialdehyde dehydrogenase [Lucilia cuprina]	CAP78905	2.83229e-16	94	92.0485	52	49
IC88556AaEcon12159	792	gi|158302361|ref|XP_321922.4|AGAP001234-PA [Anopheles gambiae str. PEST] >gi|157012914|gb|EAA01788.5| AGAP001234-PA [Anopheles gambiae str. PEST]	XP_321922	2.97217e-27	58	126.331	163	96
IC88556AaEcon1216	2638	gi|242014038|ref|XP_002427705.1|Nucleoporin NUP53, putative [Pediculus humanus corporis] >gi|212512140|gb|EEB14967.1| Nucleoporin NUP53, putative [Pediculus humanus corporis]	XP_002427705	4.15456e-27	48	128.257	315	152
IC88556AaEcon12160	1154	gi|157104222|ref|XP_001648308.1|protein phsophatase-2a [Aedes aegypti] >gi|170030787|ref|XP_001843269.1| serine/threonine-protein phosphatase 4 catalytic subunit [Culex quinquefasciatus] >gi|108880423|gb|EAT44648.1| protein phsophatase-2a [Aedes aegypti] >gi|167868388|gb|EDS31771.1| serine/threonine-protein phosphatase 4 catalytic subunit [Culex quinquefasciatus]	XP_001648308	8.18703e-15	93	85.8853	45	42
IC88556AaEcon12163	1226	gi|242018145|ref|XP_002429541.1|platelet-activating factor acetylhydrolase isoform 1B alpha subunit, putative [Pediculus humanus corporis] >gi|212514489|gb|EEB16803.1| platelet-activating factor acetylhydrolase isoform 1B alpha subunit, putative [Pediculus humanus corporis]	XP_002429541	1.51382e-46	85	97.4413	61	52
IC88556AaEcon12166	530	gi|260809928|ref|XP_002599756.1|hypothetical protein BRAFLDRAFT_276718 [Branchiostoma floridae] >gi|229285038|gb|EEN55768.1| hypothetical protein BRAFLDRAFT_276718 [Branchiostoma floridae]	XP_002599756	2.43658e-22	76	108.612	101	77
IC88556AaEcon12168	1956	gi|151301049|ref|NP_001093088.1|ring finger protein 5 [Bombyx mori] >gi|95102656|gb|ABF51266.1| ring finger protein 5 [Bombyx mori]	NP_001093088	7.61036e-34	95	100.138	46	44
IC88556AaEcon12173	891	gi|170038404|ref|XP_001847040.1|small nuclear ribonucleoprotein SM D3 [Culex quinquefasciatus] >gi|167882083|gb|EDS45466.1| small nuclear ribonucleoprotein SM D3 [Culex quinquefasciatus]	XP_001847040	1.30906e-13	87	68.5514	40	35
IC88556AaEcon12174	655	gi|193690697|ref|XP_001944927.1|PREDICTED: similar to polyribonucleotide nucleotidyltransferase [Acyrthosiphon pisum]	XP_001944927	8.84935e-52	81	207.223	183	150
IC88556AaEcon1218	3279	gi|189234287|ref|XP_970030.2|PREDICTED: similar to isocitrate dehydrogenase [Tribolium castaneum]	XP_970030	5.62155e-170	91	603.208	354	323
IC88556AaEcon12182	3355	gi|157137897|ref|XP_001664066.1|leucine-rich transmembrane protein [Aedes aegypti] >gi|108880735|gb|EAT44960.1| leucine-rich transmembrane protein [Aedes aegypti]	XP_001664066	4.86487e-68	55	264.618	481	269
IC88556AaEcon12183	1673	gi|156543150|ref|XP_001605792.1|PREDICTED: hypothetical protein [Nasonia vitripennis]	XP_001605792	8.92217e-144	80	320.472	247	200
IC88556AaEcon12185	470	gi|193599010|ref|XP_001951859.1|PREDICTED: similar to aldehyde dehydrogenase 7 family, member A1 [Acyrthosiphon pisum]	XP_001951859	5.14747e-18	93	93.9745	48	45
IC88556AaEcon12188	1053	gi|242008511|ref|XP_002425047.1|myosin IA, putative [Pediculus humanus corporis] >gi|212508696|gb|EEB12309.1| myosin IA, putative [Pediculus humanus corporis]	XP_002425047	1.90769e-84	70	317.005	311	218
IC88556AaEcon1219	1522	gi|47778440|gb|AAT38121.1|phosphatidylethanolamine-binding protein [Branchiostoma belcheri tsingtauense]	AAT38121	1.97602e-25	58	121.709	164	96
IC88556AaEcon12191	550	gi|189234912|ref|XP_969611.2|PREDICTED: similar to AGAP004942-PA [Tribolium castaneum]	XP_969611	2.8625e-51	75	204.912	181	136
IC88556AaEcon12194	1530	gi|219990737|gb|ACL68742.1|MIP02858p [Drosophila melanogaster]	ACL68742	2.9564e-45	98	187.578	97	96
IC88556AaEcon12196	1278	gi|242017440|ref|XP_002429196.1|Acidic fibroblast growth factor intracellular-binding protein, putative [Pediculus humanus corporis] >gi|212514085|gb|EEB16458.1| Acidic fibroblast growth factor intracellular-binding protein, putative [Pediculus humanus corporis]	XP_002429196	1.20021e-17	69	95.5153	93	65
IC88556AaEcon12197	1558	gi|110756986|ref|XP_624243.2|PREDICTED: similar to exosome component 9 [Apis mellifera]	XP_624243	8.99315e-90	61	335.495	426	264
IC88556AaEcon12198	1265	gi|6573138|gb|AAF17565.1|AF201829_1Fringe [Schistocerca gregaria]	AAF17565	8.4509e-16	88	89.3521	53	47
IC88556AaEcon12199	637	gi|156547587|ref|XP_001603068.1|PREDICTED: similar to Gmpr2 protein [Nasonia vitripennis]	XP_001603068	3.75053e-60	88	234.958	159	141
IC88556AaEcon122	1740	gi|242022061|ref|XP_002431460.1|eukaryotic translation initiation factor 4E type, putative [Pediculus humanus corporis] >gi|212516748|gb|EEB18722.1| eukaryotic translation initiation factor 4E type, putative [Pediculus humanus corporis]	XP_002431460	6.49664e-92	85	342.813	216	185
IC88556AaEcon1220	2401	gi|170038837|ref|XP_001847254.1|conserved hypothetical protein [Culex quinquefasciatus] >gi|167862445|gb|EDS25828.1| conserved hypothetical protein [Culex quinquefasciatus]	XP_001847254	5.1724e-29	94	134.42	68	64
IC88556AaEcon12202	857	gi|156546452|ref|XP_001607279.1|PREDICTED: similar to uricase [Nasonia vitripennis]	XP_001607279	1.90186e-40	65	167.933	168	110
IC88556AaEcon12203	1454	gi|193706920|ref|XP_001952378.1|PREDICTED: similar to structural maintenance of chromosomes smc3 [Acyrthosiphon pisum]	XP_001952378	7.85388e-106	85	380.948	280	238
IC88556AaEcon12205	1541	gi|91084639|ref|XP_966468.1|PREDICTED: similar to AGAP007721-PA [Tribolium castaneum] >gi|270008637|gb|EFA05085.1| hypothetical protein TcasGA2_TC015183 [Tribolium castaneum]	XP_966468	7.37536e-28	84	129.798	93	79
IC88556AaEcon12206	527	gi|110767262|ref|XP_001122106.1|PREDICTED: similar to CG7265-PA, partial [Apis mellifera]	XP_001122106	6.13029e-20	87	75.485	41	36
IC88556AaEcon12207	2416	gi|110759146|ref|XP_001119949.1|PREDICTED: similar to NADPH--cytochrome P450 reductase (CPR) (P450R) [Apis mellifera]	XP_001119949	0	84	954.896	614	520
IC88556AaEcon12209	669	gi|110756772|ref|XP_001121636.1|PREDICTED: similar to peanut CG8705-PA, isoform A [Apis mellifera]	XP_001121636	1.04252e-26	91	124.02	164	150
IC88556AaEcon1221	992	gi|121543707|gb|ABM55540.1|putative myosin II essential light chain [Maconellicoccus hirsutus]	ABM55540	4.90668e-71	95	272.322	146	140
IC88556AaEcon12213	559	gi|195383238|ref|XP_002050333.1|GJ20269 [Drosophila virilis] >gi|194145130|gb|EDW61526.1| GJ20269 [Drosophila virilis]	XP_002050333	3.51223e-28	83	128.257	84	70
IC88556AaEcon12218	1835	gi|260796197|ref|XP_002593091.1|hypothetical protein BRAFLDRAFT_120187 [Branchiostoma floridae] >gi|229278315|gb|EEN49102.1| hypothetical protein BRAFLDRAFT_120187 [Branchiostoma floridae]	XP_002593091	1.06392e-165	72	456.062	419	304
IC88556AaEcon1222	1486	gi|2522237|dbj|BAA22791.1|vitellogenin [Athalia rosae]	BAA22791	2.58658e-101	72	371.703	311	227
IC88556AaEcon12220	1010	gi|239792020|dbj|BAH72398.1|ACYPI009740 [Acyrthosiphon pisum]	BAH72398	1.54822e-11	80	74.7146	46	37
IC88556AaEcon12222	2711	gi|156541787|ref|XP_001602200.1|PREDICTED: similar to sulfate transporter [Nasonia vitripennis]	XP_001602200	2.53729e-115	67	409.838	491	333
IC88556AaEcon12224	2845	gi|242017777|ref|XP_002429363.1|ankyrin repeat-containing protein, putative [Pediculus humanus corporis] >gi|212514272|gb|EEB16625.1| ankyrin repeat-containing protein, putative [Pediculus humanus corporis]	XP_002429363	2.65981e-118	68	261.151	265	182
IC88556AaEcon12225	3066	gi|193716157|ref|XP_001945524.1|PREDICTED: similar to AGAP010272-PA [Acyrthosiphon pisum]	XP_001945524	0	92	583.948	335	310
IC88556AaEcon12226	479	gi|159873|gb|AAA29411.1|O.V.-16 antigen precursor [Onchocerca volvulus]	AAA29411	4.03307e-07	62	57.7658	75	47
IC88556AaEcon12228	738	gi|242016558|ref|XP_002428853.1|cAMP-dependent protein kinase catalytic subunit, putative [Pediculus humanus corporis] >gi|212513589|gb|EEB16115.1| cAMP-dependent protein kinase catalytic subunit, putative [Pediculus humanus corporis]	XP_002428853	5.05462e-31	68	138.658	148	101
IC88556AaEcon12229	1794	gi|242008095|ref|XP_002424848.1|hypothetical protein Phum_PHUM156690 [Pediculus humanus corporis] >gi|212508398|gb|EEB12110.1| hypothetical protein Phum_PHUM156690 [Pediculus humanus corporis]	XP_002424848	1.82183e-12	53	78.9518	157	84
IC88556AaEcon1223	1597	gi|156543886|ref|XP_001606977.1|PREDICTED: similar to protein phosphatase 2c [Nasonia vitripennis]	XP_001606977	2.24935e-152	83	543.502	367	308
IC88556AaEcon12231	697	gi|193669368|ref|XP_001949074.1|PREDICTED: similar to CG1021-PA [Acyrthosiphon pisum]	XP_001949074	4.17378e-05	60	52.373	121	73
IC88556AaEcon12233	854	gi|274324145|ref|NP_001162111.1|hypothetical protein LOC100168248 [Acyrthosiphon pisum] >gi|193654931|ref|XP_001944690.1| PREDICTED: similar to GA18111-PA isoform 1 [Acyrthosiphon pisum] >gi|239791473|dbj|BAH72197.1| ACYPI008968 [Acyrthosiphon pisum]	NP_001162111	3.37442e-43	72	179.489	165	120
IC88556AaEcon12238	953	gi|242021491|ref|XP_002431178.1|proteasome-activating nucleotidase, putative [Pediculus humanus corporis] >gi|212516427|gb|EEB18440.1| proteasome-activating nucleotidase, putative [Pediculus humanus corporis]	XP_002431178	5.45606e-40	66	169.088	221	147
IC88556AaEcon1224	2940	gi|116283227|gb|AAH03511.1|DEPDC1 protein [Homo sapiens]	AAH03511	1.78078e-34	48	152.91	362	175
IC88556AaEcon12241	1886	gi|158290475|ref|XP_001688361.1|AGAP002837-PA [Anopheles gambiae str. PEST] >gi|157017912|gb|EDO64213.1| AGAP002837-PA [Anopheles gambiae str. PEST]	XP_001688361	2.36838e-18	55	98.5969	163	91
IC88556AaEcon12242	1244	gi|193627383|ref|XP_001943091.1|PREDICTED: similar to BRCA1 interacting protein C-terminal helicase 1 [Acyrthosiphon pisum]	XP_001943091	2.92405e-21	58	107.457	165	97
IC88556AaEcon12244	1269	gi|195109248|ref|XP_001999199.1|GI23199 [Drosophila mojavensis] >gi|193915793|gb|EDW14660.1| GI23199 [Drosophila mojavensis]	XP_001999199	8.78715e-21	56	105.916	169	95
IC88556AaEcon12245	2058	gi|110759899|ref|XP_001119876.1|PREDICTED: similar to CG18591-PA [Apis mellifera]	XP_001119876	3.90775e-38	94	164.466	91	86
IC88556AaEcon12246	747	gi|170032512|ref|XP_001844125.1|replication protein A 70 kDa DNA-binding subunit [Culex quinquefasciatus] >gi|167872595|gb|EDS35978.1| replication protein A 70 kDa DNA-binding subunit [Culex quinquefasciatus]	XP_001844125	7.12693e-41	69	171.4	197	137
IC88556AaEcon1225	4902	gi|270013972|gb|EFA10420.1|hypothetical protein TcasGA2_TC012660 [Tribolium castaneum]	EFA10420	8.26186e-112	50	410.609	1001	504
IC88556AaEcon12252	1941	gi|156554880|ref|XP_001606894.1|PREDICTED: similar to hagoromo [Nasonia vitripennis]	XP_001606894	1.91942e-54	58	125.946	176	103
IC88556AaEcon12253	709	gi|66562664|ref|XP_623550.1|PREDICTED: similar to CG32626-PA, isoform A isoform 2 [Apis mellifera]	XP_623550	1.86621e-40	78	169.859	128	101
IC88556AaEcon12255	641	gi|60678801|gb|AAX33735.1|MPA13 allergen [Periplaneta americana]	AAX33735	1.27278e-31	85	140.198	92	79
IC88556AaEcon12256	1602	gi|270009420|gb|EFA05868.1|hypothetical protein TcasGA2_TC008668 [Tribolium castaneum]	EFA05868	9.66861e-57	80	209.149	185	148
IC88556AaEcon12257	1137	gi|242005098|ref|XP_002423411.1|Popeye domain-containing protein, putative [Pediculus humanus corporis] >gi|212506468|gb|EEB10673.1| Popeye domain-containing protein, putative [Pediculus humanus corporis]	XP_002423411	8.98646e-83	79	311.612	224	179
IC88556AaEcon12258	1080	gi|289583704|gb|ADD10756.1|peptidoglycan recognition protein [Bombus ignitus] >gi|289583706|gb|ADD10757.1| peptidoglycan recognition protein [Bombus ignitus]	ADD10756	1.0427e-08	56	65.4698	164	92
IC88556AaEcon1226	2165	gi|242020491|ref|XP_002430686.1|SH2 domain-containing protein 4A, putative [Pediculus humanus corporis] >gi|212515876|gb|EEB17948.1| SH2 domain-containing protein 4A, putative [Pediculus humanus corporis]	XP_002430686	1.662e-71	59	275.404	493	295
IC88556AaEcon12260	1375	gi|118790523|ref|XP_318644.3|AGAP009614-PA [Anopheles gambiae str. PEST] >gi|116117986|gb|EAA14454.3| AGAP009614-PA [Anopheles gambiae str. PEST]	XP_318644	2.8562e-12	53	77.7962	148	79
IC88556AaEcon12263	2170	gi|189187985|gb|ACD84797.1|cytochrome P450 CYP6CM1vB [Bemisia tabaci]	ACD84797	4.92922e-132	65	476.478	528	348
IC88556AaEcon12264	894	gi|66504662|ref|XP_623198.1|PREDICTED: similar to Coatomer subunit alpha (Alpha-coat protein) (Alpha-COP) (HEPCOP) (HEP-COP) isoform 1 [Apis mellifera]	XP_623198	6.88555e-42	88	175.252	131	116
IC88556AaEcon12265	732	gi|242012599|ref|XP_002427017.1|conserved hypothetical protein [Pediculus humanus corporis] >gi|212511262|gb|EEB14279.1| conserved hypothetical protein [Pediculus humanus corporis]	XP_002427017	5.24366e-73	77	278.1	249	194
IC88556AaEcon12267	2277	gi|193598803|ref|XP_001950820.1|PREDICTED: similar to Gb1-cadherin [Acyrthosiphon pisum]	XP_001950820	0	74	477.248	404	302
IC88556AaEcon1227	2080	gi|193594328|ref|XP_001945764.1|PREDICTED: similar to CG4553 CG4553-PA [Acyrthosiphon pisum]	XP_001945764	9.77207e-29	43	133.265	459	200
IC88556AaEcon12270	1631	gi|270001688|gb|EEZ98135.1|hypothetical protein TcasGA2_TC000560 [Tribolium castaneum]	EEZ98135	9.03663e-56	56	222.631	281	158
IC88556AaEcon12271	1393	gi|183979315|dbj|BAG30754.1|DEAD box polypeptide 5 [Papilio xuthus]	BAG30754	3.83426e-97	79	359.762	273	217
IC88556AaEcon12272	680	gi|193622528|ref|XP_001946435.1|PREDICTED: similar to CG4733-PA [Acyrthosiphon pisum]	XP_001946435	6.96404e-34	67	147.902	167	112
IC88556AaEcon12273	1347	gi|34979797|gb|AAQ83887.1|cathepsin B [Branchiostoma belcheri tsingtauense]	AAQ83887	1.08007e-72	62	278.485	334	210
IC88556AaEcon12275	931	gi|170058665|ref|XP_001865019.1|DEAD box ATP-dependent RNA helicase [Culex quinquefasciatus] >gi|167877695|gb|EDS41078.1| DEAD box ATP-dependent RNA helicase [Culex quinquefasciatus]	XP_001865019	2.14183e-57	80	226.868	194	157
IC88556AaEcon12277	1108	gi|189240738|ref|XP_968166.2|PREDICTED: similar to AGAP007574-PA [Tribolium castaneum] >gi|270014219|gb|EFA10667.1| NADH dehydrogenase (ubiquinone) 1 beta subcomplex, 7 [Tribolium castaneum]	XP_968166	3.35555e-21	65	84.7297	79	52
IC88556AaEcon1228	1814	gi|193580129|ref|XP_001945473.1|PREDICTED: similar to juvenile hormone-inducible protein 26 [Acyrthosiphon pisum]	XP_001945473	6.87998e-44	55	123.25	190	105
IC88556AaEcon12280	761	gi|256708537|gb|ACV20871.1|trehalose 6-phosphate synthase [Nilaparvata lugens]	ACV20871	6.04699e-35	86	151.754	134	116
IC88556AaEcon12281	1006	gi|242024010|ref|XP_002432423.1|sodium/potassium-transporting ATPase subunit beta-2, putative [Pediculus humanus corporis] >gi|212517856|gb|EEB19685.1| sodium/potassium-transporting ATPase subunit beta-2, putative [Pediculus humanus corporis]	XP_002432423	3.02546e-102	80	296.975	198	160
IC88556AaEcon12282	1329	gi|157366838|gb|ABV45410.1|COE1 [Bemisia tabaci]	ABV45410	1.57529e-84	73	317.775	268	197
IC88556AaEcon12285	1759	gi|242004510|ref|XP_002423126.1|laminin gamma-3 chain, putative [Pediculus humanus corporis] >gi|212506072|gb|EEB10388.1| laminin gamma-3 chain, putative [Pediculus humanus corporis]	XP_002423126	7.08026e-58	58	172.17	217	128
IC88556AaEcon1229	1766	gi|91076820|ref|XP_974470.1|PREDICTED: similar to Kal-1 protein [Tribolium castaneum]	XP_974470	2.3804e-49	48	201.445	387	189
IC88556AaEcon12292	1177	gi|208972117|gb|ACI32657.1|Delta protein [Periplaneta americana]	ACI32657	1.44406e-127	83	449.129	322	269
IC88556AaEcon12293	1836	gi|91091096|ref|XP_968472.1|PREDICTED: similar to GA16025-PA [Tribolium castaneum] >gi|270013147|gb|EFA09595.1| hypothetical protein TcasGA2_TC011713 [Tribolium castaneum]	XP_968472	2.4883e-130	84	207.608	185	157
IC88556AaEcon123	4120	gi|189242404|ref|XP_968940.2|PREDICTED: similar to conserved hypothetical protein [Tribolium castaneum]	XP_968940	2.00209e-95	62	355.91	433	269
IC88556AaEcon1230	2036	gi|260823641|ref|XP_002606189.1|hypothetical protein BRAFLDRAFT_92063 [Branchiostoma floridae] >gi|229291528|gb|EEN62199.1| hypothetical protein BRAFLDRAFT_92063 [Branchiostoma floridae]	XP_002606189	4.39705e-117	62	423.32	558	351
IC88556AaEcon12301	1450	gi|193695213|ref|XP_001945190.1|PREDICTED: similar to CG3523 CG3523-PA [Acyrthosiphon pisum]	XP_001945190	4.16471e-09	50	67.3958	148	74
IC88556AaEcon12303	859	gi|156543207|ref|XP_001606338.1|PREDICTED: similar to conserved hypothetical protein [Nasonia vitripennis]	XP_001606338	1.82193e-23	78	85.8853	73	57
IC88556AaEcon12307	1838	gi|242009012|ref|XP_002425287.1|Microsomal triglyceride transfer protein large subunit precursor, putative [Pediculus humanus corporis] >gi|212509052|gb|EEB12549.1| Microsomal triglyceride transfer protein large subunit precursor, putative [Pediculus humanus corporis]	XP_002425287	7.55373e-46	61	189.889	265	162
IC88556AaEcon12311	2348	gi|269859258|gb|ACZ52196.1|heat shock protein 70 [Bemisia tabaci]	ACZ52196	0	95	327.02	186	178
IC88556AaEcon12313	1218	gi|290511067|ref|ZP_06550436.1|DNA mismatch repair protein MutS [Klebsiella sp. 1_1_55] >gi|289776060|gb|EFD84059.1| DNA mismatch repair protein MutS [Klebsiella sp. 1_1_55]	ZP_06550436	1.76881e-71	71	274.248	300	213
IC88556AaEcon12315	817	gi|91083039|ref|XP_974817.1|PREDICTED: similar to AGAP005215-PA [Tribolium castaneum]	XP_974817	1.06637e-43	75	181.03	147	111
IC88556AaEcon12316	1023	gi|91088003|ref|XP_973796.1|PREDICTED: similar to splicing factor pTSR1, putative [Tribolium castaneum] >gi|270011896|gb|EFA08344.1| hypothetical protein TcasGA2_TC005987 [Tribolium castaneum]	XP_973796	1.8946e-57	73	227.254	194	143
IC88556AaEcon1232	2637	gi|193652499|ref|XP_001948201.1|PREDICTED: similar to GA19694-PA [Acyrthosiphon pisum]	XP_001948201	5.91626e-74	57	283.878	456	264
IC88556AaEcon12328	1269	gi|189234722|ref|XP_973140.2|PREDICTED: similar to abl interactor 2 [Tribolium castaneum]	XP_973140	3.95095e-94	67	339.732	386	259
IC88556AaEcon1233	2162	gi|242013664|ref|XP_002427522.1|adenosylhomocysteinase, putative [Pediculus humanus corporis] >gi|212511924|gb|EEB14784.1| adenosylhomocysteinase, putative [Pediculus humanus corporis]	XP_002427522	0	91	761.14	475	433
IC88556AaEcon12331	1065	gi|242246995|ref|NP_001156264.1|hypothetical protein LOC100167621 [Acyrthosiphon pisum] >gi|239789112|dbj|BAH71202.1| ACYPI008400 [Acyrthosiphon pisum]	NP_001156264	1.84457e-34	88	150.984	104	92
IC88556AaEcon12333	1501	gi|195450373|ref|XP_002072471.1|GK18829 [Drosophila willistoni] >gi|194168556|gb|EDW83457.1| GK18829 [Drosophila willistoni]	XP_002072471	2.38222e-31	64	141.354	150	97
IC88556AaEcon12334	1777	gi|193659672|ref|XP_001945021.1|PREDICTED: similar to COBW domain-containing protein 1 (Cobalamin synthetase W domain-containing protein 1) [Acyrthosiphon pisum]	XP_001945021	2.13735e-106	71	390.963	374	269
IC88556AaEcon12335	991	gi|242009576|ref|XP_002425559.1|gpi inositol deacylase pgap1, putative [Pediculus humanus corporis] >gi|212509438|gb|EEB12821.1| gpi inositol deacylase pgap1, putative [Pediculus humanus corporis]	XP_002425559	1.29893e-15	52	72.4034	98	51
IC88556AaEcon12336	1255	gi|257228998|gb|ACV53024.1|cathepsin D2 [Homarus americanus]	ACV53024	2.60503e-09	51	67.781	106	55
IC88556AaEcon12338	2575	gi|40365371|gb|AAR85358.1|angiotensin converting enzyme [Locusta migratoria]	AAR85358	0	80	514.612	375	303
IC88556AaEcon1234	1413	gi|91077788|ref|XP_969244.1|PREDICTED: similar to TWiK family of potassium channels family member (twk-46) [Tribolium castaneum]	XP_969244	6.48707e-84	75	315.849	263	198
IC88556AaEcon12340	1601	gi|147773917|emb|CAN60796.1|hypothetical protein [Vitis vinifera]	CAN60796	3.47297e-44	58	184.111	231	136
IC88556AaEcon12341	2976	gi|198471914|ref|XP_001355769.2|GA10268 [Drosophila pseudoobscura pseudoobscura] >gi|198139522|gb|EAL32828.2| GA10268 [Drosophila pseudoobscura pseudoobscura]	XP_001355769	5.37399e-173	67	389.037	372	251
IC88556AaEcon12342	2137	gi|242009743|ref|XP_002425642.1|cytochrome P450, putative [Pediculus humanus corporis] >gi|212509535|gb|EEB12904.1| cytochrome P450, putative [Pediculus humanus corporis]	XP_002425642	3.52354e-120	78	435.261	383	300
IC88556AaEcon12346	1228	gi|242024617|ref|XP_002432723.1|26S proteasome non-ATPase regulatory subunit, putative [Pediculus humanus corporis] >gi|212518208|gb|EEB19985.1| 26S proteasome non-ATPase regulatory subunit, putative [Pediculus humanus corporis]	XP_002432723	2.59486e-54	72	217.238	221	161
IC88556AaEcon12347	827	gi|66499254|ref|XP_393247.2|PREDICTED: similar to CG2519-PA, isoform A [Apis mellifera]	XP_393247	1.16487e-56	83	169.474	155	129
IC88556AaEcon12348	1391	gi|221120832|ref|XP_002156461.1|PREDICTED: similar to predicted protein, partial [Hydra magnipapillata]	XP_002156461	5.31172e-17	47	73.1738	210	100
IC88556AaEcon1235	3154	gi|91076012|ref|XP_966490.1|PREDICTED: similar to succinyl-CoA synthetase small subunit, putative isoform 1 [Tribolium castaneum] >gi|91076014|ref|XP_975865.1| PREDICTED: similar to succinyl-CoA synthetase small subunit, putative isoform 2 [Tribolium castaneum] >gi|270014681|gb|EFA11129.1| hypothetical protein TcasGA2_TC004730 [Tribolium castaneum]	XP_966490	7.93873e-89	95	333.569	208	198
IC88556AaEcon12352	1211	gi|170030859|ref|XP_001843305.1|tetratricopeptide repeat protein 37 [Culex quinquefasciatus] >gi|167868424|gb|EDS31807.1| tetratricopeptide repeat protein 37 [Culex quinquefasciatus]	XP_001843305	1.92256e-33	54	104.76	182	100
IC88556AaEcon12353	1865	gi|270006543|gb|EFA02991.1|hypothetical protein TcasGA2_TC010410 [Tribolium castaneum]	EFA02991	1.41939e-07	40	62.7734	314	128
IC88556AaEcon12354	716	gi|242011621|ref|XP_002426546.1|tRNA-dihydrouridine synthase, putative [Pediculus humanus corporis] >gi|212510683|gb|EEB13808.1| tRNA-dihydrouridine synthase, putative [Pediculus humanus corporis]	XP_002426546	6.16269e-15	72	85.1149	129	94
IC88556AaEcon12355	550	gi|189519276|ref|XP_001919029.1|PREDICTED: similar to zinc finger protein 595 [Danio rerio]	XP_001919029	1.13877e-07	64	60.077	56	36
IC88556AaEcon12356	632	gi|170030068|ref|XP_001842912.1|conserved hypothetical protein [Culex quinquefasciatus] >gi|167865918|gb|EDS29301.1| conserved hypothetical protein [Culex quinquefasciatus]	XP_001842912	2.0916e-31	71	139.428	166	119
IC88556AaEcon12357	694	gi|110750803|ref|XP_001122051.1|PREDICTED: similar to CG18542-PA [Apis mellifera]	XP_001122051	2.41657e-13	58	79.7221	151	88
IC88556AaEcon12359	517	gi|156552083|ref|XP_001604832.1|PREDICTED: similar to CG7766-PB [Nasonia vitripennis]	XP_001604832	7.44372e-48	91	152.525	103	94
IC88556AaEcon1236	3317	gi|193702187|ref|XP_001942534.1|PREDICTED: similar to chromaffin granule amine transporter [Acyrthosiphon pisum]	XP_001942534	0	81	676.781	505	414
IC88556AaEcon12360	1422	gi|157109982|ref|XP_001650904.1|ctp synthase [Aedes aegypti] >gi|108878841|gb|EAT43066.1| ctp synthase [Aedes aegypti]	XP_001650904	1.27195e-113	73	258.455	232	171
IC88556AaEcon12365	647	gi|260825624|ref|XP_002607766.1|hypothetical protein BRAFLDRAFT_123247 [Branchiostoma floridae] >gi|229293115|gb|EEN63776.1| hypothetical protein BRAFLDRAFT_123247 [Branchiostoma floridae]	XP_002607766	3.82002e-07	53	58.9214	84	45
IC88556AaEcon12366	2254	gi|270015966|gb|EFA12414.1|hypothetical protein TcasGA2_TC006847 [Tribolium castaneum]	EFA12414	0.000314431	48	51.9878	118	57
IC88556AaEcon12368	580	gi|193704586|ref|XP_001947607.1|PREDICTED: hypothetical protein [Acyrthosiphon pisum]	XP_001947607	1.23445e-05	75	53.5286	57	43
IC88556AaEcon1237	2451	gi|110758718|ref|XP_624222.2|PREDICTED: similar to lethal (1) G0431 CG14788-PA [Apis mellifera]	XP_624222	9.82431e-92	83	342.813	236	198
IC88556AaEcon12373	1534	gi|221130788|ref|XP_002166795.1|PREDICTED: similar to spermatogenesis associated 5 [Hydra magnipapillata]	XP_002166795	2.21382e-16	42	91.6633	288	123
IC88556AaEcon12374	4434	gi|158299768|ref|XP_319802.4|AGAP009050-PA [Anopheles gambiae str. PEST] >gi|157013676|gb|EAA14765.5| AGAP009050-PA [Anopheles gambiae str. PEST]	XP_319802	0	86	522.316	332	286
IC88556AaEcon12375	500	gi|289742105|gb|ADD19800.1|tetraspanin [Glossina morsitans morsitans]	ADD19800	5.5944e-12	65	73.9442	89	58
IC88556AaEcon12376	1420	gi|195132737|ref|XP_002010799.1|GI21507 [Drosophila mojavensis] >gi|193907587|gb|EDW06454.1| GI21507 [Drosophila mojavensis]	XP_002010799	3.78407e-07	58	60.8474	55	32
IC88556AaEcon12377	1093	gi|198451016|ref|XP_001358213.2|GA11519 [Drosophila pseudoobscura pseudoobscura] >gi|198131297|gb|EAL27350.2| GA11519 [Drosophila pseudoobscura pseudoobscura]	XP_001358213	2.20309e-22	58	110.923	123	72
IC88556AaEcon12379	707	gi|242015079|ref|XP_002428202.1|RAB6-interacting protein, putative [Pediculus humanus corporis] >gi|212512754|gb|EEB15464.1| RAB6-interacting protein, putative [Pediculus humanus corporis]	XP_002428202	1.47455e-13	68	80.4925	86	59
IC88556AaEcon1238	2325	gi|193695280|ref|XP_001951783.1|PREDICTED: similar to arginine/serine-rich coiled-coil 2 [Acyrthosiphon pisum]	XP_001951783	2.82407e-48	62	198.364	227	142
IC88556AaEcon12380	2898	gi|193704588|ref|XP_001947656.1|PREDICTED: similar to zyg-ll homolog B [Acyrthosiphon pisum]	XP_001947656	2.29322e-77	54	160.229	335	183
IC88556AaEcon12385	3617	gi|270007492|gb|EFA03940.1|hypothetical protein TcasGA2_TC014081 [Tribolium castaneum]	EFA03940	0	63	574.318	775	492
IC88556AaEcon12386	1196	gi|261335954|emb|CBH09287.1|putative regulator of ribosome biosynthesis [Heliconius melpomene]	CBH09287	5.5324e-62	68	242.662	287	196
IC88556AaEcon12387	858	gi|189233881|ref|XP_970343.2|PREDICTED: similar to Chromodomain-helicase-DNA-binding protein [Tribolium castaneum] >gi|270014822|gb|EFA11270.1| hypothetical protein TcasGA2_TC010805 [Tribolium castaneum]	XP_970343	2.07899e-55	81	188.734	137	112
IC88556AaEcon1239	1842	gi|110757458|ref|XP_396382.2|PREDICTED: similar to CG3071-PA [Apis mellifera]	XP_396382	4.16028e-161	73	572.778	525	384
IC88556AaEcon12390	1898	gi|125808504|ref|XP_001360775.1|GA10789 [Drosophila pseudoobscura pseudoobscura] >gi|54635947|gb|EAL25350.1| GA10789 [Drosophila pseudoobscura pseudoobscura]	XP_001360775	4.57948e-32	55	70.8626	116	64
IC88556AaEcon12395	1942	gi|156549891|ref|XP_001601701.1|PREDICTED: similar to SD03168p [Nasonia vitripennis]	XP_001601701	6.18262e-155	92	552.362	304	282
IC88556AaEcon12397	678	gi|270010556|gb|EFA07004.1|hypothetical protein TcasGA2_TC009974 [Tribolium castaneum]	EFA07004	6.8134e-48	81	128.257	137	111
IC88556AaEcon12398	634	gi|242019952|ref|XP_002430422.1|histone H3 methyltransferase, putative [Pediculus humanus corporis] >gi|212515552|gb|EEB17684.1| histone H3 methyltransferase, putative [Pediculus humanus corporis]	XP_002430422	1.09287e-11	72	73.9442	61	44
IC88556AaEcon12399	1655	gi|196000276|ref|XP_002110006.1|hypothetical protein TRIADDRAFT_21698 [Trichoplax adhaerens] >gi|190588130|gb|EDV28172.1| hypothetical protein TRIADDRAFT_21698 [Trichoplax adhaerens]	XP_002110006	3.67499e-13	43	52.373	197	85
IC88556AaEcon124	993	gi|254939725|gb|ACT88125.1|AT15141p [Drosophila melanogaster]	ACT88125	2.44211e-78	100	296.59	149	149
IC88556AaEcon1240	1592	gi|282392017|ref|NP_001164152.1|held out wings [Tribolium castaneum]	NP_001164152	4.20179e-140	94	312.383	185	175
IC88556AaEcon12401	1518	gi|242004074|ref|XP_002422963.1|reverse transcriptase, putative [Pediculus humanus corporis] >gi|212505879|gb|EEB10225.1| reverse transcriptase, putative [Pediculus humanus corporis]	XP_002422963	1.0788e-31	63	142.51	266	168
IC88556AaEcon12402	1072	gi|157115640|ref|XP_001652637.1|hypothetical protein AaeL_AAEL007302 [Aedes aegypti] >gi|108876784|gb|EAT41009.1| conserved hypothetical protein [Aedes aegypti]	XP_001652637	1.81713e-11	79	65.4698	39	31
IC88556AaEcon12404	703	gi|156545782|ref|XP_001605695.1|PREDICTED: similar to ENSANGP00000026478 [Nasonia vitripennis]	XP_001605695	5.00666e-22	55	108.612	205	113
IC88556AaEcon12409	523	gi|66525410|ref|XP_393162.2|PREDICTED: similar to CG6511-PA [Apis mellifera]	XP_393162	2.55506e-32	74	141.739	112	83
IC88556AaEcon1241	1571	gi|159459914|gb|ABW96354.1|aquaporin 1 [Bemisia tabaci]	ABW96354	1.34557e-117	89	427.943	258	231
IC88556AaEcon12413	646	gi|66542696|ref|XP_395332.2|PREDICTED: similar to chromosome segregation 1-like [Apis mellifera]	XP_395332	3.53421e-45	88	185.267	144	128
IC88556AaEcon12414	1531	gi|156549455|ref|XP_001603665.1|PREDICTED: similar to LOC100049152 protein [Nasonia vitripennis]	XP_001603665	5.58989e-120	67	265.003	270	181
IC88556AaEcon12415	3124	gi|18029449|gb|AAL56548.1|AF387862_2pol polyprotein [Anopheles gambiae]	AAL56548	1.19982e-11	41	67.781	231	96
IC88556AaEcon12417	704	gi|189236027|ref|XP_967504.2|PREDICTED: similar to Mitochondrial carrier homolog 1 CG6851-PA [Tribolium castaneum]	XP_967504	5.70185e-34	68	148.288	165	113
IC88556AaEcon12419	1117	gi|189237479|ref|XP_970444.2|PREDICTED: similar to predicted protein [Tribolium castaneum]	XP_970444	2.50454e-45	55	187.193	358	199
IC88556AaEcon1242	984	gi|91086609|ref|XP_973998.1|PREDICTED: similar to dolichyl-phosphate mannosyltransferase [Tribolium castaneum]	XP_973998	9.67137e-112	95	407.527	225	214
IC88556AaEcon12420	2143	gi|193669516|ref|XP_001943779.1|PREDICTED: similar to CG18870 CG18870-PA, partial [Acyrthosiphon pisum]	XP_001943779	7.88993e-48	61	166.007	231	143
IC88556AaEcon12422	1251	gi|242219392|ref|XP_002475476.1|60S ribosomal protein L3 [Postia placenta Mad-698-R] >gi|220725335|gb|EED79327.1| 60S ribosomal protein L3 [Postia placenta Mad-698-R]	XP_002475476	9.12054e-164	85	580.867	389	334
IC88556AaEcon12423	2374	gi|156543390|ref|XP_001600041.1|PREDICTED: similar to GA11548-PA [Nasonia vitripennis]	XP_001600041	0	78	551.977	398	311
IC88556AaEcon12424	2043	gi|21756829|dbj|BAC04966.1|unnamed protein product [Homo sapiens]	BAC04966	3.50994e-31	49	141.354	269	133
IC88556AaEcon12427	1737	gi|170053574|ref|XP_001862738.1|conserved hypothetical protein [Culex quinquefasciatus] >gi|167874047|gb|EDS37430.1| conserved hypothetical protein [Culex quinquefasciatus]	XP_001862738	4.13596e-30	45	137.502	375	171
IC88556AaEcon12428	1162	gi|91076772|ref|XP_973777.1|PREDICTED: similar to Torsin family protein [Tribolium castaneum] >gi|270001920|gb|EEZ98367.1| hypothetical protein TcasGA2_TC000824 [Tribolium castaneum]	XP_973777	2.23204e-63	65	240.35	239	156
IC88556AaEcon1243	2831	gi|161137518|gb|ABX57814.1|delta class glutathione S-transferase [Blattella germanica]	ABX57814	9.90701e-59	72	233.417	211	152
IC88556AaEcon12432	2939	gi|72092389|ref|XP_790476.1|PREDICTED: hypothetical protein [Strongylocentrotus purpuratus] >gi|115961683|ref|XP_001187937.1| PREDICTED: hypothetical protein [Strongylocentrotus purpuratus]	XP_790476	9.05213e-41	74	156.377	132	98
IC88556AaEcon12434	1499	gi|193624926|ref|XP_001948735.1|PREDICTED: similar to Nucleoporin-like protein RIP (HIV-1 Rev-binding protein) (Rev-interacting protein) (Rev/Rex activation domain-binding protein) [Acyrthosiphon pisum]	XP_001948735	8.76385e-18	90	96.2857	55	50
IC88556AaEcon12438	832	gi|242022916|ref|XP_002431883.1|phosphatase and actin regulator, putative [Pediculus humanus corporis] >gi|212517224|gb|EEB19145.1| phosphatase and actin regulator, putative [Pediculus humanus corporis]	XP_002431883	5.12236e-49	71	198.749	188	134
IC88556AaEcon1244	3386	gi|193599100|ref|XP_001946812.1|PREDICTED: similar to CG3964 CG3964-PA [Acyrthosiphon pisum]	XP_001946812	0	70	737.643	736	517
IC88556AaEcon12441	1060	gi|193615497|ref|XP_001946763.1|PREDICTED: similar to ATP-dependent bile acid permease [Acyrthosiphon pisum]	XP_001946763	9.80803e-26	77	104.375	84	65
IC88556AaEcon12442	1186	gi|242004307|ref|XP_002423042.1|hypothetical protein Phum_PHUM032480 [Pediculus humanus corporis] >gi|212505973|gb|EEB10304.1| hypothetical protein Phum_PHUM032480 [Pediculus humanus corporis]	XP_002423042	6.21422e-35	90	104.375	64	58
IC88556AaEcon12443	639	gi|110758879|ref|XP_393220.3|PREDICTED: similar to CG33950-PD, isoform D [Apis mellifera]	XP_393220	6.55196e-20	48	101.293	208	100
IC88556AaEcon12444	1940	gi|66500529|ref|XP_392121.2|PREDICTED: similar to thrombospondin repeat protein 1 [Apis mellifera]	XP_392121	7.95166e-86	55	322.783	390	215
IC88556AaEcon12445	2805	gi|242025560|ref|XP_002433192.1|hypothetical protein Phum_PHUM616910 [Pediculus humanus corporis] >gi|212518733|gb|EEB20454.1| hypothetical protein Phum_PHUM616910 [Pediculus humanus corporis]	XP_002433192	6.6543e-130	76	274.633	218	167
IC88556AaEcon12446	1001	gi|193690934|ref|XP_001950437.1|PREDICTED: similar to protease m50 membrane-bound transcription factor site 2 protease [Acyrthosiphon pisum]	XP_001950437	2.35255e-12	46	77.411	222	103
IC88556AaEcon12447	1541	gi|110760495|ref|XP_001121154.1|PREDICTED: similar to CG9305-PA [Apis mellifera]	XP_001121154	8.14277e-21	60	92.8189	198	120
IC88556AaEcon12449	1333	gi|242002982|ref|XP_002422565.1|predicted protein [Pediculus humanus corporis] >gi|212505355|gb|EEB09827.1| predicted protein [Pediculus humanus corporis]	XP_002422565	4.79443e-86	84	172.94	119	101
IC88556AaEcon1245	1264	gi|193290136|ref|NP_001123254.1|hypothetical protein LOC100170101 [Nasonia vitripennis]	NP_001123254	1.21185e-38	63	165.236	158	100
IC88556AaEcon12450	1895	gi|110750899|ref|XP_394363.3|PREDICTED: similar to SET domain binding factor CG6939-PB, isoform B isoform 1 [Apis mellifera]	XP_394363	0	81	343.584	262	213
IC88556AaEcon12451	1965	gi|242005681|ref|XP_002423691.1|capicua protein, putative [Pediculus humanus corporis] >gi|212506867|gb|EEB10953.1| capicua protein, putative [Pediculus humanus corporis]	XP_002423691	1.51041e-102	72	242.276	225	164
IC88556AaEcon12454	2884	gi|193669173|ref|XP_001945277.1|PREDICTED: similar to AGAP002246-PA [Acyrthosiphon pisum]	XP_001945277	2.31101e-111	81	332.028	227	186
IC88556AaEcon12455	2704	gi|270016838|gb|EFA13284.1|hypothetical protein TcasGA2_TC010304 [Tribolium castaneum]	EFA13284	3.99795e-09	48	68.5514	158	77
IC88556AaEcon12457	795	gi|189234428|ref|XP_001816488.1|PREDICTED: similar to coatomer subunit beta [Tribolium castaneum] >gi|270001762|gb|EEZ98209.1| hypothetical protein TcasGA2_TC000641 [Tribolium castaneum]	XP_001816488	2.96843e-77	96	187.193	155	150
IC88556AaEcon12459	1445	gi|242010725|ref|XP_002426109.1|prolyl-tRNA synthetase, putative [Pediculus humanus corporis] >gi|212510156|gb|EEB13371.1| prolyl-tRNA synthetase, putative [Pediculus humanus corporis]	XP_002426109	5.73733e-35	83	153.295	91	76
IC88556AaEcon1246	1868	gi|112983234|ref|NP_001037606.1|TAR DNA binding protein homolog [Bombyx mori] >gi|95115208|gb|ABF55970.1| TBPH [Bombyx mori]	NP_001037606	4.56499e-14	68	84.3445	83	57
IC88556AaEcon12460	4296	gi|270004772|gb|EFA01220.1|hypothetical protein TcasGA2_TC010547 [Tribolium castaneum]	EFA01220	0	90	1039.25	652	589
IC88556AaEcon12462	1589	gi|91081213|ref|XP_975619.1|PREDICTED: similar to AGAP001536-PA [Tribolium castaneum] >gi|270006054|gb|EFA02502.1| hypothetical protein TcasGA2_TC008201 [Tribolium castaneum]	XP_975619	4.38891e-07	56	60.8474	109	62
IC88556AaEcon12463	1913	gi|156541308|ref|XP_001599344.1|PREDICTED: hypothetical protein [Nasonia vitripennis]	XP_001599344	2.70897e-54	54	218.009	416	227
IC88556AaEcon12466	1112	gi|242018005|ref|XP_002429474.1|Negative elongation factor A, putative [Pediculus humanus corporis] >gi|212514406|gb|EEB16736.1| Negative elongation factor A, putative [Pediculus humanus corporis]	XP_002429474	9.74689e-117	87	418.313	276	241
IC88556AaEcon12469	1721	gi|225630441|ref|YP_002727232.1|ankyrin repeat domain protein [Wolbachia sp. wRi] >gi|225592422|gb|ACN95441.1| ankyrin repeat domain protein [Wolbachia sp. wRi]	YP_002727232	5.21375e-175	72	353.214	347	251
IC88556AaEcon1247	2182	gi|66500728|ref|XP_623846.1|PREDICTED: hypothetical protein isoform 2 [Apis mellifera]	XP_623846	1.07845e-102	61	379.022	449	274
IC88556AaEcon12471	672	gi|134110176|ref|XM_771206.1|Cryptococcus neoformans var. neoformans B-3501A hypothetical protein (CNBC6880) partial mRNA	XM_771206	1.52227e-47	72	199.657	362	263
IC88556AaEcon12473	937	gi|91092850|ref|XP_968855.1|PREDICTED: similar to proteasome beta subunit [Tribolium castaneum] >gi|270003046|gb|EEZ99493.1| hypothetical protein TcasGA2_TC000069 [Tribolium castaneum]	XP_968855	6.19377e-81	80	305.064	219	177
IC88556AaEcon12474	743	gi|156549298|ref|XP_001600236.1|PREDICTED: similar to sec15 [Nasonia vitripennis]	XP_001600236	1.51697e-68	81	238.424	198	162
IC88556AaEcon12475	925	gi|91076436|ref|XP_971129.1|PREDICTED: similar to Fanconi anemia, complementation group I [Tribolium castaneum] >gi|270002435|gb|EEZ98882.1| hypothetical protein TcasGA2_TC004496 [Tribolium castaneum]	XP_971129	1.21625e-12	54	78.1814	179	98
IC88556AaEcon12476	2426	gi|269859258|gb|ACZ52196.1|heat shock protein 70 [Bemisia tabaci]	ACZ52196	0	80	920.228	677	545
IC88556AaEcon12477	1534	gi|198461448|ref|XP_002139002.1|GA25126 [Drosophila pseudoobscura pseudoobscura] >gi|198137346|gb|EDY69560.1| GA25126 [Drosophila pseudoobscura pseudoobscura]	XP_002139002	7.13814e-07	64	60.077	62	40
IC88556AaEcon12478	787	gi|193652429|ref|XP_001946269.1|PREDICTED: similar to glutaminyl-trna synthetase [Acyrthosiphon pisum]	XP_001946269	1.40348e-29	75	134.035	101	76
IC88556AaEcon12479	1952	gi|262232651|gb|ACY38589.1|chitin synthase 1 variant B [Locusta migratoria manilensis]	ACY38589	3.11506e-88	61	325.094	463	286
IC88556AaEcon1248	1410	gi|242023743|ref|XP_002432290.1|conserved hypothetical protein [Pediculus humanus corporis] >gi|212517713|gb|EEB19552.1| conserved hypothetical protein [Pediculus humanus corporis]	XP_002432290	1.19793e-29	63	135.576	249	158
IC88556AaEcon12480	1410	gi|66512887|ref|XP_393191.2|PREDICTED: similar to CG9391-PA, isoform A [Apis mellifera]	XP_393191	5.90405e-53	69	213.001	228	158
IC88556AaEcon12482	479	gi|242014330|ref|XP_002427844.1|conserved hypothetical protein [Pediculus humanus corporis] >gi|212512313|gb|EEB15106.1| conserved hypothetical protein [Pediculus humanus corporis]	XP_002427844	1.98772e-30	78	135.191	121	95
IC88556AaEcon12485	2110	gi|242003430|ref|XP_002422728.1|conserved hypothetical protein [Pediculus humanus corporis] >gi|212505561|gb|EEB09990.1| conserved hypothetical protein [Pediculus humanus corporis]	XP_002422728	2.08621e-154	61	484.952	609	373
IC88556AaEcon12487	985	gi|156545392|ref|XP_001606380.1|PREDICTED: similar to CG8948-PA [Nasonia vitripennis]	XP_001606380	2.71291e-122	80	442.58	322	260
IC88556AaEcon12489	3009	gi|193718437|ref|XP_001950197.1|PREDICTED: similar to trypsin-like serine protease, partial [Acyrthosiphon pisum]	XP_001950197	1.16704e-89	71	336.265	293	210
IC88556AaEcon1249	2784	gi|189187985|gb|ACD84797.1|cytochrome P450 CYP6CM1vB [Bemisia tabaci]	ACD84797	2.98681e-100	58	371.318	500	294
IC88556AaEcon12490	811	gi|241166993|ref|XP_002409967.1|conserved hypothetical protein [Ixodes scapularis] >gi|215494701|gb|EEC04342.1| conserved hypothetical protein [Ixodes scapularis]	XP_002409967	5.77932e-34	74	148.673	111	83
IC88556AaEcon12491	1848	gi|242004670|ref|XP_002423203.1|conserved hypothetical protein [Pediculus humanus corporis] >gi|212506168|gb|EEB10465.1| conserved hypothetical protein [Pediculus humanus corporis]	XP_002423203	1.47074e-47	58	123.635	185	108
IC88556AaEcon12493	1035	gi|91088457|ref|XP_969275.1|PREDICTED: similar to AGAP005058-PA [Tribolium castaneum] >gi|270012781|gb|EFA09229.1| stem cell tumour protein [Tribolium castaneum]	XP_969275	6.43134e-53	84	212.231	136	115
IC88556AaEcon12494	678	gi|193671566|ref|XP_001950752.1|PREDICTED: similar to galactokinase 1 [Acyrthosiphon pisum]	XP_001950752	7.62093e-42	67	122.865	118	80
IC88556AaEcon12495	1028	gi|118380258|ref|XP_001023293.1|ATP-dependent helicase DHX8, RNA helicase HRH1 [Tetrahymena thermophila] >gi|89305060|gb|EAS03048.1| ATP-dependent helicase DHX8, RNA helicase HRH1 [Tetrahymena thermophila SB210]	XP_001023293	0.000186995	45	51.2174	191	87
IC88556AaEcon12496	1100	gi|253735677|ref|NP_001156696.1|thioredoxin peroxidase 2-like [Acyrthosiphon pisum]	NP_001156696	5.66514e-18	74	96.2857	81	60
IC88556AaEcon12499	761	gi|158295574|ref|XP_316292.4|AGAP006222-PA [Anopheles gambiae str. PEST] >gi|157016104|gb|EAA11593.4| AGAP006222-PA [Anopheles gambiae str. PEST]	XP_316292	1.95883e-09	52	67.0106	128	67
IC88556AaEcon125	3428	gi|110766351|ref|XP_395869.3|PREDICTED: similar to CG1017-PA [Apis mellifera]	XP_395869	1.38871e-102	79	379.407	435	344
IC88556AaEcon1250	2958	gi|193591700|ref|XP_001943069.1|PREDICTED: similar to predicted protein [Acyrthosiphon pisum]	XP_001943069	1.60354e-75	69	289.271	344	240
IC88556AaEcon12500	1073	gi|91089541|ref|XP_971419.1|PREDICTED: similar to CG11577 CG11577-PA [Tribolium castaneum] >gi|270012595|gb|EFA09043.1| hypothetical protein TcasGA2_TC006756 [Tribolium castaneum]	XP_971419	8.29849e-58	89	92.8189	55	49
IC88556AaEcon12501	2502	gi|193638825|ref|XP_001951398.1|PREDICTED: similar to proton-coupled amino acid transporter 1 [Acyrthosiphon pisum]	XP_001951398	3.45409e-100	81	370.933	264	215
IC88556AaEcon12502	1964	gi|48139204|ref|XP_393446.1|PREDICTED: similar to CG5451-PA isoform 1 [Apis mellifera]	XP_393446	0	93	726.472	415	388
IC88556AaEcon12504	983	gi|193683345|ref|XP_001945852.1|PREDICTED: similar to amino acid transporter [Acyrthosiphon pisum]	XP_001945852	3.01165e-76	84	229.95	185	156
IC88556AaEcon12505	731	gi|156552012|ref|XP_001603429.1|PREDICTED: similar to Hsc70/Hsp90-organizing protein HOP [Nasonia vitripennis]	XP_001603429	2.999e-12	85	76.2554	48	41
IC88556AaEcon12506	2361	gi|242020481|ref|XP_002430682.1|hypothetical protein Phum_PHUM494530 [Pediculus humanus corporis] >gi|212515862|gb|EEB17944.1| hypothetical protein Phum_PHUM494530 [Pediculus humanus corporis]	XP_002430682	6.71195e-05	46	54.299	117	54
IC88556AaEcon12507	683	gi|239789116|dbj|BAH71204.1|ACYPI002841 [Acyrthosiphon pisum]	BAH71204	8.07667e-59	90	219.164	128	116
IC88556AaEcon12508	2005	gi|193643688|ref|XP_001951112.1|PREDICTED: similar to alpha-amylase [Acyrthosiphon pisum]	XP_001951112	1.01893e-92	59	212.231	279	166
IC88556AaEcon12509	1823	gi|156546813|ref|XP_001606090.1|PREDICTED: hypothetical protein [Nasonia vitripennis]	XP_001606090	5.81106e-29	74	82.0333	63	47
IC88556AaEcon1251	1378	gi|193704727|ref|XP_001943846.1|PREDICTED: similar to golgi-associated microtubule-binding protein HOOK3, partial [Acyrthosiphon pisum]	XP_001943846	9.81716e-64	71	236.884	205	147
IC88556AaEcon12511	724	gi|194861685|ref|XP_001969834.1|GG10309 [Drosophila erecta] >gi|190661701|gb|EDV58893.1| GG10309 [Drosophila erecta]	XP_001969834	6.72544e-41	63	171.4	188	119
IC88556AaEcon12512	2561	gi|193591998|ref|XP_001949129.1|PREDICTED: similar to connector enhancer of ksr CG6556-PA [Acyrthosiphon pisum]	XP_001949129	7.06951e-141	71	506.138	467	334
IC88556AaEcon12513	2235	gi|291228904|ref|XP_002734413.1|PREDICTED: zinc finger protein 111-like [Saccoglossus kowalevskii]	XP_002734413	1.62571e-58	56	191.815	258	145
IC88556AaEcon12515	2715	gi|110755837|ref|XP_001121600.1|PREDICTED: similar to Centromere/kinetochore protein zw10 homolog [Apis mellifera]	XP_001121600	1.70698e-99	49	221.861	538	267
IC88556AaEcon12517	1065	gi|124487800|gb|ABN11985.1|putative transaldolase [Maconellicoccus hirsutus]	ABN11985	2.29394e-106	90	349.747	214	194
IC88556AaEcon12518	845	gi|270010603|gb|EFA07051.1|hypothetical protein TcasGA2_TC010025 [Tribolium castaneum]	EFA07051	1.90622e-43	65	156.762	173	114
IC88556AaEcon12519	821	gi|170039713|ref|XP_001847670.1|cardioacceleratory peptide receptor [Culex quinquefasciatus] >gi|167863294|gb|EDS26677.1| cardioacceleratory peptide receptor [Culex quinquefasciatus]	XP_001847670	8.20544e-52	69	207.994	212	148
IC88556AaEcon1252	1462	gi|242008731|ref|XP_002425154.1|conserved hypothetical protein [Pediculus humanus corporis] >gi|212508848|gb|EEB12416.1| conserved hypothetical protein [Pediculus humanus corporis]	XP_002425154	4.07194e-87	77	263.848	205	158
IC88556AaEcon12520	917	gi|193580129|ref|XP_001945473.1|PREDICTED: similar to juvenile hormone-inducible protein 26 [Acyrthosiphon pisum]	XP_001945473	4.71839e-26	51	111.309	204	106
IC88556AaEcon12521	458	gi|195146920|ref|XP_002014432.1|GL18956 [Drosophila persimilis] >gi|198473509|ref|XP_001356314.2| GA18424 [Drosophila pseudoobscura pseudoobscura] >gi|194106385|gb|EDW28428.1| GL18956 [Drosophila persimilis] >gi|198137994|gb|EAL33377.2| GA18424 [Drosophila pseudoobscura pseudoobscura]	XP_002014432	4.44978e-14	68	80.8777	58	40
IC88556AaEcon12523	1351	gi|270006156|gb|EFA02604.1|hypothetical protein TcasGA2_TC008323 [Tribolium castaneum]	EFA02604	4.88772e-18	73	69.707	65	48
IC88556AaEcon12528	1674	gi|170051679|ref|XP_001861875.1|26S protease regulatory subunit 4 [Culex quinquefasciatus] >gi|167872831|gb|EDS36214.1| 26S protease regulatory subunit 4 [Culex quinquefasciatus]	XP_001861875	0	89	700.279	424	378
IC88556AaEcon12529	1474	gi|193697422|ref|XP_001952713.1|PREDICTED: similar to dynactin P62 subunit [Acyrthosiphon pisum]	XP_001952713	7.59731e-36	48	134.035	272	133
IC88556AaEcon1253	1646	gi|66513493|ref|XP_623568.1|PREDICTED: similar to CG7970-PA [Apis mellifera]	XP_623568	5.20735e-43	67	180.259	186	126
IC88556AaEcon12531	2241	gi|242012783|ref|XP_002427107.1|hypothetical protein Phum_PHUM294490 [Pediculus humanus corporis] >gi|212511365|gb|EEB14369.1| hypothetical protein Phum_PHUM294490 [Pediculus humanus corporis]	XP_002427107	7.1843e-09	94	67.3958	34	32
IC88556AaEcon12534	491	gi|242005174|ref|XP_002423447.1|7-dehydrocholesterol reductase, putative [Pediculus humanus corporis] >gi|212506525|gb|EEB10709.1| 7-dehydrocholesterol reductase, putative [Pediculus humanus corporis]	XP_002423447	9.7177e-09	57	63.1586	87	50
IC88556AaEcon12535	756	gi|193613144|ref|XP_001942750.1|PREDICTED: similar to conserved hypothetical protein [Acyrthosiphon pisum]	XP_001942750	8.98091e-23	62	111.309	143	89
IC88556AaEcon12537	1087	gi|193693088|ref|XP_001949613.1|PREDICTED: similar to ORF 2; 5 end undetermined; putative [Acyrthosiphon pisum]	XP_001949613	1.61938e-17	50	94.7449	212	106
IC88556AaEcon1254	2517	gi|66549046|ref|XP_393144.2|PREDICTED: similar to slimfast CG11128-PC, isoform C [Apis mellifera]	XP_393144	3.35819e-154	76	416.387	347	266
IC88556AaEcon12542	2490	gi|291232172|ref|XP_002736032.1|PREDICTED: cholinergic receptor, nicotinic, alpha 7-like [Saccoglossus kowalevskii]	XP_002736032	1.86792e-13	48	82.8037	158	77
IC88556AaEcon12543	864	gi|170067371|ref|XP_001868453.1|DNA polymerase delta catalytic subunit [Culex quinquefasciatus] >gi|167863529|gb|EDS26912.1| DNA polymerase delta catalytic subunit [Culex quinquefasciatus]	XP_001868453	3.42566e-43	81	179.489	130	106
IC88556AaEcon12544	582	gi|241153671|ref|XP_002407130.1|hypothetical protein IscW_ISCW017454 [Ixodes scapularis] >gi|215494045|gb|EEC03686.1| hypothetical protein IscW_ISCW017454 [Ixodes scapularis]	XP_002407130	0.000516195	77	48.1358	40	31
IC88556AaEcon12545	702	gi|242007404|ref|XP_002424530.1|glutamyl-tRNA amidotransferase [Pediculus humanus corporis] >gi|212507963|gb|EEB11792.1| glutamyl-tRNA amidotransferase [Pediculus humanus corporis]	XP_002424530	5.02994e-06	58	55.4546	87	51
IC88556AaEcon12546	1567	gi|91092472|ref|XP_970475.1|PREDICTED: similar to fizzy1 [Tribolium castaneum]	XP_970475	4.14517e-26	49	124.02	307	151
IC88556AaEcon12547	885	gi|110758825|ref|XP_392590.3|PREDICTED: similar to TBPH CG10327-PA, isoform A [Apis mellifera]	XP_392590	3.57637e-74	90	185.267	106	96
IC88556AaEcon1255	3099	gi|242008029|ref|XP_002424815.1|apolipophorins precursor, putative [Pediculus humanus corporis] >gi|212508365|gb|EEB12077.1| apolipophorins precursor, putative [Pediculus humanus corporis]	XP_002424815	2.67065e-175	61	400.593	586	363
IC88556AaEcon12555	1448	gi|284431718|gb|ADB84598.1|nicotinic acetylcholine receptor alpha 6 isoform 1 [Plutella xylostella]	ADB84598	7.38696e-127	86	301.597	171	148
IC88556AaEcon12557	1675	gi|110760247|ref|XP_001120943.1|PREDICTED: similar to Nopp140 CG7421-PB, isoform B [Apis mellifera]	XP_001120943	4.55897e-10	77	70.8626	59	46
IC88556AaEcon12558	3060	gi|193603340|ref|XP_001942960.1|PREDICTED: similar to TBC domain-containing protein kinase-like protein [Acyrthosiphon pisum]	XP_001942960	0	69	312.768	314	218
IC88556AaEcon12559	1373	gi|92114464|ref|YP_574392.1|leucyl-tRNA synthetase [Chromohalobacter salexigens DSM 3043] >gi|123387387|sp|Q1QV15.1|SYL_CHRSD RecName: Full=Leucyl-tRNA synthetase; AltName: Full=Leucine--tRNA ligase; Short=LeuRS >gi|91797554|gb|ABE59693.1| leucyl-tRNA synthetase [Chromohalobacter salexigens DSM 3043]	YP_574392	5.44186e-80	75	302.753	387	293
IC88556AaEcon1256	840	gi|242013983|ref|XP_002427678.1|conserved hypothetical protein [Pediculus humanus corporis] >gi|212512108|gb|EEB14940.1| conserved hypothetical protein [Pediculus humanus corporis]	XP_002427678	4.76389e-26	95	122.479	67	64
IC88556AaEcon12560	2593	gi|156542153|ref|XP_001600122.1|PREDICTED: similar to Os02g0309000 [Nasonia vitripennis]	XP_001600122	1.08928e-07	78	62.003	57	45
IC88556AaEcon12561	853	gi|156547363|ref|XP_001603154.1|PREDICTED: similar to 6-phosphogluconolactonase [Nasonia vitripennis]	XP_001603154	2.94929e-47	71	192.971	165	118
IC88556AaEcon12562	664	gi|157116521|ref|XP_001658532.1|bap28 [Aedes aegypti] >gi|108883442|gb|EAT47667.1| bap28 [Aedes aegypti]	XP_001658532	7.95568e-16	72	59.6918	48	35
IC88556AaEcon12565	2191	gi|270015889|gb|EFA12337.1|hypothetical protein TcasGA2_TC016022 [Tribolium castaneum]	EFA12337	9.27529e-26	46	64.3142	228	106
IC88556AaEcon12566	691	gi|91091954|ref|XP_968265.1|PREDICTED: similar to dendritic cell protein [Tribolium castaneum] >gi|270000777|gb|EEZ97224.1| hypothetical protein TcasGA2_TC011022 [Tribolium castaneum]	XP_968265	1.97261e-39	82	166.392	199	165
IC88556AaEcon12568	1754	gi|91081937|ref|XP_975900.1|PREDICTED: hypothetical protein [Tribolium castaneum] >gi|270007327|gb|EFA03775.1| hypothetical protein TcasGA2_TC013886 [Tribolium castaneum]	XP_975900	7.13578e-30	54	136.732	242	132
IC88556AaEcon12569	3544	gi|270010402|gb|EFA06850.1|hypothetical protein TcasGA2_TC009793 [Tribolium castaneum]	EFA06850	1.53094e-157	78	170.244	158	124
IC88556AaEcon1257	2489	gi|91081945|ref|XP_966990.1|PREDICTED: similar to ATP-binding cassette sub-family F member 2 [Tribolium castaneum] >gi|270007325|gb|EFA03773.1| hypothetical protein TcasGA2_TC013884 [Tribolium castaneum]	XP_966990	0	91	1048.5	613	562
IC88556AaEcon12570	557	gi|242014396|ref|XP_002427877.1|protein arginine N-methyltransferase, putative [Pediculus humanus corporis] >gi|212512346|gb|EEB15139.1| protein arginine N-methyltransferase, putative [Pediculus humanus corporis]	XP_002427877	2.84249e-06	56	55.4546	79	45
IC88556AaEcon12572	1449	gi|157134763|ref|XP_001656430.1|leucine aminopeptidase [Aedes aegypti] >gi|108884307|gb|EAT48532.1| leucine aminopeptidase [Aedes aegypti]	XP_001656430	4.88551e-34	76	150.214	116	89
IC88556AaEcon12574	1704	gi|66517534|ref|XP_391846.2|PREDICTED: similar to family with sequence similarity 76, member A [Apis mellifera]	XP_391846	7.93718e-111	75	405.601	338	254
IC88556AaEcon12577	1745	gi|47216982|emb|CAG04924.1|unnamed protein product [Tetraodon nigroviridis]	CAG04924	9.40098e-68	69	229.18	191	132
IC88556AaEcon1258	2515	gi|193584646|ref|XP_001948070.1|PREDICTED: similar to laccase 1 [Acyrthosiphon pisum]	XP_001948070	3.10772e-24	80	118.627	72	58
IC88556AaEcon12581	3185	gi|195053412|ref|XP_001993620.1|GH20680 [Drosophila grimshawi] >gi|193895490|gb|EDV94356.1| GH20680 [Drosophila grimshawi]	XP_001993620	1.07042e-16	41	93.9745	426	175
IC88556AaEcon1259	2738	gi|193641272|ref|XP_001945437.1|PREDICTED: similar to Tyrosyl-tRNA synthetase, cytoplasmic (Tyrosyl--tRNA ligase) (TyrRS) [Acyrthosiphon pisum]	XP_001945437	0	86	727.628	480	415
IC88556AaEcon12590	627	gi|156554659|ref|XP_001605484.1|PREDICTED: similar to Sidt2 protein [Nasonia vitripennis]	XP_001605484	2.54207e-05	56	52.7582	97	55
IC88556AaEcon12595	1262	gi|242017034|ref|XP_002428998.1|conserved hypothetical protein [Pediculus humanus corporis] >gi|212513844|gb|EEB16260.1| conserved hypothetical protein [Pediculus humanus corporis]	XP_002428998	1.9129e-34	62	95.9005	98	61
IC88556AaEcon12596	2899	gi|193657365|ref|XP_001948742.1|PREDICTED: similar to predicted protein [Acyrthosiphon pisum]	XP_001948742	0	66	674.855	736	491
IC88556AaEcon126	880	gi|66546116|ref|XP_624145.1|PREDICTED: similar to CG13920-PA [Apis mellifera]	XP_624145	9.90239e-62	89	241.121	156	140
IC88556AaEcon1260	1789	gi|46019972|emb|CAD59433.1|myofilin protein [Lethocerus indicus]	CAD59433	5.9597e-39	73	124.405	99	73
IC88556AaEcon12601	1408	gi|91082353|ref|XP_967422.1|PREDICTED: similar to DNA replication licensing factor MCM7 [Tribolium castaneum] >gi|270007172|gb|EFA03620.1| hypothetical protein TcasGA2_TC013713 [Tribolium castaneum]	XP_967422	9.3922e-168	84	594.349	430	364
IC88556AaEcon12604	943	gi|66509679|ref|XP_395764.2|PREDICTED: similar to CTP:phosphocholine cytidylyltransferase 1 CG1049-PA, isoform A [Apis mellifera]	XP_395764	3.55105e-19	82	92.0485	62	51
IC88556AaEcon12606	595	gi|195122823|ref|XP_002005910.1|GI18834 [Drosophila mojavensis] >gi|193910978|gb|EDW09845.1| GI18834 [Drosophila mojavensis]	XP_002005910	0.000419939	66	48.521	53	35
IC88556AaEcon12608	2111	gi|193624792|ref|XP_001945985.1|PREDICTED: similar to AGAP007029-PA [Acyrthosiphon pisum]	XP_001945985	1.57754e-50	53	205.682	352	190
IC88556AaEcon1261	3285	gi|260829461|ref|XP_002609680.1|hypothetical protein BRAFLDRAFT_123580 [Branchiostoma floridae] >gi|229295042|gb|EEN65690.1| hypothetical protein BRAFLDRAFT_123580 [Branchiostoma floridae]	XP_002609680	3.68799e-30	47	116.701	253	119
IC88556AaEcon12610	2284	gi|189239707|ref|XP_975055.2|PREDICTED: similar to conserved hypothetical protein [Tribolium castaneum]	XP_975055	0	92	561.992	326	303
IC88556AaEcon12613	2557	gi|242014796|ref|XP_002428071.1|zinc finger protein Xfin, putative [Pediculus humanus corporis] >gi|212512590|gb|EEB15333.1| zinc finger protein Xfin, putative [Pediculus humanus corporis]	XP_002428071	8.87321e-43	40	180.259	581	233
IC88556AaEcon12615	809	gi|270017147|gb|EFA13593.1|hypothetical protein TcasGA2_TC001480 [Tribolium castaneum]	EFA13593	5.55626e-29	73	132.109	120	88
IC88556AaEcon12616	1246	gi|193683363|ref|XP_001950992.1|PREDICTED: similar to AGAP005124-PC [Acyrthosiphon pisum]	XP_001950992	6.18728e-96	86	355.525	243	211
IC88556AaEcon12617	1390	gi|242008686|ref|XP_002425133.1|slingshot dual specificity phosphatase, putative [Pediculus humanus corporis] >gi|212508807|gb|EEB12395.1| slingshot dual specificity phosphatase, putative [Pediculus humanus corporis]	XP_002425133	7.75983e-15	55	58.151	90	50
IC88556AaEcon12619	1263	gi|242016732|ref|XP_002428896.1|zinc finger protein, putative [Pediculus humanus corporis] >gi|212513668|gb|EEB16158.1| zinc finger protein, putative [Pediculus humanus corporis]	XP_002428896	4.62642e-22	57	110.153	121	70
IC88556AaEcon1262	1137	gi|66508472|ref|XP_624484.1|PREDICTED: similar to CG2046-PA [Apis mellifera]	XP_624484	1.11909e-16	49	92.0485	251	124
IC88556AaEcon12620	4129	gi|91092464|ref|XP_970082.1|PREDICTED: similar to CG3999 CG3999-PA [Tribolium castaneum] >gi|270004725|gb|EFA01173.1| hypothetical protein TcasGA2_TC010496 [Tribolium castaneum]	XP_970082	0	81	863.603	610	500
IC88556AaEcon12621	1527	gi|156542807|ref|XP_001607590.1|PREDICTED: similar to importin beta-3 [Nasonia vitripennis]	XP_001607590	3.46373e-130	73	315.464	305	223
IC88556AaEcon12622	2527	gi|193643407|ref|XP_001947198.1|PREDICTED: similar to excision repair cross-complementing rodent repair deficiency, complementation group 4 [Acyrthosiphon pisum]	XP_001947198	6.92469e-117	61	242.276	385	235
IC88556AaEcon12626	834	gi|148676801|gb|EDL08748.1|NudC domain containing 1, isoform CRA_d [Mus musculus]	EDL08748	1.35414e-09	52	44.669	98	51
IC88556AaEcon12628	723	gi|91081535|ref|XP_974904.1|PREDICTED: similar to Suv4-20 CG13363-PA [Tribolium castaneum] >gi|270006169|gb|EFA02617.1| hypothetical protein TcasGA2_TC008337 [Tribolium castaneum]	XP_974904	9.21678e-46	79	138.658	146	116
IC88556AaEcon12629	1623	gi|221108015|ref|XP_002156607.1|PREDICTED: similar to predicted protein, partial [Hydra magnipapillata]	XP_002156607	6.53408e-06	59	56.9954	71	42
IC88556AaEcon1263	4030	gi|156550891|ref|XP_001602432.1|PREDICTED: similar to GA12584-PA [Nasonia vitripennis]	XP_001602432	7.67984e-92	61	343.969	415	256
IC88556AaEcon12631	2565	gi|242015947|ref|XP_002428604.1|conserved hypothetical protein [Pediculus humanus corporis] >gi|212513248|gb|EEB15866.1| conserved hypothetical protein [Pediculus humanus corporis]	XP_002428604	2.12095e-44	69	185.652	181	126
IC88556AaEcon12633	718	gi|270009534|gb|EFA05982.1|hypothetical protein TcasGA2_TC008808 [Tribolium castaneum]	EFA05982	2.41268e-59	78	232.646	204	160
IC88556AaEcon12634	1551	gi|242020356|ref|XP_002430621.1|syntaxin-16, putative [Pediculus humanus corporis] >gi|212515793|gb|EEB17883.1| syntaxin-16, putative [Pediculus humanus corporis]	XP_002430621	2.5462e-63	71	147.517	159	113
IC88556AaEcon12635	1090	gi|193652361|ref|XP_001949600.1|PREDICTED: similar to fumarylacetoacetate hydrolase [Acyrthosiphon pisum]	XP_001949600	9.70941e-71	78	271.552	222	174
IC88556AaEcon12636	1997	gi|193622536|ref|XP_001948390.1|PREDICTED: similar to mCG16334 [Acyrthosiphon pisum]	XP_001948390	2.07557e-12	64	78.9518	118	76
IC88556AaEcon12638	605	gi|156405952|ref|XP_001640995.1|predicted protein [Nematostella vectensis] >gi|156228132|gb|EDO48932.1| predicted protein [Nematostella vectensis]	XP_001640995	1.06505e-50	77	203.371	184	142
IC88556AaEcon1264	1959	gi|242003652|ref|XP_002422814.1|tRNA-dihydrouridine synthase, putative [Pediculus humanus corporis] >gi|212505672|gb|EEB10076.1| tRNA-dihydrouridine synthase, putative [Pediculus humanus corporis]	XP_002422814	1.03364e-149	71	535.028	465	333
IC88556AaEcon12640	1334	gi|91079692|ref|XP_968201.1|PREDICTED: similar to tmc7 protein [Tribolium castaneum] >gi|270004494|gb|EFA00942.1| hypothetical protein TcasGA2_TC003849 [Tribolium castaneum]	XP_968201	1.24748e-38	45	88.5817	228	104
IC88556AaEcon12641	509	gi|189233693|ref|XP_969378.2|PREDICTED: similar to sorting nexin [Tribolium castaneum]	XP_969378	4.4457e-36	79	154.066	112	89
IC88556AaEcon12642	2127	gi|193652620|ref|XP_001948864.1|PREDICTED: similar to GA20458-PA [Acyrthosiphon pisum]	XP_001948864	7.17001e-139	77	372.859	317	245
IC88556AaEcon12643	1233	gi|242247611|ref|NP_001156212.1|hypothetical protein LOC100165375 [Acyrthosiphon pisum] >gi|239789427|dbj|BAH71339.1| ACYPI006329 [Acyrthosiphon pisum]	NP_001156212	2.42003e-60	78	237.269	214	167
IC88556AaEcon12645	847	gi|270015131|gb|EFA11579.1|brain peptide IDL-like protein [Tribolium castaneum]	EFA11579	1.22816e-29	91	134.42	69	63
IC88556AaEcon12646	1403	gi|189239114|ref|XP_001813413.1|PREDICTED: similar to copia-type polyprotein, putative [Tribolium castaneum]	XP_001813413	1.34336e-50	57	186.808	259	148
IC88556AaEcon12647	486	gi|56377877|dbj|BAD74049.1|transcription factor Brachyury [Clypeaster japonicus]	BAD74049	1.1532e-09	75	66.2402	69	52
IC88556AaEcon12648	636	gi|260814362|ref|XP_002601884.1|hypothetical protein BRAFLDRAFT_59647 [Branchiostoma floridae] >gi|229287187|gb|EEN57896.1| hypothetical protein BRAFLDRAFT_59647 [Branchiostoma floridae]	XP_002601884	1.80556e-56	86	202.216	152	131
IC88556AaEcon12649	548	gi|290561080|gb|ADD37942.1|NIF3-like protein 1 [Lepeophtheirus salmonis]	ADD37942	6.12083e-14	78	80.8777	65	51
IC88556AaEcon1265	1982	gi|198458321|ref|XP_001360991.2|GA17233 [Drosophila pseudoobscura pseudoobscura] >gi|198136301|gb|EAL25567.2| GA17233 [Drosophila pseudoobscura pseudoobscura]	XP_001360991	2.01786e-76	59	291.582	361	215
IC88556AaEcon12650	587	gi|170047545|ref|XP_001851278.1|cornichon protein [Culex quinquefasciatus] >gi|167869951|gb|EDS33334.1| cornichon protein [Culex quinquefasciatus]	XP_001851278	4.83912e-50	91	201.06	144	132
IC88556AaEcon12651	1241	gi|170042086|ref|XP_001848770.1|RING finger protein 121 [Culex quinquefasciatus] >gi|167865628|gb|EDS29011.1| RING finger protein 121 [Culex quinquefasciatus]	XP_001848770	7.9234e-95	91	149.443	83	76
IC88556AaEcon12658	1200	gi|195455214|ref|XP_002074614.1|GK23072 [Drosophila willistoni] >gi|194170699|gb|EDW85600.1| GK23072 [Drosophila willistoni]	XP_002074614	1.48157e-59	50	144.436	266	133
IC88556AaEcon1266	1559	gi|260787380|ref|XP_002588731.1|hypothetical protein BRAFLDRAFT_238276 [Branchiostoma floridae] >gi|229273900|gb|EEN44742.1| hypothetical protein BRAFLDRAFT_238276 [Branchiostoma floridae]	XP_002588731	5.73844e-28	51	130.183	275	141
IC88556AaEcon12661	769	gi|270007070|gb|EFA03518.1|hypothetical protein TcasGA2_TC013520 [Tribolium castaneum]	EFA03518	3.27201e-52	73	209.149	187	138
IC88556AaEcon12663	908	gi|193688058|ref|XP_001945897.1|PREDICTED: similar to GA20789-PA [Acyrthosiphon pisum]	XP_001945897	8.98273e-130	97	467.233	238	231
IC88556AaEcon12664	1637	gi|268578395|ref|XP_002644180.1|Hypothetical protein CBG17156 [Caenorhabditis briggsae] >gi|187025967|emb|CAP34960.1| Hypothetical protein CBG17156 [Caenorhabditis briggsae]	XP_002644180	0.000472958	50	50.8322	111	56
IC88556AaEcon12666	2528	gi|193636451|ref|XP_001951027.1|PREDICTED: similar to CG3563 CG3563-PC [Acyrthosiphon pisum]	XP_001951027	7.91181e-44	52	183.726	420	222
IC88556AaEcon12667	677	gi|66517504|ref|XP_395253.2|PREDICTED: similar to Transcription factor IIE CG10415-PA [Apis mellifera]	XP_395253	3.73144e-21	86	92.4337	129	111
IC88556AaEcon12668	710	gi|91076844|ref|XP_974775.1|PREDICTED: similar to enoyl-CoA hydratase, mitochondrial [Tribolium castaneum] >gi|270001819|gb|EEZ98266.1| hypothetical protein TcasGA2_TC000708 [Tribolium castaneum]	XP_974775	4.18651e-16	75	88.9669	77	58
IC88556AaEcon1267	2327	gi|158294367|ref|XP_315557.4|AGAP005553-PA [Anopheles gambiae str. PEST] >gi|157015531|gb|EAA11343.4| AGAP005553-PA [Anopheles gambiae str. PEST]	XP_315557	2.36864e-79	67	301.597	307	206
IC88556AaEcon12670	842	gi|224060077|ref|XM_002195372.1|PREDICTED: Taeniopygia guttata similar to transcription factor Dp-2 (E2F dimerization partner 2) (LOC100225387), mRNA	XM_002195372	3.06239e-13	81	86.0446	94	77
IC88556AaEcon12672	1525	gi|193712545|ref|XP_001947112.1|PREDICTED: similar to Protein FAM116B [Acyrthosiphon pisum]	XP_001947112	1.2426e-112	80	259.225	187	150
IC88556AaEcon12673	884	gi|270013012|gb|EFA09460.1|hypothetical protein TcasGA2_TC010676 [Tribolium castaneum]	EFA09460	1.45579e-20	87	104.375	66	58
IC88556AaEcon12674	548	gi|193613041|ref|XP_001952830.1|PREDICTED: similar to D-2-hydroxyglutarate dehydrogenase, mitochondrial [Acyrthosiphon pisum]	XP_001952830	3.94905e-29	73	131.339	141	103
IC88556AaEcon12675	2099	gi|198430633|ref|XP_002121939.1|PREDICTED: similar to 52 kDa repressor of the inhibitor of the protein kinase (p58IPK-interacting protein) (58 kDa interferon-induced protein kinase-interacting protein) (P52rIPK) (Death-associated protein 4) (THAP domain-containing protein 0)... [Ciona intestinalis]	XP_002121939	8.99745e-06	56	56.9954	74	42
IC88556AaEcon12676	3134	gi|193716125|ref|XP_001943642.1|PREDICTED: similar to protein kinase A anchoring protein [Acyrthosiphon pisum]	XP_001943642	5.49807e-63	66	136.346	163	109
IC88556AaEcon1268	3106	gi|291232299|ref|XP_002736095.1|PREDICTED: hypothetical protein [Saccoglossus kowalevskii]	XP_002736095	2.29535e-48	55	199.134	330	184
IC88556AaEcon12681	1254	gi|193580127|ref|XP_001945416.1|PREDICTED: similar to juvenile hormone-inducible protein 26 [Acyrthosiphon pisum]	XP_001945416	1.35547e-16	63	63.5438	76	48
IC88556AaEcon12682	1636	gi|195487089|ref|XP_002091762.1|GE13838 [Drosophila yakuba] >gi|194177863|gb|EDW91474.1| GE13838 [Drosophila yakuba]	XP_002091762	2.57721e-26	74	124.79	99	74
IC88556AaEcon12683	3862	gi|240849617|ref|NP_001155535.1|hypothetical protein LOC100162417 [Acyrthosiphon pisum] >gi|239791687|dbj|BAH72277.1| ACYPI003569 [Acyrthosiphon pisum]	NP_001155535	8.27526e-35	58	154.451	287	167
IC88556AaEcon12685	2951	gi|193596595|ref|XP_001949130.1|PREDICTED: similar to novex-3 (titin isoform), partial [Acyrthosiphon pisum]	XP_001949130	1.60955e-49	45	193.741	665	302
IC88556AaEcon12686	1498	gi|242020686|ref|XP_002430783.1|conserved hypothetical protein [Pediculus humanus corporis] >gi|212515980|gb|EEB18045.1| conserved hypothetical protein [Pediculus humanus corporis]	XP_002430783	2.8666e-28	83	115.161	90	75
IC88556AaEcon12688	701	gi|221105313|ref|XP_002169284.1|PREDICTED: similar to transposase domain-containing protein, partial [Hydra magnipapillata]	XP_002169284	1.07211e-08	53	64.3142	121	65
IC88556AaEcon12689	1057	gi|193709215|ref|XP_001943317.1|PREDICTED: similar to GA13362-PA [Acyrthosiphon pisum]	XP_001943317	2.71823e-30	55	137.117	204	114
IC88556AaEcon1269	2052	gi|193678927|ref|XP_001951008.1|PREDICTED: similar to endoplasmic reticulum protein erp29 [Acyrthosiphon pisum]	XP_001951008	7.80849e-55	68	219.935	248	170
IC88556AaEcon12693	1337	gi|156553622|ref|XP_001600095.1|PREDICTED: similar to ENSANGP00000021733 [Nasonia vitripennis]	XP_001600095	8.02708e-159	86	343.969	210	182
IC88556AaEcon12694	805	gi|66559038|ref|XP_392956.2|PREDICTED: similar to protein phosphatase 2A, regulatory subunit B isoform b, partial [Apis mellifera]	XP_392956	1.28516e-38	75	146.747	148	111
IC88556AaEcon12697	2888	gi|193582508|ref|XP_001950228.1|PREDICTED: similar to CG11109 CG11109-PB [Acyrthosiphon pisum]	XP_001950228	3.15234e-64	58	158.688	215	126
IC88556AaEcon12699	1175	gi|193690695|ref|XP_001942943.1|PREDICTED: similar to AGAP002262-PA [Acyrthosiphon pisum]	XP_001942943	3.07079e-41	82	173.711	156	128
IC88556AaEcon127	1962	gi|270010381|gb|EFA06829.1|hypothetical protein TcasGA2_TC009771 [Tribolium castaneum]	EFA06829	1.1865e-66	71	207.608	192	138
IC88556AaEcon1270	2379	gi|150378658|gb|ABR68098.1|tolloid-like protein [Crassostrea ariakensis]	ABR68098	3.45525e-25	55	121.709	178	98
IC88556AaEcon12701	1781	gi|270011300|gb|EFA07748.1|hypothetical protein TcasGA2_TC002228 [Tribolium castaneum]	EFA07748	6.04923e-16	56	61.2326	103	58
IC88556AaEcon12703	971	gi|90820036|gb|ABD98775.1|putative mitochondrial porin [Graphocephala atropunctata]	ABD98775	1.54966e-05	65	54.6842	84	55
IC88556AaEcon12707	1928	gi|110760122|ref|XP_001122201.1|PREDICTED: similar to Lysine-specific histone demethylase 1 (Amine oxidase flavin-containing domain protein 2) (BRAF35-HDAC complex protein BHC110) [Apis mellifera]	XP_001122201	6.70889e-69	89	266.544	191	171
IC88556AaEcon1271	2778	gi|239792867|dbj|BAH72722.1|ACYPI006542 [Acyrthosiphon pisum]	BAH72722	1.72335e-31	69	142.895	175	122
IC88556AaEcon12712	1601	gi|242016272|ref|XP_002428753.1|rabconnectin, putative [Pediculus humanus corporis] >gi|212513438|gb|EEB16015.1| rabconnectin, putative [Pediculus humanus corporis]	XP_002428753	3.22979e-157	82	488.419	453	374
IC88556AaEcon12713	2737	gi|193709158|ref|XP_001944282.1|PREDICTED: similar to myosin xv [Acyrthosiphon pisum]	XP_001944282	1.67025e-168	56	574.318	947	538
IC88556AaEcon12715	2114	gi|51945614|gb|AY521265.2|Trialeurodes vaporariorum mitochondrion, complete genome	AY521265	1.02609e-17	95	102.275	70	67
IC88556AaEcon12716	562	gi|193697655|ref|XP_001946118.1|PREDICTED: similar to rCG61559 [Acyrthosiphon pisum]	XP_001946118	0.00080173	44	47.3654	103	46
IC88556AaEcon12718	3546	gi|242011533|ref|XP_002426503.1|U2 snRNP component prp10, putative [Pediculus humanus corporis] >gi|212510629|gb|EEB13765.1| U2 snRNP component prp10, putative [Pediculus humanus corporis]	XP_002426503	0	98	407.527	208	204
IC88556AaEcon12719	2106	gi|195391804|ref|XP_002054550.1|GJ22746 [Drosophila virilis] >gi|194152636|gb|EDW68070.1| GJ22746 [Drosophila virilis]	XP_002054550	2.25812e-73	60	281.567	340	207
IC88556AaEcon1272	3084	gi|156552149|ref|XP_001605703.1|PREDICTED: similar to CG4806-PA [Nasonia vitripennis]	XP_001605703	9.78672e-84	59	316.62	454	268
IC88556AaEcon12720	693	gi|242025369|ref|XP_002433097.1|conserved hypothetical protein [Pediculus humanus corporis] >gi|212518624|gb|EEB20359.1| conserved hypothetical protein [Pediculus humanus corporis]	XP_002433097	9.74314e-39	90	164.081	102	92
IC88556AaEcon12721	1089	gi|37725922|gb|AAO38039.1|reticulocyte binding-like protein 2b [Plasmodium reichenowi]	AAO38039	7.57346e-07	50	59.3066	180	91
IC88556AaEcon12725	3149	gi|241268847|ref|XP_002406504.1|hypothetical protein IscW_ISCW003471 [Ixodes scapularis] >gi|215496895|gb|EEC06535.1| hypothetical protein IscW_ISCW003471 [Ixodes scapularis]	XP_002406504	3.73974e-30	42	138.658	401	170
IC88556AaEcon12726	1616	gi|156549368|ref|XP_001601880.1|PREDICTED: hypothetical protein [Nasonia vitripennis]	XP_001601880	1.65246e-53	51	151.369	344	176
IC88556AaEcon12727	834	gi|109485301|ref|XP_001072066.1|PREDICTED: hypothetical protein [Rattus norvegicus]	XP_001072066	1.85609e-06	46	57.3806	157	73
IC88556AaEcon12728	2678	gi|110763304|ref|XP_396487.3|PREDICTED: similar to CG15523-PB, isoform B [Apis mellifera]	XP_396487	5.94606e-77	62	261.922	375	235
IC88556AaEcon12729	2273	gi|193589556|ref|XP_001945707.1|PREDICTED: similar to Disabled CG9695-PA [Acyrthosiphon pisum]	XP_001945707	4.73408e-08	45	64.6994	204	93
IC88556AaEcon12730	2311	gi|195395172|ref|XP_002056210.1|GJ10808 [Drosophila virilis] >gi|194142919|gb|EDW59322.1| GJ10808 [Drosophila virilis]	XP_002056210	3.79873e-161	83	394.43	258	215
IC88556AaEcon12732	3359	gi|195057814|ref|XP_001995329.1|GH23098 [Drosophila grimshawi] >gi|193899535|gb|EDV98401.1| GH23098 [Drosophila grimshawi]	XP_001995329	2.895e-20	54	105.916	182	99
IC88556AaEcon12733	2048	gi|270004034|gb|EFA00482.1|hypothetical protein TcasGA2_TC003342 [Tribolium castaneum]	EFA00482	3.75703e-33	96	147.902	75	72
IC88556AaEcon12735	809	gi|268572804|ref|XM_002641371.1|Caenorhabditis briggsae Hypothetical protein CBG13285 (CBG13285) mRNA, complete cds	XM_002641371	6.90717e-15	83	91.4547	85	71
IC88556AaEcon12736	1546	gi|156547457|ref|XP_001605217.1|PREDICTED: similar to nucleoporin, Nup153, putative [Nasonia vitripennis]	XP_001605217	6.5755e-35	48	145.591	424	207
IC88556AaEcon12737	1307	gi|118793130|ref|XP_320699.3|AGAP011816-PA [Anopheles gambiae str. PEST] >gi|116117231|gb|EAA00691.3| AGAP011816-PA [Anopheles gambiae str. PEST]	XP_320699	6.793e-16	74	89.7373	85	63
IC88556AaEcon12738	1170	gi|193598893|ref|XP_001952235.1|PREDICTED: similar to AGAP006142-PA [Acyrthosiphon pisum]	XP_001952235	6.13436e-58	66	229.18	253	167
IC88556AaEcon1274	2452	gi|291236629|ref|XP_002738241.1|PREDICTED: hypothetical protein [Saccoglossus kowalevskii]	XP_002738241	3.30862e-47	51	194.897	353	182
IC88556AaEcon12740	542	gi|115963377|ref|XP_001193079.1|PREDICTED: hypothetical protein [Strongylocentrotus purpuratus]	XP_001193079	0.000145515	60	49.6766	40	24
IC88556AaEcon12741	622	gi|239788988|dbj|BAH71144.1|ACYPI009245 [Acyrthosiphon pisum]	BAH71144	1.63086e-65	69	252.677	204	142
IC88556AaEcon12742	2579	gi|193711453|ref|XP_001950896.1|PREDICTED: similar to lola, partial [Acyrthosiphon pisum]	XP_001950896	1.76109e-14	80	86.2705	87	70
IC88556AaEcon12743	543	gi|242016312|ref|XP_002428773.1|synaptotagmin-4, putative [Pediculus humanus corporis] >gi|212513458|gb|EEB16035.1| synaptotagmin-4, putative [Pediculus humanus corporis]	XP_002428773	1.17243e-09	61	66.6254	72	44
IC88556AaEcon12749	1522	gi|193674004|ref|XP_001951699.1|PREDICTED: similar to AGAP001269-PA [Acyrthosiphon pisum]	XP_001951699	2.28732e-24	48	69.707	262	127
IC88556AaEcon1275	1420	gi|195061663|ref|XP_001996041.1|GH14040 [Drosophila grimshawi] >gi|193891833|gb|EDV90699.1| GH14040 [Drosophila grimshawi]	XP_001996041	3.29967e-19	54	100.908	168	92
IC88556AaEcon12750	1008	gi|195456712|ref|XP_002075254.1|GK19230 [Drosophila willistoni] >gi|194171339|gb|EDW86240.1| GK19230 [Drosophila willistoni]	XP_002075254	5.68518e-14	49	82.8037	206	102
IC88556AaEcon12753	457	gi|270017236|gb|EFA13682.1|hypothetical protein TcasGA2_TC016046 [Tribolium castaneum]	EFA13682	0.000187387	39	48.9062	159	63
IC88556AaEcon12754	1284	gi|193610825|ref|XP_001951480.1|PREDICTED: similar to pickel CG14779-PA [Acyrthosiphon pisum]	XP_001951480	1.03414e-49	76	140.969	104	80
IC88556AaEcon1276	3178	gi|193631999|ref|XP_001946261.1|PREDICTED: similar to PQ loop repeat containing 1 [Acyrthosiphon pisum]	XP_001946261	1.77597e-104	87	385.571	240	211
IC88556AaEcon12760	1240	gi|156399845|ref|XP_001638711.1|predicted protein [Nematostella vectensis] >gi|156225834|gb|EDO46648.1| predicted protein [Nematostella vectensis]	XP_001638711	6.65443e-50	69	202.601	193	135
IC88556AaEcon12761	2119	gi|91088037|ref|XP_974425.1|PREDICTED: similar to zinc finger protein, putative [Tribolium castaneum]	XP_974425	0	86	443.351	303	261
IC88556AaEcon12769	738	gi|242004444|ref|XP_002423096.1|conserved hypothetical protein [Pediculus humanus corporis] >gi|212506042|gb|EEB10358.1| conserved hypothetical protein [Pediculus humanus corporis]	XP_002423096	6.19559e-40	91	140.584	91	83
IC88556AaEcon1277	2293	gi|156536933|ref|XP_001608153.1|PREDICTED: similar to GA11412-PA [Nasonia vitripennis]	XP_001608153	1.85689e-52	63	212.231	255	161
IC88556AaEcon12770	1346	gi|198412971|ref|XP_002119208.1|PREDICTED: similar to Uncharacterized protein K02A2.6 [Ciona intestinalis]	XP_002119208	1.45751e-31	64	92.8189	111	72
IC88556AaEcon12772	851	gi|110756910|ref|XP_623223.2|PREDICTED: similar to CG32626-PC, isoform C [Apis mellifera]	XP_623223	1.65577e-58	94	230.335	125	118
IC88556AaEcon12773	839	gi|242013333|ref|XP_002427365.1|UDP-glucuronosyltransferase 1-8 precursor, putative [Pediculus humanus corporis] >gi|212511724|gb|EEB14627.1| UDP-glucuronosyltransferase 1-8 precursor, putative [Pediculus humanus corporis]	XP_002427365	1.32078e-44	59	182.185	251	149
IC88556AaEcon12775	848	gi|91083301|ref|XP_974629.1|PREDICTED: similar to alpha methylacyl-coa racemase [Tribolium castaneum] >gi|270007738|gb|EFA04186.1| hypothetical protein TcasGA2_TC014435 [Tribolium castaneum]	XP_974629	1.95172e-43	57	180.259	229	131
IC88556AaEcon12776	457	gi|66562380|ref|XP_394355.2|PREDICTED: similar to CG33505-PA [Apis mellifera]	XP_394355	7.98035e-05	78	48.9062	37	29
IC88556AaEcon12777	2638	gi|270011727|gb|EFA08175.1|hypothetical protein TcasGA2_TC005802 [Tribolium castaneum]	EFA08175	3.45011e-51	53	98.2117	183	97
IC88556AaEcon12778	2818	gi|193669495|ref|XP_001951758.1|PREDICTED: similar to IL-16, partial [Acyrthosiphon pisum]	XP_001951758	4.11581e-50	59	139.813	178	106
IC88556AaEcon1278	2180	gi|91087311|ref|XP_975575.1|PREDICTED: similar to Phosphorylated adaptor for RNA export, putative [Tribolium castaneum] >gi|270009528|gb|EFA05976.1| hypothetical protein TcasGA2_TC008802 [Tribolium castaneum]	XP_975575	6.88561e-33	47	147.132	380	181
IC88556AaEcon12780	999	gi|270016812|gb|EFA13258.1|hypothetical protein TcasGA2_TC001528 [Tribolium castaneum]	EFA13258	0.000105847	81	51.9878	38	31
IC88556AaEcon12781	1001	gi|270002453|gb|EEZ98900.1|hypothetical protein TcasGA2_TC004515 [Tribolium castaneum]	EEZ98900	6.56315e-41	74	169.474	170	127
IC88556AaEcon12783	1782	gi|193621494|ref|XP_001952471.1|PREDICTED: similar to oligosaccharyl transferase isoform 2 [Acyrthosiphon pisum]	XP_001952471	2.51844e-131	69	473.781	432	300
IC88556AaEcon12785	659	gi|77415624|emb|CAJ01481.1|hypothetical protein [Toxoptera citricida]	CAJ01481	2.3031e-15	74	86.2705	89	66
IC88556AaEcon12787	1094	gi|242015566|ref|XP_002428424.1|hypothetical protein Phum_PHUM380210 [Pediculus humanus corporis] >gi|212513036|gb|EEB15686.1| hypothetical protein Phum_PHUM380210 [Pediculus humanus corporis]	XP_002428424	2.06682e-12	71	77.7962	71	51
IC88556AaEcon1279	1114	gi|270037305|gb|ACZ58350.1|phosphatidylethanolamine-binding protein [Aedes albopictus]	ACZ58350	1.86238e-16	51	91.2781	160	83
IC88556AaEcon12792	916	gi|110762648|ref|XP_395130.3|PREDICTED: similar to CG16935-PA [Apis mellifera]	XP_395130	4.82932e-30	76	135.961	113	86
IC88556AaEcon12793	727	gi|110759987|ref|XP_623665.2|PREDICTED: similar to CG5222-PA, partial [Apis mellifera]	XP_623665	8.46782e-84	84	313.923	215	181
IC88556AaEcon12795	2408	gi|66503793|ref|XP_394279.2|PREDICTED: similar to solute carrier family 41 member 1 [Apis mellifera]	XP_394279	7.55772e-58	59	143.28	238	141
IC88556AaEcon12796	1617	gi|156548338|ref|XP_001603290.1|PREDICTED: similar to conserved hypothetical protein [Nasonia vitripennis]	XP_001603290	2.60907e-47	84	194.512	135	114
IC88556AaEcon12798	1982	gi|270003787|gb|EFA00235.1|hypothetical protein TcasGA2_TC003063 [Tribolium castaneum]	EFA00235	7.25452e-144	76	336.265	350	266
IC88556AaEcon128	1587	gi|148886698|ref|NP_001092183.1|nudix (nucleoside diphosphate linked moiety X)-type motif 2 [Xenopus laevis] >gi|146327115|gb|AAI41776.1| LOC100049779 protein [Xenopus laevis]	NP_001092183	2.72998e-33	64	147.902	145	93
IC88556AaEcon1280	2375	gi|193615587|ref|XP_001945874.1|PREDICTED: similar to serine/threonine-protein kinase 38 (ndr2 protein kinase) isoform 2 [Acyrthosiphon pisum]	XP_001945874	0	96	847.04	452	436
IC88556AaEcon12802	914	gi|189236262|ref|XP_974436.2|PREDICTED: similar to thioredoxin (AGAP003338-PA) [Tribolium castaneum]	XP_974436	6.51856e-11	88	72.4034	42	37
IC88556AaEcon12806	627	gi|195054020|ref|XP_001993924.1|GH22270 [Drosophila grimshawi] >gi|193895794|gb|EDV94660.1| GH22270 [Drosophila grimshawi]	XP_001993924	7.31589e-11	53	62.7734	112	60
IC88556AaEcon12808	711	gi|158290453|ref|XP_312058.4|AGAP002858-PA [Anopheles gambiae str. PEST] >gi|157017901|gb|EAA44868.4| AGAP002858-PA [Anopheles gambiae str. PEST]	XP_312058	5.39427e-96	96	354.369	231	223
IC88556AaEcon12809	480	gi|110749812|ref|XP_395191.3|PREDICTED: similar to Nedd4 CG7555-PD, isoform D [Apis mellifera]	XP_395191	7.07028e-12	83	73.559	80	67
IC88556AaEcon1281	1305	gi|187937187|ref|NP_001120783.1|hypothetical protein LOC662961 [Tribolium castaneum] >gi|186939599|dbj|BAG30999.1| juvenile hormone acid O-methyltransferase [Tribolium castaneum] >gi|270006469|gb|EFA02917.1| juvenile hormone acid methyltransferase [Tribolium castaneum]	NP_001120783	5.53131e-34	49	149.828	284	141
IC88556AaEcon12811	1460	gi|288869504|ref|NP_001165859.1|cuticular protein analogous to peritrophins 3-C [Acyrthosiphon pisum]	NP_001165859	5.93297e-115	91	243.817	122	112
IC88556AaEcon12813	2464	gi|110765040|ref|XP_001120516.1|PREDICTED: hypothetical protein [Apis mellifera]	XP_001120516	5.55016e-10	42	71.2478	267	114
IC88556AaEcon12815	2090	gi|255986029|gb|ACU50398.1|gag protein [Human immunodeficiency virus 1]	ACU50398	1.05709e-06	42	60.077	166	70
IC88556AaEcon12817	1069	gi|189234632|ref|XP_001815875.1|PREDICTED: similar to conserved hypothetical protein [Tribolium castaneum] >gi|270002124|gb|EEZ98571.1| hypothetical protein TcasGA2_TC001083 [Tribolium castaneum]	XP_001815875	5.44873e-51	60	189.504	235	143
IC88556AaEcon12818	1759	gi|242021969|ref|XP_002431415.1|BCL2/adenovirus E1B 19 kDa protein-interacting protein, putative [Pediculus humanus corporis] >gi|212516691|gb|EEB18677.1| BCL2/adenovirus E1B 19 kDa protein-interacting protein, putative [Pediculus humanus corporis]	XP_002431415	2.77715e-82	63	224.172	267	169
IC88556AaEcon1282	2043	gi|20334294|dbj|BAB91145.1|beta-glucosidase [Neotermes koshunensis]	BAB91145	8.9065e-141	77	278.1	203	158
IC88556AaEcon12822	1218	gi|242008741|ref|XP_002425159.1|Abhydrolase domain-containing protein, putative [Pediculus humanus corporis] >gi|212508853|gb|EEB12421.1| Abhydrolase domain-containing protein, putative [Pediculus humanus corporis]	XP_002425159	2.88577e-91	75	298.13	242	182
IC88556AaEcon12823	782	gi|270000865|gb|EEZ97312.1|hypothetical protein TcasGA2_TC011122 [Tribolium castaneum]	EEZ97312	3.64411e-22	83	109.383	73	61
IC88556AaEcon12824	951	gi|24668874|ref|NP_730777.1|CG32230, isoform A [Drosophila melanogaster] >gi|24668878|ref|NP_730778.1| CG32230, isoform B [Drosophila melanogaster] >gi|17946189|gb|AAL49135.1| RE56733p [Drosophila melanogaster] >gi|23092641|gb|AAN11411.1| CG32230, isoform A [Drosophila melanogaster] >gi|23092642|gb|AAN11412.1| CG32230, isoform B [Drosophila melanogaster]	NP_730777	1.07225e-11	68	75.0998	83	57
IC88556AaEcon12828	1827	gi|240247227|emb|CAX68236.1|dicer-1 [Blattella germanica]	CAX68236	2.43126e-20	60	105.145	156	94
IC88556AaEcon12829	1538	gi|242013684|ref|XP_002427532.1|Globin CTT-VIIB-8 precursor, putative [Pediculus humanus corporis] >gi|212511934|gb|EEB14794.1| Globin CTT-VIIB-8 precursor, putative [Pediculus humanus corporis]	XP_002427532	8.72916e-13	52	79.7221	150	78
IC88556AaEcon1283	2283	gi|242004490|ref|XP_002423116.1|protein JTB precursor, putative [Pediculus humanus corporis] >gi|212506062|gb|EEB10378.1| protein JTB precursor, putative [Pediculus humanus corporis]	XP_002423116	9.21336e-27	67	113.235	111	75
IC88556AaEcon12830	1839	gi|194400538|gb|ACF70480.1|serine proteinase [Rhodnius prolixus]	ACF70480	3.84578e-79	54	169.474	233	128
IC88556AaEcon12831	2058	gi|193587370|ref|XP_001952504.1|PREDICTED: similar to conserved hypothetical protein [Acyrthosiphon pisum]	XP_001952504	1.45587e-55	95	133.65	67	64
IC88556AaEcon12832	1509	gi|193652470|ref|XP_001946892.1|PREDICTED: similar to peroxisome assembly protein 12 [Acyrthosiphon pisum]	XP_001946892	7.92273e-59	57	232.646	331	190
IC88556AaEcon12833	1425	gi|189233823|ref|XP_971780.2|PREDICTED: similar to AGAP006347-PA [Tribolium castaneum]	XP_971780	9.63079e-144	78	514.612	397	311
IC88556AaEcon12834	1073	gi|193662055|ref|XP_001942881.1|PREDICTED: similar to CG17715 CG17715-PD [Acyrthosiphon pisum]	XP_001942881	1.36465e-69	71	267.7	249	178
IC88556AaEcon12835	1359	gi|270010631|gb|EFA07079.1|hypothetical protein TcasGA2_TC010059 [Tribolium castaneum]	EFA07079	1.25466e-60	55	238.424	432	240
IC88556AaEcon12836	1155	gi|195391632|ref|XP_002054464.1|GJ22793 [Drosophila virilis] >gi|194152550|gb|EDW67984.1| GJ22793 [Drosophila virilis]	XP_002054464	3.19823e-83	78	311.612	229	179
IC88556AaEcon12837	516	gi|91992514|gb|ABE72973.1|cathepsin L [Aedes aegypti]	ABE72973	3.8005e-09	80	64.6994	41	33
IC88556AaEcon1284	2161	gi|158298698|ref|XP_318878.3|AGAP009783-PA [Anopheles gambiae str. PEST] >gi|157014010|gb|EAA14306.3| AGAP009783-PA [Anopheles gambiae str. PEST]	XP_318878	7.53022e-149	82	532.332	379	314
IC88556AaEcon12840	1780	gi|157115457|ref|XP_001658215.1|amino acid transporter [Aedes aegypti] >gi|108876913|gb|EAT41138.1| amino acid transporter [Aedes aegypti] >gi|247421543|gb|ACS96436.1| amino acid transporter PAT1 [Aedes aegypti]	XP_001658215	2.35713e-84	59	184.882	256	153
IC88556AaEcon12845	1193	gi|193690631|ref|XP_001946850.1|PREDICTED: similar to dystrophin CG34157-PC [Acyrthosiphon pisum]	XP_001946850	1.79768e-12	50	78.1814	191	97
IC88556AaEcon12846	1654	gi|156554499|ref|XP_001604905.1|PREDICTED: similar to wd-repeat protein [Nasonia vitripennis]	XP_001604905	1.4152e-39	53	103.219	167	89
IC88556AaEcon12847	2032	gi|193627485|ref|XP_001942815.1|PREDICTED: similar to defective proboscis extension response [Acyrthosiphon pisum]	XP_001942815	2.30986e-67	73	261.536	219	160
IC88556AaEcon12848	805	gi|242024874|ref|XP_002432851.1|activator protein, putative [Pediculus humanus corporis] >gi|212518360|gb|EEB20113.1| activator protein, putative [Pediculus humanus corporis]	XP_002432851	5.24357e-12	81	65.4698	58	47
IC88556AaEcon1285	932	gi|156544546|ref|XP_001607849.1|PREDICTED: similar to GA11659-PA [Nasonia vitripennis]	XP_001607849	1.35092e-35	94	154.451	91	86
IC88556AaEcon12850	1059	gi|242008014|ref|XP_002424808.1|malate dehydrogenase, putative [Pediculus humanus corporis] >gi|212508346|gb|EEB12070.1| malate dehydrogenase, putative [Pediculus humanus corporis]	XP_002424808	8.56383e-117	87	424.476	298	261
IC88556AaEcon12852	1246	gi|193636617|ref|XP_001946603.1|PREDICTED: similar to PKG/For protein [Acyrthosiphon pisum]	XP_001946603	9.14405e-15	57	85.8853	134	77
IC88556AaEcon12854	1057	gi|115949104|ref|XP_001182107.1|PREDICTED: similar to transposase [Strongylocentrotus purpuratus]	XP_001182107	6.06965e-22	58	109.383	199	116
IC88556AaEcon1286	1733	gi|66525117|ref|XP_625185.1|PREDICTED: similar to Prefoldin subunit 6 (Protein Ke2) [Apis mellifera]	XP_625185	1.56445e-29	74	135.576	117	87
IC88556AaEcon12860	1935	gi|47778440|gb|AAT38121.1|phosphatidylethanolamine-binding protein [Branchiostoma belcheri tsingtauense]	AAT38121	1.62896e-22	55	112.464	168	93
IC88556AaEcon12861	3001	gi|242022544|ref|XP_002431700.1|myosin light chain kinase, putative [Pediculus humanus corporis] >gi|212517008|gb|EEB18962.1| myosin light chain kinase, putative [Pediculus humanus corporis]	XP_002431700	0	71	403.675	353	253
IC88556AaEcon12863	1914	gi|146572918|gb|ABQ42338.1|carboxylesterase [Helicoverpa armigera]	ABQ42338	1.61789e-67	63	157.147	164	104
IC88556AaEcon12865	3859	gi|193643582|ref|XP_001949793.1|PREDICTED: similar to AGAP003596-PA, partial [Acyrthosiphon pisum]	XP_001949793	4.17516e-180	76	434.106	346	263
IC88556AaEcon12869	1953	gi|270010691|gb|EFA07139.1|hypothetical protein TcasGA2_TC010130 [Tribolium castaneum]	EFA07139	1.07362e-61	66	164.466	163	109
IC88556AaEcon12872	700	gi|170031185|ref|XP_001843467.1|dihydropyridine-sensitive l-type calcium channel [Culex quinquefasciatus] >gi|167869243|gb|EDS32626.1| dihydropyridine-sensitive l-type calcium channel [Culex quinquefasciatus]	XP_001843467	1.03602e-11	54	74.3294	155	84
IC88556AaEcon12873	2212	gi|157125518|ref|XP_001654366.1|sugar transporter [Aedes aegypti] >gi|108873601|gb|EAT37826.1| sugar transporter [Aedes aegypti]	XP_001654366	2.611e-104	59	384.415	517	308
IC88556AaEcon12874	567	gi|242010751|ref|XP_002426122.1|transmembrane emp24 domain-containing protein 10 precursor, putative [Pediculus humanus corporis] >gi|212510169|gb|EEB13384.1| transmembrane emp24 domain-containing protein 10 precursor, putative [Pediculus humanus corporis]	XP_002426122	1.61488e-07	69	59.6918	65	45
IC88556AaEcon12875	1296	gi|94500493|ref|ZP_01307024.1|valyl-tRNA synthetase [Oceanobacter sp. RED65] >gi|94427283|gb|EAT12262.1| valyl-tRNA synthetase [Oceanobacter sp. RED65]	ZP_01307024	2.54482e-66	89	158.303	91	81
IC88556AaEcon12876	770	gi|158290812|ref|XP_312367.4|AGAP002569-PA [Anopheles gambiae str. PEST] >gi|157018077|gb|EAA08075.4| AGAP002569-PA [Anopheles gambiae str. PEST]	XP_312367	6.66978e-13	81	78.5666	48	39
IC88556AaEcon1288	929	gi|91081549|ref|XP_975000.1|PREDICTED: similar to muscle protein 20-like protein [Tribolium castaneum] >gi|270005126|gb|EFA01574.1| hypothetical protein TcasGA2_TC007135 [Tribolium castaneum]	XP_975000	4.28089e-66	91	255.758	184	169
IC88556AaEcon12880	864	gi|193591937|ref|XP_001945302.1|PREDICTED: similar to ventral nerve cord defective protein [Acyrthosiphon pisum]	XP_001945302	2.06866e-56	88	223.402	131	116
IC88556AaEcon12881	1008	gi|193702398|ref|XP_001952170.1|PREDICTED: similar to mitogen-activated protein kinase [Acyrthosiphon pisum]	XP_001952170	6.79642e-99	87	350.903	216	190
IC88556AaEcon12883	2063	gi|270006182|gb|EFA02630.1|hypothetical protein TcasGA2_TC008350 [Tribolium castaneum]	EFA02630	3.86982e-78	60	297.36	511	308
IC88556AaEcon12884	1212	gi|156537508|ref|XP_001607409.1|PREDICTED: similar to conserved hypothetical protein [Nasonia vitripennis]	XP_001607409	3.80426e-117	71	333.569	336	240
IC88556AaEcon12885	507	gi|170063951|ref|XP_001867326.1|lysosomal aspartic protease [Culex quinquefasciatus] >gi|167881401|gb|EDS44784.1| lysosomal aspartic protease [Culex quinquefasciatus]	XP_001867326	5.88908e-30	73	117.087	101	74
IC88556AaEcon12889	1076	gi|242019564|ref|XP_002430230.1|conserved hypothetical protein [Pediculus humanus corporis] >gi|212515330|gb|EEB17492.1| conserved hypothetical protein [Pediculus humanus corporis]	XP_002430230	6.23983e-22	52	109.383	273	144
IC88556AaEcon1289	1653	gi|193634246|ref|XP_001946769.1|PREDICTED: similar to putative ferritin 2 isoform 2 [Acyrthosiphon pisum] >gi|193634248|ref|XP_001946712.1| PREDICTED: similar to putative ferritin 2 isoform 1 [Acyrthosiphon pisum]	XP_001946769	3.05407e-67	75	260.766	226	170
IC88556AaEcon12891	2090	gi|91086585|ref|XP_973508.1|PREDICTED: similar to d-alanyl-d-alanine carboxypeptidase [Tribolium castaneum] >gi|270010359|gb|EFA06807.1| hypothetical protein TcasGA2_TC009746 [Tribolium castaneum]	XP_973508	2.89726e-97	76	360.918	313	238
IC88556AaEcon12895	742	gi|193683828|ref|XP_001948212.1|PREDICTED: similar to CG2924 CG2924-PC [Acyrthosiphon pisum]	XP_001948212	9.59468e-38	94	160.999	85	80
IC88556AaEcon12897	1552	gi|291242229|ref|XP_002741011.1|PREDICTED: CG9164-like [Saccoglossus kowalevskii]	XP_002741011	3.2262e-39	57	167.548	244	141
IC88556AaEcon129	4086	gi|193678909|ref|XP_001950078.1|PREDICTED: similar to adenylate kinase 3, putative [Acyrthosiphon pisum]	XP_001950078	8.41358e-62	74	244.202	217	161
IC88556AaEcon1290	2910	gi|242016826|ref|XP_002428910.1|conserved hypothetical protein [Pediculus humanus corporis] >gi|212513701|gb|EEB16172.1| conserved hypothetical protein [Pediculus humanus corporis]	XP_002428910	4.42255e-78	57	297.745	475	271
IC88556AaEcon12902	1062	gi|193610506|ref|XP_001944030.1|PREDICTED: similar to CG12301 CG12301-PA [Acyrthosiphon pisum]	XP_001944030	1.50548e-28	57	131.339	222	127
IC88556AaEcon12903	775	gi|239788543|dbj|BAH70946.1|ACYPI008730 [Acyrthosiphon pisum]	BAH70946	3.33337e-44	62	182.57	226	142
IC88556AaEcon12904	1873	gi|218749845|ref|NP_001136335.1|egalitarian [Nasonia vitripennis]	NP_001136335	2.4407e-148	72	280.796	259	188
IC88556AaEcon12908	636	gi|242003944|ref|XP_002422918.1|lipase containing protein, putative [Pediculus humanus corporis] >gi|212505811|gb|EEB10180.1| lipase containing protein, putative [Pediculus humanus corporis]	XP_002422918	8.35531e-60	75	233.802	195	148
IC88556AaEcon1291	2492	gi|170581690|ref|XP_001895793.1|hypothetical protein Bm1_21695 [Brugia malayi] >gi|158597143|gb|EDP35363.1| hypothetical protein Bm1_21695 [Brugia malayi]	XP_001895793	1.09762e-05	39	56.9954	266	106
IC88556AaEcon12910	1137	gi|115644420|ref|XP_780804.2|PREDICTED: hypothetical protein [Strongylocentrotus purpuratus] >gi|115955589|ref|XP_001183346.1| PREDICTED: hypothetical protein [Strongylocentrotus purpuratus]	XP_780804	1.368e-14	50	85.1149	182	91
IC88556AaEcon12912	705	gi|170051481|ref|XP_001861782.1|tetratricopeptide repeat protein 2 [Culex quinquefasciatus] >gi|167872719|gb|EDS36102.1| tetratricopeptide repeat protein 2 [Culex quinquefasciatus]	XP_001861782	2.0528e-23	76	113.235	116	89
IC88556AaEcon12914	578	gi|270006102|gb|EFA02550.1|hypothetical protein TcasGA2_TC008255 [Tribolium castaneum]	EFA02550	2.89229e-07	86	58.9214	44	38
IC88556AaEcon12915	823	gi|193657419|ref|XP_001951508.1|PREDICTED: similar to E1a binding protein P400 [Acyrthosiphon pisum]	XP_001951508	5.71463e-10	62	55.0694	95	59
IC88556AaEcon1292	1698	gi|38194215|dbj|BAD01492.1|tolloid like [Achaearanea tepidariorum]	BAD01492	1.38554e-14	45	85.8853	190	86
IC88556AaEcon12920	696	gi|47778440|gb|AAT38121.1|phosphatidylethanolamine-binding protein [Branchiostoma belcheri tsingtauense]	AAT38121	3.51697e-20	57	102.449	134	77
IC88556AaEcon12921	800	gi|10944306|dbj|BAB16892.1|DMC1 [Cynops pyrrhogaster]	BAB16892	5.13006e-49	86	192.586	129	111
IC88556AaEcon12922	737	gi|90820034|gb|ABD98774.1|putative mitochondrial ATP synthase gamma-subunit [Graphocephala atropunctata]	ABD98774	3.84484e-23	82	112.464	162	133
IC88556AaEcon12924	665	gi|193690675|ref|XP_001952337.1|PREDICTED: similar to GIY-YIG domain containing 2 [Acyrthosiphon pisum]	XP_001952337	3.11256e-27	84	81.6481	50	42
IC88556AaEcon12926	1081	gi|193596491|ref|XP_001942907.1|PREDICTED: similar to elongase, putative [Acyrthosiphon pisum]	XP_001942907	5.47144e-48	71	145.976	128	91
IC88556AaEcon12927	1131	gi|240848783|ref|NP_001155438.1|hypothetical protein LOC100160394 [Acyrthosiphon pisum] >gi|239789334|dbj|BAH71297.1| ACYPI001693 [Acyrthosiphon pisum]	NP_001155438	4.42277e-82	72	309.301	320	232
IC88556AaEcon12928	3037	gi|242015653|ref|XP_002428465.1|stac, putative [Pediculus humanus corporis] >gi|212513082|gb|EEB15727.1| stac, putative [Pediculus humanus corporis]	XP_002428465	6.10031e-43	81	159.458	119	97
IC88556AaEcon1293	4762	gi|91087587|ref|XP_971919.1|PREDICTED: similar to Rab-protein 2 CG3269-PA [Tribolium castaneum] >gi|270010699|gb|EFA07147.1| hypothetical protein TcasGA2_TC010138 [Tribolium castaneum]	XP_971919	1.04726e-103	97	383.645	199	194
IC88556AaEcon12930	589	gi|157112270|ref|XP_001657469.1|hypothetical protein AaeL_AAEL000958 [Aedes aegypti] >gi|108883742|gb|EAT47967.1| conserved hypothetical protein [Aedes aegypti]	XP_001657469	7.428e-06	75	54.299	44	33
IC88556AaEcon12932	1684	gi|66534599|ref|XP_624557.1|PREDICTED: similar to CG9743-PA [Apis mellifera]	XP_624557	3.29045e-88	80	216.853	169	136
IC88556AaEcon12934	2893	gi|193683487|ref|XP_001948362.1|PREDICTED: similar to Acyl-CoA synthetase family member 3, mitochondrial [Acyrthosiphon pisum]	XP_001948362	1.50926e-156	76	378.252	291	224
IC88556AaEcon12939	889	gi|91087973|ref|XP_973205.1|PREDICTED: similar to CG10889 CG10889-PA [Tribolium castaneum]	XP_973205	5.78377e-25	53	119.013	186	100
IC88556AaEcon1294	3659	gi|110755501|ref|XP_397437.3|PREDICTED: similar to CG10395-PA, isoform A [Apis mellifera]	XP_397437	3.37505e-38	65	165.622	195	128
IC88556AaEcon12940	600	gi|193657175|ref|XP_001943616.1|PREDICTED: similar to trehalose 6-phosphate synthase [Acyrthosiphon pisum]	XP_001943616	9.51939e-44	84	180.259	140	118
IC88556AaEcon12942	1275	gi|156554643|ref|XP_001605280.1|PREDICTED: similar to n-acetylglucosaminyltransferase vi [Nasonia vitripennis]	XP_001605280	6.63567e-93	67	345.51	355	241
IC88556AaEcon12944	2027	gi|118085615|ref|XP_418575.2|PREDICTED: similar to rho-GAP domain containing protein ARHGAP12b [Gallus gallus]	XP_418575	6.15488e-12	67	77.411	77	52
IC88556AaEcon12945	1716	gi|195420152|ref|XP_002060760.1|GK20166 [Drosophila willistoni] >gi|194156845|gb|EDW71746.1| GK20166 [Drosophila willistoni]	XP_002060760	2.41322e-33	63	110.153	119	76
IC88556AaEcon12946	2126	gi|156545798|ref|XP_001605811.1|PREDICTED: similar to conserved hypothetical protein [Nasonia vitripennis]	XP_001605811	1.70083e-69	52	157.532	242	128
IC88556AaEcon12949	816	gi|110758672|ref|XP_395581.3|PREDICTED: similar to APG9 autophagy 9-like 1 [Apis mellifera]	XP_395581	1.50184e-94	92	332.028	186	172
IC88556AaEcon1295	2627	gi|156362568|ref|XP_001625848.1|predicted protein [Nematostella vectensis] >gi|156212700|gb|EDO33748.1| predicted protein [Nematostella vectensis]	XP_001625848	5.4215e-11	60	74.7146	114	69
IC88556AaEcon12951	1658	gi|158299804|ref|XP_319824.3|AGAP009074-PA [Anopheles gambiae str. PEST] >gi|157013694|gb|EAA14748.3| AGAP009074-PA [Anopheles gambiae str. PEST]	XP_319824	2.00126e-117	81	319.316	214	175
IC88556AaEcon12952	640	gi|242011707|ref|XP_002426588.1|SEC14 cytosolic factor, putative [Pediculus humanus corporis] >gi|212510737|gb|EEB13850.1| SEC14 cytosolic factor, putative [Pediculus humanus corporis]	XP_002426588	5.71323e-32	86	141.354	80	69
IC88556AaEcon12953	1577	gi|225630441|ref|YP_002727232.1|ankyrin repeat domain protein [Wolbachia sp. wRi] >gi|225592422|gb|ACN95441.1| ankyrin repeat domain protein [Wolbachia sp. wRi]	YP_002727232	7.46874e-163	88	335.88	223	197
IC88556AaEcon12958	607	gi|193617619|ref|XP_001949061.1|PREDICTED: similar to heat shock protein 40 [Acyrthosiphon pisum]	XP_001949061	4.27684e-23	71	111.694	99	71
IC88556AaEcon1296	3015	gi|242020426|ref|XP_002430656.1|biotin protein ligase, putative [Pediculus humanus corporis] >gi|212515828|gb|EEB17918.1| biotin protein ligase, putative [Pediculus humanus corporis]	XP_002430656	1.6172e-123	60	448.743	602	366
IC88556AaEcon12961	2317	gi|242013256|ref|XP_002427328.1|Radixin, putative [Pediculus humanus corporis] >gi|212511677|gb|EEB14590.1| Radixin, putative [Pediculus humanus corporis]	XP_002427328	1.06192e-150	91	310.071	179	163
IC88556AaEcon12962	2658	gi|189241964|ref|XP_001809188.1|PREDICTED: similar to AGAP000521-PA [Tribolium castaneum]	XP_001809188	7.01258e-46	49	181.03	334	165
IC88556AaEcon12965	1383	gi|195457302|ref|XP_002075515.1|GK18502 [Drosophila willistoni] >gi|194171600|gb|EDW86501.1| GK18502 [Drosophila willistoni]	XP_002075515	9.84083e-37	54	159.073	253	137
IC88556AaEcon12966	1067	gi|195054014|ref|XP_001993921.1|GH22255 [Drosophila grimshawi] >gi|193895791|gb|EDV94657.1| GH22255 [Drosophila grimshawi]	XP_001993921	1.72646e-32	65	144.436	159	104
IC88556AaEcon12967	2442	gi|193713693|ref|XP_001948918.1|PREDICTED: similar to regulator of telomere elongation helicase 1 rtel1, partial [Acyrthosiphon pisum]	XP_001948918	2.78755e-43	71	162.155	152	109
IC88556AaEcon12969	1828	gi|270014158|gb|EFA10606.1|hypothetical protein TcasGA2_TC012867 [Tribolium castaneum]	EFA10606	8.53075e-48	55	179.104	268	148
IC88556AaEcon1297	1438	gi|156537283|ref|XP_001605940.1|PREDICTED: similar to hsp70 binding protein [Nasonia vitripennis]	XP_001605940	1.30275e-63	61	248.44	356	219
IC88556AaEcon12970	1163	gi|242012239|ref|XP_002426841.1|dual specificity protein phosphatase, putative [Pediculus humanus corporis] >gi|212511054|gb|EEB14103.1| dual specificity protein phosphatase, putative [Pediculus humanus corporis]	XP_002426841	1.81648e-70	82	270.781	206	169
IC88556AaEcon12971	1095	gi|193662261|ref|XP_001951143.1|PREDICTED: similar to CG15094 CG15094-PA [Acyrthosiphon pisum]	XP_001951143	7.50032e-71	71	271.937	273	195
IC88556AaEcon12972	823	gi|242009985|ref|XP_002425759.1|zinc finger protein CCCH domain-containing protein, putative [Pediculus humanus corporis] >gi|212509673|gb|EEB13021.1| zinc finger protein CCCH domain-containing protein, putative [Pediculus humanus corporis]	XP_002425759	5.34164e-80	96	292.738	246	237
IC88556AaEcon12974	818	gi|242013625|ref|XP_002427503.1|conserved hypothetical protein [Pediculus humanus corporis] >gi|212511898|gb|EEB14765.1| conserved hypothetical protein [Pediculus humanus corporis]	XP_002427503	1.49838e-21	53	107.457	213	114
IC88556AaEcon12975	1911	gi|242025279|ref|XP_002433053.1|Ves G 1 allergen precursor, putative [Pediculus humanus corporis] >gi|212518569|gb|EEB20315.1| Ves G 1 allergen precursor, putative [Pediculus humanus corporis]	XP_002433053	6.54975e-117	73	426.017	328	241
IC88556AaEcon12977	1310	gi|198474023|ref|XP_001356528.2|GA16436 [Drosophila pseudoobscura pseudoobscura] >gi|198138214|gb|EAL33592.2| GA16436 [Drosophila pseudoobscura pseudoobscura]	XP_001356528	1.45378e-50	66	204.912	211	140
IC88556AaEcon1298	2151	gi|156542672|ref|XP_001602734.1|PREDICTED: similar to conserved hypothetical protein [Nasonia vitripennis]	XP_001602734	4.18739e-83	55	313.923	498	278
IC88556AaEcon12982	1635	gi|193702283|ref|XP_001948915.1|PREDICTED: similar to Adenylate cyclase type 2 (Adenylate cyclase type II) (ATP pyrophosphate-lyase 2) (Adenylyl cyclase 2), partial [Acyrthosiphon pisum]	XP_001948915	7.01461e-141	94	505.368	287	271
IC88556AaEcon12986	884	gi|242018865|ref|XP_002429891.1|conserved hypothetical protein [Pediculus humanus corporis] >gi|212514925|gb|EEB17153.1| conserved hypothetical protein [Pediculus humanus corporis]	XP_002429891	3.33177e-37	83	119.013	113	94
IC88556AaEcon12987	551	gi|270013515|gb|EFA09963.1|hypothetical protein TcasGA2_TC012120 [Tribolium castaneum]	EFA09963	3.30565e-15	59	85.1149	116	69
IC88556AaEcon1299	930	gi|52630941|gb|AAU84934.1|putative ATP synthase-like protein [Toxoptera citricida]	AAU84934	5.09791e-59	68	232.261	209	144
IC88556AaEcon12990	708	gi|242012594|ref|XP_002427016.1|conserved hypothetical protein [Pediculus humanus corporis] >gi|212511254|gb|EEB14278.1| conserved hypothetical protein [Pediculus humanus corporis]	XP_002427016	2.9054e-40	72	160.229	208	150
IC88556AaEcon12993	1431	gi|242018798|ref|XP_002429859.1|ABC transporter, putative [Pediculus humanus corporis] >gi|212514881|gb|EEB17121.1| ABC transporter, putative [Pediculus humanus corporis]	XP_002429859	3.31627e-43	71	180.644	288	205
IC88556AaEcon12995	1062	gi|91079999|ref|XP_966589.1|PREDICTED: similar to kelch repeat protein isoform 1 [Tribolium castaneum] >gi|270003222|gb|EEZ99669.1| hypothetical protein TcasGA2_TC002426 [Tribolium castaneum]	XP_966589	1.98313e-78	72	282.337	223	162
IC88556AaEcon12996	905	gi|66512834|ref|XP_395069.2|PREDICTED: similar to CG6330-PA, isoform A [Apis mellifera]	XP_395069	6.34304e-43	84	178.718	115	97
IC88556AaEcon12997	1246	gi|193624802|ref|XP_001946824.1|PREDICTED: similar to soluble guanylyl cyclase beta 1 subunit, partial [Acyrthosiphon pisum]	XP_001946824	3.55183e-130	92	384.415	218	202
IC88556AaEcon12998	1692	gi|189238586|ref|XP_971809.2|PREDICTED: similar to CG3823 CG3823-PA [Tribolium castaneum]	XP_971809	2.26774e-25	54	121.709	244	132
IC88556AaEcon13	943	gi|148298826|ref|NP_001091813.1|myosin regulatory light chain 2 [Bombyx mori] >gi|122119463|sp|Q1HPS0.1|MLR_BOMMO RecName: Full=Myosin regulatory light chain 2; Short=MLC-2 >gi|95102960|gb|ABF51421.1| myosin light chain 2 [Bombyx mori] >gi|163963296|gb|ABY50568.1| myosin light chain 2 [Bombyx mandarina] >gi|194371731|gb|ACF59735.1| myosin light chain 2 [Bombyx mori] >gi|206114239|gb|ACI05250.1| m…	NP_001091813	7.21762e-53	80	211.846	154	124
IC88556AaEcon130	980	gi|209863140|ref|NP_001129462.1|myosin alkali light chain 1 isoform b [Acyrthosiphon pisum]	NP_001129462	5.19357e-33	88	145.976	88	78
IC88556AaEcon1300	3658	gi|157125806|ref|XP_001660791.1|membrane traffic protein [Aedes aegypti] >gi|108882644|gb|EAT46869.1| membrane traffic protein [Aedes aegypti]	XP_001660791	0	73	357.451	328	240
IC88556AaEcon13000	912	gi|170058287|ref|XP_001864856.1|2-oxoisovalerate dehydrogenase subunit beta, mitochondrial [Culex quinquefasciatus] >gi|167877436|gb|EDS40819.1| 2-oxoisovalerate dehydrogenase subunit beta, mitochondrial [Culex quinquefasciatus]	XP_001864856	1.62719e-78	82	296.975	200	165
IC88556AaEcon13002	683	gi|242025190|ref|XP_002433009.1|Fructose-bisphosphate aldolase, putative [Pediculus humanus corporis] >gi|212518518|gb|EEB20271.1| Fructose-bisphosphate aldolase, putative [Pediculus humanus corporis]	XP_002433009	7.74555e-49	90	197.593	167	151
IC88556AaEcon13004	782	gi|193713621|ref|XP_001946799.1|PREDICTED: similar to GA19566-PA [Acyrthosiphon pisum]	XP_001946799	1.33781e-21	62	73.559	81	51
IC88556AaEcon13005	2309	gi|242015626|ref|XP_002428454.1|sugar transporter, putative [Pediculus humanus corporis] >gi|212513066|gb|EEB15716.1| sugar transporter, putative [Pediculus humanus corporis]	XP_002428454	5.62594e-140	70	281.567	303	214
IC88556AaEcon13006	1844	gi|66554913|ref|XP_396892.2|PREDICTED: similar to pole hole CG2845-PA [Apis mellifera]	XP_396892	0	82	474.937	319	263
IC88556AaEcon13007	868	gi|156547161|ref|XP_001603690.1|PREDICTED: similar to RE74651p [Nasonia vitripennis]	XP_001603690	3.14783e-12	64	76.6406	75	48
IC88556AaEcon13008	1432	gi|149234561|ref|XP_001523160.1|hypothetical protein LELG_05706 [Lodderomyces elongisporus NRRL YB-4239] >gi|146453269|gb|EDK47525.1| hypothetical protein LELG_05706 [Lodderomyces elongisporus NRRL YB-4239]	XP_001523160	5.90833e-08	40	63.5438	262	106
IC88556AaEcon1301	4193	gi|156549146|ref|XP_001607700.1|PREDICTED: similar to ENSANGP00000022032 [Nasonia vitripennis]	XP_001607700	1.52631e-79	69	265.388	275	190
IC88556AaEcon13011	953	gi|193716042|ref|XP_001952289.1|PREDICTED: similar to CDC45L CG3658-PA [Acyrthosiphon pisum]	XP_001952289	1.79953e-67	69	260.381	276	193
IC88556AaEcon13012	1057	gi|170047779|ref|XP_001851387.1|OV-16 antigen [Culex quinquefasciatus] >gi|167870074|gb|EDS33457.1| OV-16 antigen [Culex quinquefasciatus]	XP_001851387	1.18604e-15	40	44.2838	129	52
IC88556AaEcon13013	567	gi|91085373|ref|XP_971748.1|PREDICTED: similar to conserved hypothetical protein [Tribolium castaneum] >gi|270008416|gb|EFA04864.1| hypothetical protein TcasGA2_TC014918 [Tribolium castaneum]	XP_971748	3.55989e-16	74	85.1149	59	44
IC88556AaEcon13014	795	gi|291241023|ref|XP_002740420.1|PREDICTED: uncoupling protein-like [Saccoglossus kowalevskii]	XP_002740420	1.30822e-06	78	57.7658	50	39
IC88556AaEcon13016	1430	gi|270016689|gb|EFA13135.1|hypothetical protein TcasGA2_TC002007 [Tribolium castaneum]	EFA13135	1.00248e-15	49	89.3521	191	95
IC88556AaEcon13018	933	gi|242013517|ref|XP_002427451.1|cytochrome P-450, putative [Pediculus humanus corporis] >gi|212511837|gb|EEB14713.1| cytochrome P-450, putative [Pediculus humanus corporis]	XP_002427451	2.47037e-45	78	186.808	142	111
IC88556AaEcon1302	5572	gi|91090902|ref|XP_973711.1|PREDICTED: similar to NSD1 [Tribolium castaneum]	XP_973711	0	68	501.13	427	293
IC88556AaEcon13020	549	gi|91077212|ref|XP_973139.1|PREDICTED: similar to ribosomal protein S15e [Tribolium castaneum] >gi|270002056|gb|EEZ98503.1| hypothetical protein TcasGA2_TC001004 [Tribolium castaneum]	XP_973139	4.91678e-27	92	124.405	124	115
IC88556AaEcon13021	765	gi|66511637|ref|XP_623367.1|PREDICTED: similar to CG11859-PA [Apis mellifera]	XP_623367	1.02952e-98	83	363.614	239	200
IC88556AaEcon13023	1883	gi|242016111|ref|XP_002428679.1|zinc finger protein, putative [Pediculus humanus corporis] >gi|212513350|gb|EEB15941.1| zinc finger protein, putative [Pediculus humanus corporis]	XP_002428679	2.00308e-40	55	154.836	206	114
IC88556AaEcon13025	1520	gi|193657417|ref|XP_001951621.1|PREDICTED: similar to conserved hypothetical protein [Acyrthosiphon pisum]	XP_001951621	3.57467e-43	73	180.644	133	98
IC88556AaEcon13026	597	gi|195113691|ref|XP_002001401.1|GI21998 [Drosophila mojavensis] >gi|193917995|gb|EDW16862.1| GI21998 [Drosophila mojavensis]	XP_002001401	1.79866e-16	77	79.337	57	44
IC88556AaEcon13027	1655	gi|156547367|ref|XP_001603217.1|PREDICTED: similar to ENSANGP00000011168 [Nasonia vitripennis]	XP_001603217	5.42912e-169	80	259.61	188	152
IC88556AaEcon1303	1588	gi|269063722|emb|CAS85146.1|squid, variant G [Blattella germanica]	CAS85146	9.93209e-68	79	262.307	219	175
IC88556AaEcon13030	851	gi|66499326|ref|XP_623782.1|PREDICTED: similar to CG7331-PA [Apis mellifera]	XP_623782	8.62294e-07	78	58.5362	50	39
IC88556AaEcon13031	988	gi|225717150|gb|ACO14421.1|Lipopolysaccharide-induced tumor necrosis factor-alpha factor homolog [Esox lucius]	ACO14421	2.81711e-10	61	70.4774	60	37
IC88556AaEcon13032	503	gi|226372858|gb|ACO52054.1|CutA homolog precursor [Rana catesbeiana]	ACO52054	1.23732e-06	85	56.225	34	29
IC88556AaEcon13034	1123	gi|48106220|ref|XP_396068.1|PREDICTED: similar to Mat1 CG7614-PA [Apis mellifera]	XP_396068	1.15513e-85	76	314.694	284	217
IC88556AaEcon13035	1685	gi|198431818|ref|XP_002125575.1|PREDICTED: similar to predicted protein [Ciona intestinalis]	XP_002125575	2.94203e-49	51	201.06	403	207
IC88556AaEcon13039	806	gi|242005807|ref|XP_002423752.1|RNA polymerase II subunit 5-mediating protein, putative [Pediculus humanus corporis] >gi|212506954|gb|EEB11014.1| RNA polymerase II subunit 5-mediating protein, putative [Pediculus humanus corporis]	XP_002423752	1.2311e-14	61	67.0106	91	56
IC88556AaEcon1304	1993	gi|157674499|gb|ABV60345.1|putative serine protease inhibitor 4 [Lutzomyia longipalpis]	ABV60345	4.16793e-35	57	149.443	226	131
IC88556AaEcon13040	1127	gi|189236557|ref|XP_975582.2|PREDICTED: similar to Pecanex-like protein 1 (Pecanex homolog) [Tribolium castaneum] >gi|270005280|gb|EFA01728.1| hypothetical protein TcasGA2_TC007308 [Tribolium castaneum]	XP_975582	1.25324e-28	83	131.724	91	76
IC88556AaEcon13041	1323	gi|57999523|emb|CAI45968.1|hypothetical protein [Homo sapiens]	CAI45968	4.70931e-139	73	312.383	271	198
IC88556AaEcon13043	1511	gi|66551115|ref|XP_623285.1|PREDICTED: similar to Eukaryotic initiation factor 4A (ATP-dependent RNA helicase eIF4A) (eIF-4A) isoform 2 [Apis mellifera]	XP_623285	4.24815e-87	72	286.96	265	192
IC88556AaEcon13045	833	gi|91090494|ref|XP_969136.1|PREDICTED: similar to aminoacylase [Tribolium castaneum] >gi|270013866|gb|EFA10314.1| hypothetical protein TcasGA2_TC012530 [Tribolium castaneum]	XP_969136	4.05869e-46	75	189.119	195	148
IC88556AaEcon13047	767	gi|270016689|gb|EFA13135.1|hypothetical protein TcasGA2_TC002007 [Tribolium castaneum]	EFA13135	4.43717e-09	56	65.855	175	99
IC88556AaEcon1305	2434	gi|116242322|gb|ABJ89818.1|cysteine proteinase 3 [Clonorchis sinensis]	ABJ89818	1.17167e-28	44	133.265	373	167
IC88556AaEcon13050	985	gi|157138028|ref|XP_001657202.1|hypothetical protein AaeL_AAEL003744 [Aedes aegypti] >gi|108880686|gb|EAT44911.1| conserved hypothetical protein [Aedes aegypti]	XP_001657202	2.98721e-20	68	103.605	102	70
IC88556AaEcon13051	1673	gi|241854631|ref|XP_002415959.1|phosphatidylethanolamine-binding protein, putative [Ixodes scapularis] >gi|215510173|gb|EEC19626.1| phosphatidylethanolamine-binding protein, putative [Ixodes scapularis]	XP_002415959	8.02799e-07	51	60.077	77	40
IC88556AaEcon13054	1553	gi|91078434|ref|XP_974803.1|PREDICTED: similar to CG5783 CG5783-PA [Tribolium castaneum] >gi|270003869|gb|EFA00317.1| hypothetical protein TcasGA2_TC003155 [Tribolium castaneum]	XP_974803	8.82663e-21	48	106.301	289	139
IC88556AaEcon13055	1420	gi|242012963|ref|XP_002427193.1|pre-mRNA-processing-splicing factor, putative [Pediculus humanus corporis] >gi|212511480|gb|EEB14455.1| pre-mRNA-processing-splicing factor, putative [Pediculus humanus corporis]	XP_002427193	0	97	634.795	377	366
IC88556AaEcon13056	1043	gi|226443341|ref|NM_001146415.1|Salmo salar Zinc finger CCHC-type and RNA-binding motif-containing protein 1 (zcrb1), mRNA >gi|221219685|gb|BT056632.1| Salmo salar clone ssal-rgb-544-253 Zinc finger CCHC-type and RNA-binding motif-containing protein 1 putative mRNA, complete cds	NM_001146415	2.11615e-16	76	96.8649	161	123
IC88556AaEcon13057	1670	gi|66518975|ref|XP_392888.2|PREDICTED: similar to CG12004-PA, isoform A isoform 1 [Apis mellifera]	XP_392888	2.91367e-41	75	174.481	144	109
IC88556AaEcon1306	1995	gi|91094297|ref|XP_971720.1|PREDICTED: similar to steroid dehydrogenase [Tribolium castaneum] >gi|270014405|gb|EFA10853.1| hypothetical protein TcasGA2_TC001630 [Tribolium castaneum]	XP_971720	1.95971e-95	76	354.755	303	231
IC88556AaEcon13062	1925	gi|169866627|ref|XP_001839900.1|hypothetical protein CC1G_06090 [Coprinopsis cinerea okayama7#130] >gi|116498984|gb|EAU81879.1| hypothetical protein CC1G_06090 [Coprinopsis cinerea okayama7#130]	XP_001839900	0	70	569.696	551	387
IC88556AaEcon13063	1025	gi|242014216|ref|XP_002427787.1|Cathepsin F precursor, putative [Pediculus humanus corporis] >gi|212512256|gb|EEB15049.1| Cathepsin F precursor, putative [Pediculus humanus corporis]	XP_002427787	6.80132e-23	61	112.464	188	116
IC88556AaEcon13065	1041	gi|110757065|ref|XP_001120503.1|PREDICTED: similar to transient receptor potential CG7875-PA [Apis mellifera]	XP_001120503	5.51034e-72	63	167.548	237	151
IC88556AaEcon13066	2354	gi|158287203|ref|XP_564133.3|AGAP011351-PA [Anopheles gambiae str. PEST] >gi|157019538|gb|EAL41523.3| AGAP011351-PA [Anopheles gambiae str. PEST]	XP_564133	1.76977e-76	59	214.927	281	168
IC88556AaEcon13069	996	gi|193688306|ref|XP_001943417.1|PREDICTED: similar to mitogen-activated protein kinase kinase kinase 4 [Acyrthosiphon pisum]	XP_001943417	3.65956e-82	78	309.301	238	187
IC88556AaEcon1307	1137	gi|91094431|ref|XP_969591.1|PREDICTED: similar to AGAP008909-PA [Tribolium castaneum] >gi|270016373|gb|EFA12819.1| hypothetical protein TcasGA2_TC001886 [Tribolium castaneum]	XP_969591	2.65745e-26	55	124.02	168	94
IC88556AaEcon13071	2332	gi|242021237|ref|XP_002431052.1|Long-chain-fatty-acid--CoA ligase, putative [Pediculus humanus corporis] >gi|212516281|gb|EEB18314.1| Long-chain-fatty-acid--CoA ligase, putative [Pediculus humanus corporis]	XP_002431052	0	79	931.398	714	566
IC88556AaEcon13076	1254	gi|110756847|ref|XP_392373.3|PREDICTED: similar to transportin 1 [Apis mellifera]	XP_392373	2.60995e-152	88	248.44	152	134
IC88556AaEcon13079	1754	gi|1708251|sp|P54960.1|HMDH_BLAGERecName: Full=3-hydroxy-3-methylglutaryl-coenzyme A reductase; Short=HMG-CoA reductase >gi|1655537|emb|CAA49628.1| hydroxymethylglutaryl-CoA reductase (NADPH) [Blattella germanica]	P54960	3.23364e-75	84	144.821	99	84
IC88556AaEcon13080	1850	gi|194762890|ref|XP_001963567.1|GF20463 [Drosophila ananassae] >gi|190629226|gb|EDV44643.1| GF20463 [Drosophila ananassae]	XP_001963567	3.57175e-11	57	74.7146	76	44
IC88556AaEcon13083	768	gi|195431417|ref|XP_002063738.1|GK15744 [Drosophila willistoni] >gi|194159823|gb|EDW74724.1| GK15744 [Drosophila willistoni]	XP_002063738	4.12952e-55	69	218.779	217	151
IC88556AaEcon13084	753	gi|241833903|ref|XP_002414956.1|nudix hydrolase, putative [Ixodes scapularis] >gi|215509168|gb|EEC18621.1| nudix hydrolase, putative [Ixodes scapularis]	XP_002414956	0.000318188	50	49.6766	73	37
IC88556AaEcon13085	679	gi|193662043|ref|XP_001949462.1|PREDICTED: similar to proto-oncogene tyrosine-protein kinase abl1 [Acyrthosiphon pisum]	XP_001949462	3.36318e-12	77	75.8702	57	44
IC88556AaEcon13086	1425	gi|269969637|sp|B0CY45.2|RS3A_LACBSRecName: Full=40S ribosomal protein S1	B0CY45	5.77858e-64	91	249.595	209	191
IC88556AaEcon13087	1808	gi|91089195|ref|XP_974485.1|PREDICTED: similar to CG33156 CG33156-PE [Tribolium castaneum]	XP_974485	1.60194e-178	92	494.582	285	263
IC88556AaEcon1309	4326	gi|242004018|ref|XP_002422942.1|conserved hypothetical protein [Pediculus humanus corporis] >gi|212505846|gb|EEB10204.1| conserved hypothetical protein [Pediculus humanus corporis]	XP_002422942	6.29e-102	50	342.428	770	387
IC88556AaEcon13091	1581	gi|244790117|ref|NP_001156460.1|spindle and KT associated 1 [Acyrthosiphon pisum]	NP_001156460	4.98403e-11	56	73.9442	119	67
IC88556AaEcon13092	730	gi|242009371|ref|XP_002425461.1|conserved hypothetical protein [Pediculus humanus corporis] >gi|212509297|gb|EEB12723.1| conserved hypothetical protein [Pediculus humanus corporis]	XP_002425461	1.33996e-28	61	130.568	152	94
IC88556AaEcon13094	748	gi|241566248|ref|XP_002402124.1|nicotinamide riboside kinase, putative [Ixodes scapularis] >gi|215499984|gb|EEC09478.1| nicotinamide riboside kinase, putative [Ixodes scapularis]	XP_002402124	5.14316e-15	63	85.5001	97	62
[truncated: 18,334 more rows]
