# Supplementary material for: Pyrosequencing the transcriptome of the greenhouse whitefly, Trialeurodes vaporariorum reveals multiple transcripts encoding insecticide targets and detoxifying enzymes
Source: BMC Genomics. 2011 Jan 24;12:56. doi: 10.1186/1471-2164-12-56 (PMC3036619; doi:10.1186/1471-2164-12-56)
Supplement: Additional file 4 — Names, corresponding contig numbers, amino-acid sequences and Acyrthosiphon pisum or Bemisia tabaci orthologues of contigs that encode detoxifying enzymes (additional file 4.xls) [file 1471-2164-12-56-S4.XLS]

## Sheet: cytochrome P450s
Name	Clan	Contig number (from EST assembly)	Information	Protein sequence	Number of aminoacids	Acyrthosiphon pisum (Ap) ortholog*
CYP18A1 part 1 of 2	CYP2	13018	3'truncated	MAFLRSLILYILHEVKSRDLLIFIGILVLYKLICELNVIRKLPPGPWGVPFLGYLPFMTSDRHLQFAALSKKYGSLFSTKVGNQLIVIISDYKLIRETFRKEEYTGRPRDQLTNIIEGYGVINCDGRLWKTQRRFLHSHLRSFGMTCMGKGKQSMQLRIMVGSMTPHLMSLHLTSTVNHPPIDSL	185	CYP18A1 Ap
CYP18A1 part 2 of 2	CYP2	25134	5'3'truncated	GVLNDTIVDGYLIPQNATVLGDLDAYYRSPECWPNPESFRPERFLNAKGDGLISPDKHFFFGRGARSCIGDMLARHFIFTFFTSILHRYQIRLAPSV	97	CYP18A1 Ap
CYP304G1	CYP2	11280	Full Length	MSPLLFLVYFSALCFFLYRFMVSRPKDFPPGPLRWPIFGSLLHLYWRNFKLPFMAAHDWVKEYNAPMIGLYLGDTPNIIVNDPDLIKEVFTRPEFQGRPWTRTGELRSLSKDKTLGVIFTDGEGWSEQKRYALRNFRDFGYGRRSESFEMVLEEETRNLITLIKDENPVVMKDGVAKVPELFYLFNINMILNVFDGERFSFDQLPETMRLVDTAFDFLKYTEPTGGAINYLPWLEYLFPRGYGIPEIIDTSTTLNGFLGNMIQRSKKNHSSELLRGYVDVFLEKMKNGKNNHSSFTEENLLNILVDFWMPAVTTISAAQGFLFEFLLYHPEIQRKMQEEVDSVVGRGRLPTLQDRKNMSYTEATIRETLRMKPVVVFALAHRCTKGAKLGDHWVPEDAL…	505	none
CYP306A1	CYP2	10430	Full Length	MEISVISMTLLKAIGFAIAVIFIQNLINLYKHLRELPPGPYGIPILGYLPWIDPKTPHTTLTDLAKRYGKIYSLKFGSLTTVVLSDPALIRQAFAKDVFSGRADLFVTHGIMDGYGLIAAQGEVWKEQRRFAVATLKNLGMVKHGAKREELEKRIMVGVNTLFEKLRTLEGEAVEITHLLFHSIGNVMNSLVLGKVWSEDDPTWIWLQDRIEEGVKMMQVAGPINFIPWLRFIPKYRQTIEFLISGKNETHEVYEKIVQESPRDNQDFVSAYKVEMEKRQNSATPHFFNKKQCHHFLADILGGGTDTTATSLRWFFLLLLTHPEVQEKIQRELDEIRGRHENMELSDMEQTHYFKAAFAESLRIRPIVTVGIPHATMADTTLANFQIPKRSMIIPLLWA…	505	CYP306A1 Ap
CYP6CM2	CYP3	930	Full Length	MELLESLNLVSTNSLLISASVILCIVYLYKTTFSYWSNRGVSGITFIQSLTNSLRLFLRIDSFQSSFVNLYNLLEGHKYGGMYQFTTPALVLRDPDLIQNFLVKGFSQFHDRSTPQDENLDPLSGNLFILTGDRWRNVRQKVSPAFSSAKLKIMFLNLKECAQELDDYLQRLTADTGYVDVEAKKLISDYSLDVIGACSMGIKCSSIGTGETDFKRITRDVFRFDLRRTVHALLEVISPKLPPLIGWKAVRMEVEEFFMNACREAAALKEHESNERKDFLSILMNVRKSEESMRQKSESLDDKDDLLFSDNIIAAMISSFFSAGFEPVAATMTMCLYELAQHPEAQEKLYAEIQSVEEEIGEEITYESLKKFQYATQVIEETLRLYPVAPVLXRQCTER…	519	none
CYP6CM3	CYP3	13301	Full Length	MELLESFHLISTNFLLISASVLLYIVYFFKTTFNYWSVRGVHEITFTQSLRSTLRLALRIDSFQSSFTDLYHLLEGHKYGGMYQFTTPTLIVRDPNLVQDFLIKGFSQFYDRVSPQNENLDILSGNLFTLTGDRWRNVRQKVSPAFSSAKLKIMFHNLKECAQELDNYLQQLTAKTGYVDVEAKKLISDYTLDVIGACSMGIKCSSIGAGETDLKRISRNVFRINFRRTVHALLEMINPKLPHLLRWKAVEPEVEEFFMTACKEAAALREHESTKRNDFLAILMNIRKSEETLKQGAESHIDDNDLLFSDHIIAGIISSFFGAGFEPAAATMTLCLYELAQHPEVLEKLYAEIQSVKEEFGEEITYESLKKFRYTTQVIEETLRLYPVAAALTRQCTGR…	519	none
CYP6CM4	CYP3	5194	Full Length	MELLESLQLVSTNSLLIFTSVILYIVYFFKTTFSYWSVRGVPEITVTQSLGSTFRLALRIDSFQKSFSDLYDLLEGHKYGGAYQFTTPTLIIRDANLIQNILVKGFSQFHDRSGPQNENLDILSGNLFSLXGDRWRKVRQKVSPAFSXAKLKIMXHNLKXCAQELDNYLQRLTAETGYVDVEAKKLISDYTLDVIXACSMGIKCSSIGTGETDLKRISRNVFRFGFRRTLHAILEMISXKLPHLLRWKVVEPEXEEFFMTXCREAAALREHESSARKDFLAXLINIRKSEEALKQGAESLDDENDLLFSDHIIAGIIXSFFGAGFEPAAATMTLCXXELAQHPEVLEKLXAEIQSVKEEFGEEITYESLKKFRYTTQVIEETLRLYPVAAVLARQCTEP…	519	none
CYP6DB2	CYP3	3834	Full Length	MFSFLGKIWLPLLMFIFFFLYWHYTKTFDYWKKKGVFYYEPTIFFGNIKDRILFRKAFHQFWRDIYMKMKGHKYVGFFEGRRQTLVILDPEVIKQICIRDFSHFMDRPTLQMRYPLIQRQLLNLKGQEWKQVRSLLTPGFSSGKLKAMEILLKQCGKQLKQYLVKVTDEKDGAVLEMKEFYEHYTMDVIATTAFGVQSDSLENPDSEFVKTTSKFTSISFSERMLIFAVLIFIPQFAKYVPITFFNMEVMNFLANVIKDSIKHRQSKNEKRSDFLQLMLDVKEELESKEKSGDGEPSPNLSLMDETTIIAQSVLFLVAGFETSSTLLTFASYELAQHKDVQEKLRNEINEAVKEHGEDNLYEAIQSMPYLDMVLNEALRKHPPLARIDRTCTAEYTIPD…	518	CYP6DB1 Ap
CYP6DP1	CYP3	8787	Full Length	MIEVVLLCIGIICWTLFQFGTSTFDYWRRRGVTYTAPTPFLGNIKSVLTFQATSGQCFQRIYNEHLNEPFVGVWLLRKPALLIRSPDVIKDVLLKHFQSFYDRGHAFDETREPITANLVNLTGEKWRILRQRLAPTFSTGKLRGMTPSLQKCALELGKYVSKSKGKGEEDVYEMRELMAKFTTDVIGSVAFGLELGSFEDENSQFREMGRKIFAPSLKIAVSLLFRQFLPSLYSFFDLRSFPKDVNSFFGNVVKDTVSWRKENNVQRNDFMQLLIQMKEEDAQQRKEGKVEDQKFEFTDAVMTAQSFIFFTAGFETSSTTLSYCLYELALNPDIQAKAVSEISRVRDKCETLNYESALELIYLEQILHETLRKYPPVMNLARVCTESLQLPGTKVKIDE…	510	none
CYP6DP2 part 1 of 2	CYP3	50476	5'3'truncated	EIMSRNWRGKRDGIYEMRELTAKFTTDVIGAAAFGLEFGPSRMRTHNFVEMGRKIFTPSLKYGIALLFRQFLPSLYSLLDLRSFPKDVNSFFEKGS	96	none
CYP6DP2 part 2 of 2	CYP3	41100	5'3'truncated	FKCKRKMRNNERRKVADQNFEITDSVMTAQSFVFFTAGFETSSTTLSYCLYELALNPDIQAKTVSEIRRVRDKHETINYDSAQELIYVEQVLRETLRKYPPVMNLSRVCTESLQLPETKVEIDKGVSVVIPVYAIHHDPKYYPNPEIFDPDRFTAENMKKR	161	none
CYP6DQ1	CYP3	7864	Full Length	MISQMAVLQCVSSFLCIAIFLFGYVYVKLVQKYSYWQKRGYPFVQPHIIFGNLKEVILRKVYSGEEYLRLYRIFKQCRVGGFYRFFVPSILIADPEIIKMCLTREFDSFHSRGTEGKVKHEPIRCHLINLERDRWQQLKRCLTPAFSITKIKSMAPIMGECGQKMNQVLEQLMAQNGGEVELQDITSRYSIDVIGTCAFGLKLQSLTEHNSKFRHMGKQIFRLSKLSMLKMITSVVAPNLYNLLRLRLVSAEVTQFFTDIVKETVAYRQKNGITRNDFLDLLIRAKQKSGAGCSDSQEIKADERNTSTPPISEEIKRGVKDTRLDMEINSEVMVAQCFVFFIAGYETSSSVLSFSLYELALNLKMQTKLQGEIDKIIQENYAIISFQAVQQMHYLDKVV…	539	none
CYP6DR1	CYP3	2756	Full Length	MMEVVKNLLPNVSANSVLILTILVLIIVYYLRDRGSYWNKKGVSTFDAQKMLKSSLKLLIGRMHVTELYHEMYRELGDHSFGGSFQGIHPMIYIKDPKVAKAILVKGFTNFHDHGPPPVDNEEPLAQNLFFMTGARWRQRRQKLSPGFSSVKLKIMHQTLENCVEELNTYLEKHVSRIGGAEIELKELVSNYTLDVIGALVLGIKCNATHDPDCEFKKLMVELVQGGFKTYLFYFLEVFHPKLPRWLGLSLLKRESLEYLQQIIRETMQLKENERAVERKDFLQMVMNHRDNESEERTKEDHLLQENGWAEKEEIFPDEENQGPIFSESFILGTVITFLTAGFEPITVTLSFCLHELAFHPEIQEKIFDEIRAVKAESRNGTISYEDLRKLKYTDQVIN…	537	none
CYP6DS1	CYP3	7430	Full Length	MASLINFFPTVSTGAVLFVTSVILLVVFYVREKASYWDKKGVPSLSAWRFFRRLFGKGHGHMTEFYIQLYRDLEGEKFGGSYQMLDPIILLRDPQLAKHFCIKAFSSFHDRMPMTPGDDNPFSVNLFSLTGEKWRKVRHKLSPGFSTSKLKIMFQTLKEYSSELNSYLENKASQTGDVEVDIKELMSNYTLEVIGAVAMGIKCNAIQDPNCEFKQIMLGMLRISWRTFAVFFLKLIHPKLPLLLGLSPVSPELSQFFKKVVKETMEMKDSKHEVSRKDFLQLVMNHRDSEEQMKDDNDLDPLLSQDNRLPIDALDSEEEGPLFSESLIMGTMVSFLSAGFEPVSSTLTFCLYELAHHPDVQEKLFNEIQAVKASEPGNEINYESMKKFKYVDQVMNETL…	535	none
CYP6DS2	CYP3	53419	Full Length	MASLINFLPTVSTGAVLFVTSIILWVVFYVREKTSYWDKKGVPSLSAWRFFSSLFGKDTGHVTEFYIQLYRDLEGEKFGGSYQMLDPIILLRDPQLAKHFCIKAFSSFHDRMPPTTEGDDNPFTVNLFSLTGEKWRQVRNKLSPGFSTGKLKIMFQTLKEYSSELNSYLEKKVSKTGDIEIDIKELMSNYTLEVIGAVAMGIKCNAIQDPNCEFKRMMLVMLRISWRTYATFFLKLIHPKLPLLLGLSPVSPELSEFFRKVVKETMEMKDSKHEVTRKDFLQLVMNHRDSEEQMKDENDLDPLLSQDNRLPKDALESDEEGPLFSESLIMGTMVSFLSAGFEPVSSTLTCCLYELAHHPDVQEKLFNEIQAVKASEPGNEINYESMKKFKYVDQVMNET…	536	none
CYP6DS3	CYP3	4216	Full Length	MASFIHFFPTISTGAILVVTSIILLVVFYMREKTSYWNKRGVPSLSAWRFIGECIGLTLGRAHMADFYIKLYRDFEGQKFGGSFQGLQPLILLRDPELIKHFCIKVFSCFHDRTPPVTQGDDNPFMVNLFSLTGEKWRQVRHKLSPGFSCAKLKIMFQILKDYSSELNSYLEKKVSKTGDVEIDIKELMSNYTLEVIGAVAMGIKCNAIQDPNCEFKQIMLAMFRVNWRSYVFFFLDLIHHKLPALIRFEPVSPKISDFFKKVVKETMEMKDSKHEVSRKDFLQLVMNHRDCEEQMRDENDLDPLLSQENRLPKAALDSEEEGPLFCESLIMGTMVSFLSAGFEPVSSTLTFCLYELAHHPDVQEKIFNEIQTVKASEPGNEINYESMKKFKYVDQVMN…	538	none
CYP6DT1	CYP3	12263	Full Length	MVPNFSSNAVFILTSVVLLVIYLLKERFRYWTKRGVPSVSPLECLKGFGFIFRXSHGMDWXMKMHDGLAGEKFGGAWMXLQPILVIRDPELIRMCMIKEFSSFHDRNPPTGTENDVLAENLFQLTGDRWRQVRYKLSAAFSSAKLKIMFQTLKDCSNNLNAYIENLASKTGSAEIDVKKLMSNYTLDVIGACAMGIKCNAIQDPNCEFGRITKQIFKFSWRRSLTLILELAHPKLPNLVGLKVLDPEISDYLQRIVKDTMALKDADQSSSRKDFLQIMMNLRDVEPEEPEDEENVGALPQENGGTRMEKKEAGHGGSKGPLISESIILGVISVFTSAGYEPVSATLTFALYELAQNPDVQERMFEEIRSVKAKLGDDLTYESLKKFKYTEQVIHETQRK…	533	none
CYP6DT2	CYP3	2990	Full Length	MELLNSMVPKLSSNSVLIFTSVVLLAIYWLRNRFQYWDKKGAPSVSPLECLKAFGFLFRMSHVMDLFLKMHYSLDGKKFGGGWMLLQPTLVIRDPELIRMCTIKGFSSFHDRNPPVSTENDVLAGNLFQLTGDKWRQVRHKISPAFSSMKLKIMFQNLKGCANELNAYIENLASKTGSAEIDVKTLMSNYTLDVIGACAMGIKCNAIADPNCEFARITKLMFRFNWRRILALLLELAHPKLPGWVGLKVVDPELVYYLTSIVKDAMEMKDGDRSSSRRDFLQIMMNLRDVEPEEGGKDEDEENVGALPKENGGGWTEKKETVNGESKGPLFTENIILGVIGSFMSAGYEPVSATLTFALFELAKNPDVQKKMFEEIQSVKAELGDELTYESLKKFKYSE…	542	none
CYP6DT3	CYP3	2936	Full Length	MDLLNSLVPNFSSNSVLILTAVVLLAIYWLREKFQYWSKRGAPSVSPVECLKGLGFLIRTSHVMDLFLKMHYSLDGKKFGGAWMFFHPILIIRDPELIRLCIIKGFSSFHDRNPPINTDSDVLGENLFQLTGVKWRQVRYKLSAAFSGVKLKIMFQILKGCAKDLNAYIENLASKTGSAEIDVKTLMSNYTLDVIAACALGIKCNAIADPNCEFARMTKLMFRFNWRRSLALVLELAHPKLPGLVGLKVVDPEIADYLTNIVKNTMAMKDSDQSSSRKDFLQIMMNLRDFEPEEKDEGEGKVSALPQENGGGWAEQKEAVHNESKGPLFSESIILGVIGVFLSAGYEPVSSTLTFALYELAKNPDVQKKMFEEIQSVKAELGNELTYESLKKFKYTEQI…	541	none
CYP6DT4	CYP3	8639	Full Length	MALLNWLTPNISTNSVLILTSIILFAVYWLRERFSYWSRNGVPSVSPLECFKSTMAFSLGWKHMLDHFLKMHHALPSEAKFGGAWQLLQPTLIVRDPEMVRLFLIKGFTNFHDRGPPPDEKNDALGGNLFQLAGDRWRQVRHKLSPAFSAAKLKIMFQSLKGCANELNAYLMNLASETGSAEIDVKQLMSNYTLDVIGACAMGIKCNAIQDPNCEFKRIMALIFRFDWRRSLFFFLELVHPKVPKLLGLKPANPEVVDFLTRIVRETMEMKEGDLSVVRKDFLQIMMNLRDFPEENVKEDDEENGSALPKENGWMEKKEIVNSESKVPLFSEGMITGVISSFLSAGFEPVSAGLTFALFELAQNPEVQKKMFDEIRSVKAELGDEITFESLKKFKYTDQ…	584	none
CYP6DT5	CYP3	818	Full Length	MELLNWLTPNISTNSVLILTSIILFAVYWLRERFSYWSRNGVPSVSPLGCFKSTMAFSLGWKHMLDLFLKMHIDLPSEAKFGGAWQLLQPTLIVRDPEMVRLFLIKGFTNFHDRGPPPDEKNDALGGNLFQLAGDRWRQVRHKLSPAFSAAKLKIMFQSLKGCANELNAYLMNLASETGSAEIDVKQLMSNYTLDVIGACAMGIKCNAIQDPNCEFKRIMALIFRFDWRRSLFFFLELVHPKVPKLLGLKPANPEVVDFLTRIVRETMEMKEGDLSVVRKDFLQIMMNLRDFPEENVKEDDEENGSALPKENGWMEKKEIVNSESKVPLFSEGMITGVISSFLSAGFEPVSAGLTFALFELAQNPEVQKKMFDEIRSVKAELGDEITFESLKKFKYTDQ…	594	none
CYP6DT6	CYP3	2863	Full Length	MELLKSMLPNFSTNSVLILTSIILFAVYWLRERFSYWSRLGVPSVSPLECFKNTLRFMLGRVSMLGLFLNMHVGLPGAKFGGVWQLLQPTLIVRDPEMVRLFLIKGFSNFHDRNPPPDEKENTLSGNLFQLAGDRWRQVRYKLSPAFSAAKLRIMFQSLKGCANELNMYLETLASKTGSVEIDVKELMSNFTLDVIGACAMGIKCNAIRDPKNCELKRIMTLIFKFDWRQSLFFLADLVHPKLPPLLGLKAVNSEVADYLTNIVRETMEMKESDLSVIRKDFLQIMMTLRDSEPAEHGKDDDGDNGQALPKEGGWTEKKDIVNGDSKGPLFSEGIITGVISTFLSAGYEPVSSALTFALYELALNPEVQEKMFDEIRSIESRLGDDIRFESLKFESLKK…	547	none
CYP6DT7	CYP3	7019	5'truncated	HCQLRLLLAKGRFSYWKRIGVPSTTPLQCFSPIRFFLGRVHMLDILMKMHFTLPEAKFSGAWVFHQPFLIIRDPEIARLFLIKGFPNFHDRHPPDNEVNDETIGNLFLLTGKKWRPLRYKLLPAFSETKLKIMFESLRACAIKLNTYLDNLTSNMGVVEIDVNKLMSNYTSEVTGSCVMGIKCNALNDPNCEVKKNMXLMFRFHWRXLLFXLXEILHQRLPKLFGLRLVHPELVDFLTRVVRGKVERETDQSVIRKDFLHIMSSLRHSDLEARAKEETEEQGRALPQETGRFGKEEDMDGEGEGPLFSESVTTGVMSSFLSEGFELVSSALTFALHELAHNPEAQEKMFDEIQSLKFGLDNDIQYESLKKFKYTDQIINETLRRRPVVPGLGRICTEPF…	518	none
CYP6DU1	CYP3	7042	Full Length	MMDFLKGYQLVSVSTLLYTSALLCIFQFLRTKFTYWSSRGIPSISLLESFIRAMRFYLGLDSFSSSYLGLYQTFEGHKYGGTYELLTPVLILRDPKLVRNFLIEGFSQIHDRMPALDEDLNRLSTHLFRLTGDKWRQVRHKLSPAFSPARLKNIFFSLKECADXYDAHLRKLMEKTGSVEVNGYEFLSNYTLDAIWASVMGVKTNSAAGGDKTIKKYTHDFITFDFRRLVYRVLELINPKLPSLLKWKLVPSDLEQFFLKTCKDTATFREHKSASEKDFIQFFMNIRNSEDNLSDPLFSDELIASNIAFFLNAGLEPIGVLLTYCLHEIASNSEIQEKIYNEIQTVRSENNNEITFESLKSLQYTTQVINETLRLHPVAPVVFREITEPFKLPDSDAVI…	511	none
CYP6DV1	CYP3	2520	Full Length	MILQYLFLSVIYASSALLFYLVYNYWKNYTHWTNSGLPYIPFPRGESVFYPRHKAQQLMRFYDELAPHPVGGIFKMSRPNLLFRDPALIQKILIKDFSHFVDHGIDFDETLDPLNLHLFNIEGTRWKNVRNKITPAFSSGKMRGMWPYMEECKRVFEDYLDRQIEADGNIEVSDALSKFGIDVIGTCALGLECNAIQDKDSEFRKMARLVWSGHSLFFLRSLLRSTGLKITSWMRWKRLDKAIDDFFFSILRESVKHRAENVNKRQDFLQHLINIQQEELEMIKREGSKQEPLLTDAMVAAQVYLFFVAGHETTSGTLSYCLYQLAQHPEIIGKCRAEVKKVLQDNKGIMNYECLKDLTYIQSVIDETLRMYPVLGWLDRICNKPYELPGSNYIVRKGQ…	509	none
CYP6DV2	CYP3	2619	Full Length	MILQFLSLSVIYVLLVLLFYLVYNYRKNYTHWTESGLPYIPFPRGDSVFYLRHKADQLKRFYDELAPHPVAGIFKMSRPHLLLRDPALIQRILIKDFAHFENHGIQIDEKLDPLNLHIFNIEGTRWKNVRNKISPALSSGKMRGMWPYLEECKHVFEEYLDRRIETDGQIEVLEVVQKYAIDVIGTCAFGLKCNAIQDEDSEYRRIAALILRPGGLYFFRSLLRSTGLNIISWIKWKRIDAAVDDFIFTILRESIKHRAENENKRQDFVQHLINIQQEELETLKKEGSGQEPLLTEPMVAAQVFVFFVAGYETTSGTLAYCLHELAQRPEIVEKCRAEVKKVVKENGGTLNYECLKDLTYIESVIDETLRLYPIAGVLDRICNTPYEIPGSNYIVRKGQ…	509	none
CYP6DV3	CYP3	18790	5'truncated	HLQTFYNELAPHPLGGFYKMSRPFLMIRDPKLIRLMTIKDFAHFTDRGLDVHEELDPLNLHIFRLEGSRWKTVRGKITPAFSSARVKAMWPYLEQCERMFEKYLDHHNETNGQIDVMEAFEKFTVDVIGTCVLGLECSAIQSEDSALRKTAHLILRPSNLHFLRSFLRSTGLKFISWLKWKKVFPAVDDFFFSIVRETIKHRAENEARRQDFMQHLINIQQEELETLRKQENGQEPVLTEAMIAAQAFLFFVAGYESTAGTLAYCLHLLAQYPEMVEKCRLEVEEVVKQNGGTLTYECLNDLTYLQSVIDETLRLYPPLGWLERICVIPYVVPDSSYIIKKGQRIIIPIHAIHHNPQYFPEPEKFDPDRFSKTNKSNIISGTYFPFGDGPRICAGMRFA…	462	none
CYP6DW1	CYP3	1249	Full Length	MTAAPLVTFNLILVAVFTFLAYLVYHFKKRYDHWRKLDVPFLGIKEDIVFDWDKNRTYAVQDRYNKLDPLPYGGIFQATKPILLLRDPELIKAVMIKDFSHFTDRGIAFNEKLDPLMPHVFNLGGQRWKSVRAKLTPTFSSGKLKSMFILMEGCIQVLDKYLTESLDGKGQSKEIDVKSLMSELTTDVIGTCAFGWDCGAIGNEGSEFRRISNKTSFNPLKFFLRITLRSINPNIFTWLHWKGFDPEVEAFYLNITKEAIEKREENKEKRKDFLQLLINVQHEEQKMLQSLNDGSEPLFKDHVVAAQVFVFFIAGFETTANTLTFCLYELAQHPDIMEKLHAEITRVLKAYDGKVTYESIKEMHYMDTIVSETLRKYPPLGFLDRVCTKAYELPNSSLL…	511	none
CYP6DX1	CYP3	1478	Full Length	MLPLTELKLSTVFVILTVITYIFYLIKRKYDYWSKRSVTHVGFSGDVMFNLSKHRSYFFKDLYRNFQNKPFVGFYQFGQPHILVRDLELIKLVLIKQFSHFTDHHLGPFGNDPLLVNSLFHLKGQRWKVIRAKLSPIFTSGKLRHMTGLLNVCVTMLDKHLERTLAESGGEIEMRDVTLKFAMDVIGVCAFGLNCNAIESEDSEFRQIMRKVGSAPTLKLYLILFLDIIHPKITEVLKIRFSNPEFDEFFYSLADQALKHRSDTETRRDDFVQLLMEVREEERKLIKSQNQNEIEPLFTDDVIAANIWVIFTAGWDTVGTTTSYCMYELALHPDLQEKLFEEIKEVQDKNGGQCTYDVLKQMHYLDCVVNETLRLHPNLPSLDRVCTKPCNIPESSLII…	516	none
CYP6DX2	CYP3	6266	Full Length	MFFWMELKLQAIIVILTIVAFILYRIKRKYDYWNERNVPHVGISKDSLFNMKQHRDEIFKDLYQNSLKQGYIGFYQSGIPSILVRDLDLIKCILIKEFSHFTDHSQLELLNREPLLVHNLFFLKGQRWKGIRNKLSPIFTSGKLRHMTGLLSACVRIMDSYLERTLEEKGGQVEMRDVTLKFSMDVMGVCAFGLDCKAVEDEDSEFKRVMNKLMPARLKIILMVMLDIIHPRINALLNLKFVKPEINEFFYSLAKQTTKHRAETATKRDDFVQLLTEVREEEQKLIKSQNQNDESSDTELLFTDEVIAANIWVFFQGGYDTLGTTMSYCLYELALHPDLQERLHEEIKQVQDKNGGPLTYDVLKQMHYLDCVVNETLRLHPALGHLERLCTKPCKVSNN…	519	none
CYP6DY1	CYP3	2347	Full Length	MFTFKTLEALLIVCTVLGYIAYYIKRKYEYWKDRNVPHLGASKDFVFLHHSQMHRTQIYDDLYRNYSSDQYVGFYLAGKPILMIRDLKLIRAILIKDFSHFTDHGLTIIDGEPLFAKSLFNIGGHQWRRFRSKITPIFTSGRLKRMSGPVSECTEKLEKYLETVLEKSGDVQIEVREIILRFAMDTVGACTLGLNCEAIEDENSTFTRMARQLFQVSSNLKSLFCLILDTIHPKLNSWLRIKFTTSEVRDFFFSLTRDTIKYREGNATKREDLIQHLLNLRNEEQQMRLQGQKEHSDPLFDETGLVANATLFFIAGFEPIASTVSYALYELAKHPDIMATVYEEIMIVKQFYEGNLTYEAYKHMVYMDCVLFETLRMHSHNGWLDRVCTQTYQVPGTNL…	510	none
CYP6DZ1	CYP3	1627	Full Length	MSVFSIVNILPSVSSLLLIVTSIALWLAYYLKKKYSYWAKRGVPYLEPVPFFGNTKDQILQRVPPAFDFQKIYNELDGNKFAGIFVMTRPTLFLRDPETIKNFLVKSFSHFHDRSSYLNEKLDPLSASILNLTGQRWKNIRYKLVPTFSSGKLKLMHDLMNECIDELDGYLEKATSENATGSEQNLKELMSKLTTDVIGSCAFGLRCNSIRDENSEFRRIGRKIFKFNYRIFFRNMLRTVNSKLVEVFRVKAIAQDVEDFFLSVLHDAVKEREANSQKRNDFLQLLINIQAEEQEQLRSIGHSQQNGNSTNGISKDDASEETDRKNQEPLFTDNVVASNAFIFFIAGFETTASTLTFILYELALNPDIFGKLRAEVDSVKEAHGGHLDYNALKELVYMD…	545	none
CYP6DZ2	CYP3	21754	3'truncated	MSVFSIANILPVSSLLLIVTSITLWLTNFYKRKYSYWAKRGVPYLKPVLFFGNTKNQLLQRVPMAIDFQRFYNESDGNKFGGIFVMTTPNLFLRDPEIIRTFLIKSFSNFHDRPR	115	none
CYP6EA1 part 1 of 2	CYP3	23684	3'truncated	MYNFSIANYTPTVISFSLLIAGLILYLVYYFERKFSYWDKYGVPQVRPVWFFGNIMDQVLLRSPAVFVEQDIYNKLSGHKLGGFYSMSKPILMLRDPELIRICLIKSFGHFHDRDIPFDPKDDPLSESLFVQRGQRWRAVRHKKAPAFSTSKLRTTVDALLSLRTRAGRFS	171	none
CYP6EA1 part 2 of 2	CYP3	28051	5'truncated	AKKMQSSSHREESGDSDDSPVLTDIAVAASMYSQITLAPTPIAHFFTHCLYELALNPAVFQKMRDEVDSVKKEYDDILNYDALRKLEYMEMVISETLRKHPSFPSLNRICTEPFPIPGTSIIIKEGTSIFVPTYALHHDPDYFPEPETFWPERFSKENAGSIKPGSFLAFRHRPKRMYGLNVFSRFEIKSVLALVVSKFTLHPTEKTMIPLAYDCRGLGLSPKEDIWVQFKMRQVT	236	none
CYP401A1	CYP3	2339	Full Length	MSALTIPILFLVFVLCCWLLFKKHEDQRRFWRQLGVPLLDPIPFFGQKEFSSIFNKSYFEIIHSLYQNARSRGLKYCTVFQFSEPSLMVLDPQLIGRILAKDASHFADRFDRSLDFSDHHPMSQRLFSVSGLAWKDISKFVSPVVSPGRINFLIEEMERGFQQIHHLIDSKTFDIVNADLFAFQLNEDLVGQATLGVPLHDRSGSLSKVTRTIKSFFDASVANWFKFYIPLVFPWFSFLSVPKISDGALGNFIKEIMPLRRINETGRRNDVFQFFVSSKNKRGARRELFDEFDSPQADCTQKDDSENLEVLVNNPENRDISRRIFWFLVDGLGTNAAALTFVLHLISLHPECQEKVRQEVGQTLRDRGESQMTYQVVKDLRYTHKVVKECLRFYTPMSM…	528	none
CYP402A1	CYP3	2236	Full Length	MTVFSLTFWLYLALLFIGACASLHYFVFLRQAAKWKKSNIPFLKPIFLIGHKYFTQYKYPIAVHLDRIYKDTENYDLIAFFMGSTPMILVRNPTLINQIFKKNFDKTHQNGMTALESDEIFQNSMFLASDRNKWRFQRSVMAPSFSSARLHESEEFGKIKKQAGNLMEYLENAQLSQQPVNVKDVAMKFIVDSIALWGFGEDTNCFQRSEKFHQMTHDFFKPTMKKMLQFLILSHFPSLQMFDSFKIADKKCMSFLRDLLIKNMMLREKSKVKHKDFIYHLGSLKGKVVADTSDENADDSTRKYKEIRFKQMLGLTLAVFAASMQTPGNLACYALHLISLHPDYQRRIKREVDEAMEKNGVSEITNQVIEDLQFTEQCVLETARLYPALPFIVRNCTED…	524	none
CYP402B1	CYP3	5318	Full Length	MAFFYFSFFHYASITVVILCFILHYLIYSRRVERWRSSNIPFLRPVFLFGHRYFFTHLFKHSVVVPLDRIYKENADQDILAFFITAAPVILLKSPRLIKAVYAKSFDKMFENGFFPPVEDTAAMSVIPLTSDRAIWKTGRSSMAPQFSTSRLGGVEFAKVKTQVDRLLCNXEKLRESGGPIDGKEAAHNFIVDSVNLWNFGVDTNSWEKKTELYEIIGTLFALSYHRLVCFFVLSLFPFLQVFESLRFIPRKQVDSVTNFLEETMKFRDENLVDRNDFVDRLMSLRAGNVARNNNDGSKNEAQEGVSLKEMVGYSLSWLLAGSDTSSQMCLFATHLLSIHPEYQNRIREEVDEAMKKHQVSEITFEVVQDLRLTELCLLETSRLYPILPSIMRCALEDF…	537	none
Tv28378	CYP3	28378	5'3'truncated	MESRDSLGINEGDFIDFLRSLRGEIDMRQMVGFSFVLIKVGLDAVATLAIFALHLLSLHPEYQDSVKDEIESVMEQHKETEVTFEVVKDLQLTKQCLLETARLFPILVVNLRTCNRRFSKSPGTEYVLRKRRRKVAINPYSIHRDPNYFEDPDNFNPDRFSPQHKGSIASETFLGFGIXQRNAQDQNLGS	190	none
Tv35812	CYP3	35812	5'3'truncated	PDQSHWIACAIKLTRTRTLRLKRKPRIVIPVYSIHMDPKYFPDPEQFKPERFESGHRRSIIPGSYLPFGDGKRQCIAKKFAKYVIKMLVAHIATKYTVKASVNTRVLTYDSRKSVTLTP	119	none
CYP4AV6	CYP4	31764	5'3'truncated	SSGITQSTRGWSWFSFSPTAFLVGISCALLCAVILIRRARFVSRFKDIPGPKALPVLGNVKDLLGSQADLYKFYSNCFKEYGDIYVVWVGTEPFIFIGSPETVQPLLSSSQCINKSPEYDMLHDWLGTGLVTSSGEKWHHRRKLLTPSFHFQTFRKLFIKPAKDMSDIFIHQLKKEVGRGEFDICAYSKLIAVDLIAETAMGFRLNATNQFQLGLCKNPPTRLLQS	226	none
CYP4C63	CYP4	4234	Full Length	MELITLMLTTTILMFSITYLFKYVIKRIKLVRAINKLPGPKAYPFVGNALELVVPRNQLMKAFEDRTQKWGPLFRTWGGPMPVLHITRPEHAEIILSSSKHIDKSLAYSFLHPWLGTGLLTGTGAKWHSHRKMITPTFHFKILDIFQEVFVEKSQIMIEKLKAKANNEPFDVYPYITRCALDIICETAMGTEVNAQEKTDSDYVRAIYDISELTIKRSLQPWLWPNAVFTMTDYGKRYDECLQVLHGFTNRVIKERKALRASSNGKHTEKTVEDEDAELIGKKKRLAFLDLLLEASESSNGPALTDIEIREEVDTFMFEGHDTTTAGICWTLFLLGSHPQYQEKVFEELDNIFQGDNRLATMKDLNDMKYLERCIKDSLRLFPSVPFIGRTLKEDTTFD…	511	none
CYP4CR1	CYP4	3281	Full Length	MFAHFMIVDVKEKDPXFXXXXXELSFNPRGIYARFPELIKQYGGAFRIWLGPSLSIVYLSKPEEIEVILGSSKHIHKAEMYEYFEPWLGTGLLIVNGDLWFKKRKLMTSAFHFSNLNNFIPKFNRNINMLTKKLESKADGKSFNVYDCITLCTLDIISESAMSTKIYAQSEKNNRFVEAMDQAELAILKRGFSAWLHPDSWFKKSSVGKMFYKAVHVLHEFADSIIRMRKAEIALNKDQPESNDKKSEDFLKDRYKKMMTFLDMLLKCNEEGAEFTDADLRSDVLMFILAGHGTTTWCMTWALYLLSKNPDIQEKVYEEVISILGHEEKDIEMNDLPELKYTERVIKETLRHFPSVPFFGRTVHENVKLPSGYIIPANSDVTVLAYCLHMDPEIYENPK…	483	none
CYP4CS1	CYP4	702	Full Length	MKLTIVFTLFCCLVIYRLIKKILLSYRQYQILKGVPGPPVESIILGNTSDIMASPKDAPSRARERFGTYGNVILLWILGFPFVFVAGAEQAEVFFNSKSTSVKSDIYRFLHCWLGLGLLTSQGELWKQRRKLITPAFHFTILNSFLHTFVDNTLTLVDKIAECSVEGPVEVIKMMHLVALENICVTAMGIKIDALKNPNMNYVRAIENATHTVMLRISRPWYWNDLIFFLMPIGRQLRKDLDVIFELTGKVIKEKRAERQRKQKENGDSIKQPENEFDEEKRRLAFLDLLLEASESESTPLSDEDIRDEVNTFMFEGHDTTAVSMSFTLYLLGIHTEIQETCYQELESIFQGSDRRPTMDDLQNMKYLEQVIKESLRLYPSVPIIARNVTKDVEIGAYT…	508	none
CYP4CT1	CYP4	2039	Full Length	MDSITIILLLVSFFVWLVTLVQPSKKHRQFGDLIPGPKPFPIVGNVPDVGVNSKLVTQTMGKIADKYGSIFRTYLGKDLFVVVSNPVDIETILAENKQLVKTRKSMEGGRPWIGEGLLLAPEEKWKINRKRLLPAFHLKMLENFVPVFNKNALILIKELNSLMDQQEVNISELSARTALRNICETAMGVSLDSLSTNDVYPKTIEKLSSLYATKIFVPLLEYKFIYNLHPIGWQEKRLLKYVDSITDKVIKSRKAENKRWDLTLETQDLAEGQRKRMIFLDLLLKIQEEDPSFDDQQIRDEVNTFMFAGHDTVAATSAFCLYLLSKDRDIQDKIYEETENILGGDDRSLEFKDLQEMKYLEQVIKETLRIYSSVPMIGRCPAFDIKLKSGLVIPAGCEI…	500	none
CYP4G59	CYP4	7396	Full Length	MSSIATPDLLLSSPVSYTSSAIVYLLASVLMLWVVYYRLTRKRLYQLAAQIPGPKGFPLIGHAHLFVGNSNSIFENVYKRTFDFKPSSPLKFWVGNRLIVFLFDPRDIEVILGSHVHINKSPEYRLFEPWLGNGLLISTGEKWRAHRKLIAPTFHLNVLKTFIDLFNKNSLDTVRKMGMEGSKQFDVHNYMSECTVDILLETVMGVNKQVQQAGFDYAKAVMKMCDILHLRQTKAWLKPDLLFKITKSAKDQVKLLDFIHRLTNDVIKKKKEEVLLRRKNTTTGTNTSIEMDETYNENKEGQDMVVKTEPMTTYVSVEGSSYGQSAGLKDDLDVDDNDDDVGEKKRQAFLDMLIESAANGEVLTDNEVREQVDTIMFEGHDTTAAGSSFFLCIMGTRPD…	582	none
CYP4G60	CYP4	5866	Full Length	MGRKRLYELAERIPGPGGYPLVGNAHEFVGNSHAIFQKLYDRSFEFEPXSPAKVWIGPRLLVFLTDPRDIEIILSSHVYIDKAPEYRFFQPWLGNGLLISTGEKWRAHRKLIAPTFHLNVLKSFIDLFNKNSVLTVQKMKKEGSKEFDVHHYMSECTVEILLETAMGVDKRTQQASGFEYAMAVMKMCDILHLRQTKIWLRPDILFNFTKLAKDQVKLLDFIHGLTINVMKKKKEAYLKNKAATLSNSGVYNTFVGEGAKEKKKIEEKQKAKENTEVVKGSSFGQSAGLKDDLDVDDDVGEKKRQAFLDLLIESAENGVVLTDDEVREQVDTIMFEGHDTTAAGSSFFLCMMGARPDIQEKVVEELQGIFGDSDRPVTFQDTLEMKYMERCIMETLRMY…	538	none
CYP4G61	CYP4	4648	Full Length	MSMTLAPVQEVSLGYLPSTFVYLLVTCLSLWLAYFRMSRKRLYQLAETIPGPKGYPLIGHAHLMVGKSNDIFQKLYSLSFAFKEGSPVKAWLGPRLLVFLMDPRDIELILGSHIHIDKAPEYRLFEPWLGDGLLISTGEKWRTHXKIIAPTFHLNVLKSFIGLFNVNSRYTVEKMRREGMKKEFDVHHYMSACTVEILLETAMGVDKTTQKASGFDYAVAVMKMCEILHLRHTKLWLRPDSLFGLTHYAKEQIQHLDFIHSLTTNVIKEKKELYQKKKEVNXEVKPKAXEVETEKKTEKSVLEVVKGSSFGQSAGLKDDLDVDDDVGEKKRQAFLDLMLECAENEQLLTDKELREQVDTIMFEGHDTTAAASSFFLCVMGARPDIQEKVVAELESIFGD…	563	none
CYP380D1	CYP4	9146	Full Length	MESLESIRVPMAKDPAALNPAISGLSRTSQTLATFIVICSVLFLIVRKWRNRHFDKLASAFPGPTPMPIIGNAVEFLLSDPEKIMSKLIELKDKFESPFRFWLGPKLLVVIAKPEDLQIVLNNSKILEKDDVYRFFRNTVGTGLFSAPVEKWKKTRKAILPAFNSKLLEQFLPVFNDRNVIFIEKLKKQHCGTGVEFDLWHPVASLNLDIICQTALGVEINTQDGQNSDFATALARASELDYMRIYKPWLHPDFIFDRVSWASELKEVYKTLHGLPKEVIQRRKKEFALSKEQNETEEYTPENGKKLKVFLDILLELNDQGLFEFSDQDMLDEVVTMMVGGSETSAVTNCFCILLLAMHPEIQDKLFEEQLSIFNGEDRPVTLDDLSKMIYTEQVLKET…	543	none
CYP380E1	CYP4	23656	5'3'truncated	ICKTTMGYDLKINEQTNAQSPEQEXAKXLEEASVLDSMRIYKPWLHPELIFTLMRYIQGFDKLYEQLKFLPNLVITRKKAEFAEKQKQKQLGESEPSEEEALGAKKKYKVFVDILLEMSAEGANFTDKDITDHVITMMVGGTETSAITNCFCLLMLAMYPEFQDKAYEELESVFGDSDRDCTAEDLVQMPYLEQCLKETLRLFPPGPVFIREATEDIQIKKMRHSKRMLG	230	none
CYP403A1	CYP4	15800	5'3'truncated	LYNAFIKRTTKCRCTKCFASLLPTEEFVFIVDPHLMQAILRSSHCNDKDVLLYDNFIFPGMLVSSNGKLWLEKRRTANLGFLPNILARLDAIYLQHVNQFLDNMRQYAVSKETFDVFPEVVWMVEDILGDTFIGVPMDVQKKKDPNIVXYMMKFTGQLIERCFIPFLRPKIIYSIFRGWRTLDDMIQLGEYTSHEIVTKRIQHRKRLKKNGESEDTKLEFGENIYLDNLLDQLETEDEENLDGVVHELLEFLIAGTGPASIMISWVLIISGMFPEVGEKLHAEIEEFVASDEESMDIKTCAKLEYLDMVIKETLRHFTAPFIFRQTKEDVFIKGFPTIPAGARLGLLFHALHHHPAYWERPMEFYPEHFLPENVAKRPNGTFNPFSGGMRDCLGAKYAM…	466	none
CYP403A2	CYP4	5261	5'truncated	DASLESGQKIYLDILLDMFETADDGNLDDVVEDMIEIWEAGISTTTSIACWVCLLSGVFPEVGEKLHAEIEEHFSSDEQSMDIENCAKLKYLDMVIKEALRHFTVPISFRQNEEDVFIKDVGTIPAKARIGLFLTALHHHPAYWEKPLEFYPEHFLPENVAKRPNCAFLPFSGGKRVCPGEKYAMQTLKCTLTQILSKVKFRAAKMKPWKNVYSENSHTLGFTLIPPDGFFVTVEFKDNILNDRL	245	none
Tv34366	CYP4	34366	5'3'truncated	YSLSSARIKVKELVDPLRXFVADILEEQITRRNELRRNGIPKDIPQTFINILLNSIETGVITKEKAHEEMNEMFIAGSITTAISNAWIFKNLAMHPDIQEKVYREIIDTCGHSEITSSDFSRLVYLDMVVXETLRLFGAPIVGREIVEDLKVDEKTTIPAGIGVLLFIHGIHTNSDYWERPGEFYPEHFASSNKARRPEGAYIPFLIGPRFCPGNKYAMQSLKFGGQYNASLRVFNRRKAADGLERQLLPFMFMACPLKDSVPNQEEESQSTS	273	none
CYP301A1	mito	23077	5'3'truncated	VLNHGEPWREFRTKVQKPVLQIQTVKKYIEPIEDVTNYFLQRMTEMRDTKNELPTDFDNEVHKWSLECIGRVALDARLGCLDPNLPKNSEPQKIIDAAKYALRNVAILELKFPFWRYIPARISPLWNRYVRNMDYFIEICMKHINEAVNRLSTKTEVNEKDLSLVERILASEPDPKTAYVLALDLILVGIDTISMAVCSMLYQLATRPEEQEKLYEELVRILPSPDEPLTASKLDQMIYLKAFIKEVLRVYSTVIGNGRTLQADTVICGYKIPKGVQLVFPTIVTGNMPEYVSQAEKFYPER	302	CYP301A1 Ap
CYP301B1 part 1 of 2	mito	23060	3'truncated	MASRLGKRLSKILSSPQATQPLRHKSTVLPAESGAGGCPAMHVGEADAKELGAVKDYSQVPGPRPIPFLGNTWRFIPYIGDYKIEEVDRVSLRLHRQYGDIVKISGLIGRPDMVFLYDADEIEKVFRNEELMPHRPSMPSLNYYKHKLRKDFFGDDAGVIAVHGENWYQFRTKVQQPMLQPRVSRLYVEPISNTADEFVNRVREIRDSKLEVPADFLNEIHKWSLESIARVALDVRLGCLDGSKCRRNSRAHRCC	255	none
CYP301B1 part 2 of 2	mito	51411	5'truncated	VTAVDYFPDPDSFTPERWLKSNKQTHHPFASLPFGYGRRMCVGRRFADLEIQTIITKMIQAFKIEYHHEELEYRIHPMYMPDGPLRFKCIDR	92	none
CYP302A1	mito	2016	5'truncated	IYNSGGLLPTNGSKWMEQRKVFQKGLSRVQDVRIFLPTMDSLIQNFIDTQIRQQSDYKDFLPELSRLFLELTVSLAFGEELDSFSAAGKEPTSCPSRLIDAAFFVNSCILKSDNGPQLWKKFNTPLYRKFEAAHGYLESVGLSLIEKKVTELKERRAVNTDNSSLIGQYLRAISSASSKLDKKDINGVGVDLLLAGIDTSSYTSSFALYHLARNQAPQELLRKEVNKLVDAANSNGSITVEMLKNASYTKAVLKEIFRMNPISVGIGRILAKDAVFSNYFVPKGTTVVTQNQVSCRLXEYFKDPDEFRPERWLKSNASHQPVSPYLVLPFGHGPRSCIARRLVEQEMCVLLMKIVYNFNIVWNGKGDLDCKSYLINKPDAPIALSFLPRF	390	CYP302A1 Ap
CYP314A1 part 1 of 2	mito	16136	3'truncated	MKVIFKMSPIIKQGWTLTDLSPVLLLAVFLIFAEYKSWSSHWLIIKSYRIIGKKKVFRKKTIKDVPGPYSLPIFGTRWLYSKFGGYRMNKIHELYADMFEKYGGIVREEVSVELPGG	117	CYP314A1 Ap
CYP314A1 part 2 of 2	mito	12342	5'truncated	NKSSKFPFRPPNEVTSYYRKTRPEKYTNLGLVNEQGETWHHLRNTLTPSLTSVQTMIRFLPELNQVADDFNTLITNSRQENGVVHSFEELANRMGLESTCTLILGRRLGFLEQEVNPVASRLADAVKAQFISSRDTFYGLPFWKMFRTPAYDRLVESEDTIYEIISEMVDEARRDESEKAAVDPVQTVFMSILKAEGLELCDKKAAIXDFIAAGIKTLGNTLVFLLYLVAKHPEVQEKIYEELNELISDGCPLMTGTLKNAKYLRACIMEAFRVLPTAPCVARILESETELSGYTLPAGSVVLCHTWLASQEESNFPDAKEFKPERWLNDSKEPFLVCPFGVGRRMCPGKRFVELELQVVLAQTVRKFHIDFDEELDLQFEFLLAPKSPTNIILRDRH	398	CYP314A1 Ap
CYP315A1	mito	2787	Full Length	MVPHFPKLLPRSKSLPLRYLSSVIAKTFSSGGENIPTPRKWGSLHTLSVMLKSRFGKKLHKYIDDMHLRYGPIFRETLGPVSAVFISDPNEMRRVFAHEGKHPKHVLPETWLLFNEKFKYQRGLYFMDGEEWLYYRKLLNSLLLKNYNEQQLLTWCEPIVNRSISEWYVSSREGEILELELQLYKLSINFMLAVMIGSSTPDHLHKFQNEVALLAISVRNIFKESVALSQIPAETAAKWNLPAWKRFVEAVNNSLTDASLILKEIQPIVNSDGLVYQLMQQNIPEAKISSIVVDFILAAGDTTATTTQWALYLLGFHPKTQTAVAEESQNCNLVETCESELMRGVLRETLRLYPVAPFLARFLPKDVKLFDSYIVPANEMIVLSVYSSSHNEKYFPQAE…	484	CYP315A1 Ap
CYP353C1	mito	4672	Full Length	MSSIFSHNYVRFFSKISLPFSEIPSPPSLPLVGHALLFSENGPYRLDRLPEAVADLTSKFGPVFLLKLGPQELIVSSDPDDVRIMYQNEGRLPKRPIFPALYHVRKKNYGSVGVTPGNGEEWHHFRTALNPILKPATVNSYLPGLNMVAADFMXYXEKNMSEDNILSDICSHFLKFSIEAISTVSPGIKYSILRDPPTLNAAAIVEANKDFMEGVYLTLMGLPWWKLWKTKPYKQLENSHSVIYSSIKNELQVMREKCNAGKLKDSPFMELLFSNKSLSSEDQIMLAMEIFLGAIDATATTLSMLLYYLARNHDCQLRAYENAKSDDDSRYLLACIKETLRLSPTSIANSRFLASDAVIGGYKVPAGKCVTTFHPISGVSEKYFYNPQKFEPDRWLKEN…	473	CYP353B1 Ap
CYP404A1	mito	2564	Full Length	MIVSRRNKAQISGLIENLNLCMSGKQFHTEVESKANVGVRPFSEIPGPFCLPILGNLYQYKLGFYDVHKYHAVLEDLYRRYGPVVKEKLGPKTIVHVFSPDDAKTVYLNEDRMPYVTPLQEVIQVYRQKEAFSPGLGNINGETWYRLRNAIRHLMLQPKEVQEYLPGVQSIADELIEMIHRKRDSENIVATLQDELNKYIQEAAGFVCFDRRLGYFTDEKSKLVKEIFTANRTVFHLSGILKFSLPLYKYWNTPKWKRLVAAEDIIMRTSIQYVNETIDSLQTLEKEGDLSNDRYPFMKSLVAKKELSLEDVTILTLSLFTDGLSTTVPSLLFNLYCLAANKDAQEKAYQEICEVTNGSKTLSVSMINRLSYLKAAIKETFRVLPNGTEIARILKKDLL…	513	none
* sequences taken from:
http://drnelson.uthsc.edu/cytochromeP450.html

## Sheet: Carboxyl-cholinesterases
Contig number (from EST assembly)	Clade	Information	Protein sequence	Number of amino-acids	Bemisia tabaci (Bt) or Acyrthosiphon pisum (Ap) ortholog b
1639	A	Full Length	MLVNVTEGTLKGEKVKNVLNSEEFYSFKGIPFAKPPVGKLRFKAPVPPEKYPGILDATVERPMCPQKTFYDSSIRGDEDCLYLNVYTPKLPSEGDALKPVMFYLYGGGCTEGQKDSFLYGPDFLVTKDVVLVVPNYRVNIIGFLNLGLDVCPGNAGLKDQVAALKWTKQNISQFGGDPNNITIFGESAGAASTLYHLFSPLAKGLFHKAIVQSGNISHSRSFVSTDVCIDRASRVAKKLGFVSKNPLELHDFLLKVPAHNLTATALGILTQEERDKGELFPFTPSLEIVGPVNERAINAKGSELMKQDPGVPIMDGICSHEALFSMRIHIVGKRPIDELMRKVEALCPRIFREFIKSEETEQRIVKDMKQFYFGEKSSEEDLILSAVDIFSDIMYNRGY…	540	none
27057 part 1 of 2	A	3'truncated	MSNPDQPEVRISQGVLRGRKKSSIRGQTYYSFLGIPYAKPPIGNLRFRAPRPPSNWFGIRDASRESNVAFQIYPHPSTSGHSMIGSEDCLYLNVFIPSLPSVEKKVLRPVMIWFHCGAFSYGSG	124	CCE1 Bt (ABV45410)
12282 part 2 of 2	A	5'truncated	STFNYRLGAIGFLNLNVEEAPGNAGMKDQVAVLKWVKKEIAHFGGDPENITLFGESSGGVSVHLHLLSPLSEGLFSKAIIQSGVANCGWAFSSNETSFNRTLRLADTLGCTXQDPRKLLEFLRKCSPDKIAXAQHDIADDAEKSTAQYFMFLPTKEVKSNLDEPFLIEDPRLLVKSGNFYKVPTIIGLTAEEGLLNLFTTSKRYFELLVNNFDEYLPLMLPPLRSVEKGSQHYQDIYLRYFKNLEGKLTNNPSQNHEEFASMERFFTDVCFVYPIFEALLDMRSQMPASVPIYSYLFTFCGALGWNNRRSNFILSRPVVARGDELGYLFHLSVLKKVNLSPDSPEMLILSRMTDYWTNFAKTGNPNPETNSVSTVWQPVSDEGKLRIFNIDFEPQELNS…	421	CCE1 Bt (ABV45410)
27057+12282	A	Full Length	MSNPDQPEVRISQGVLRGRKKSSIRGQTYYSFLGIPYAKPPIGNLRFRAPRPPSNWFGIRDASRESNVAFQIYPHPSTSGHSMIGSEDCLYLNVFIPSLPSVEKKVLRPVMIWFHCGAFSYGSGXXXXXXXXXXXXXXXXXSTFNYRLGAIGFLNLNVEEAPGNAGMKDQVAVLKWVKKEIAHFGGDPENITLFGESSGGVSVHLHLLSPLSEGLFSKAIIQSGVANCGWAFSSNETSFNRTLRLADTLGCTXQDPRKLLEFLRKCSPDKIAXAQHDIADDAEKSTAQYFMFLPTKEVKSNLDEPFLIEDPRLLVKSGNFYKVPTIIGLTAEEGLLNLFTTSKRYFELLVNNFDEYLPLMLPPLRSVEKGSQHYQDIYLRYFKNLEGKLTNNPSQNHEE…	562a	CCE1 Bt (ABV45410)
1117	A	Full Length	MSENPIVTTSYGKLKGGNGLSRGGKKYSSFSGIPYAEPPVGSLRFKPPVPHKGWKGVRDALKEGNPSIQVTMNFRKKLAKVSEDHTKAGPISKDDNCMELIGDEDCLYLNVFSPQLGEPLKPVMVYIHGGAFFVGSGSSSDQGPAYLMDHDVVLVTCNYRLGALGFLNLNLEGAAGNMGLKDQTLVLKWVKEEIQNFGGDPNNVTIFGVSAGGASVTYLMVSPLCKGLFHKAIAQSGALLSEWAFMRDHCELSSNLGKCLGSNATNEEQLLEYLMTVPAEKFATLQNDVFPKERIVKGYNWAFLPSIESVGENRFLSCDPYELVANGGMADVPFITGFCFQEGFSADYIPDVKIAIASNLKGAFKDLLFPASLTEDHISTLTNRVRKKYFDNEDIQHSR…	555	none
1421	A	Full Length	MFVFIVSVFAFLFSSSYCQQIHEGPQISNQVSTSQKNGLEPNGSATEKDAIVQTSYGKLRGGIGKTRNGKEYFFFRGIPYAEPPIGPLRFKPPVMQKSWEGIRDTRDVQKETHRAPQIRISNGETSANEDCLYLNVYTPQLTGALKPVIVYIHGGAFQYGNGHQYGPKYLLDHDLVLVTFNYRLGALGFLNLDIEGAAGNMGLKDQAQVLKWVKEEIHNFGGDPNSVTISGSSAGGASVTYHMISPLSKGLFHKAIAESGTLFSEWAFMRHHYERGVSLGKYLGFNGTSKEELLNYLMAVPAEKIVQFQDSVVPVERRIKGYGWVFVPSIETVGGHRFLSSDPHELIINGQLADVPFITGITSHEGFFWIFEFNMRRFNIENLYANMSLVFEDLQLPAS…	585	none
3204	A	Full Length	MFEDTIVTTSYGRLSGGIASSRLGRKYNFFSGIPYAEPPVGPLRFKQPVRHKGWEGVQSALIEGNPSIHLDSFTGNLIGDEDCLYLNIYTPQCSKPLKPVIVYIHGGGYCLWSGSSKLHGADFMLDRDVVLVTFNYRLGALGFLNLDLEDAAGNMGLKDQTLLLQWVKEEIENFGGDPNNVTISGNSAGGASVTQHMVSPLSRGLFHKAIAQSGTLLCEWAFMKHHIDVSKKLGQYLGADPSISGQELLDYLRTVPAEKFAQFQNSIVPLQSHVKGYHWAFAPSIETVGSSRFLASDPYQLIIDGGMTDVPFMTGFNTHEGLFLLHRFTDDPFIIETLNSNFGVLFKDLAFPSKLATEEISLLTSRTRTKYFGEETIEWPKHFDNIVKFYGDIMFNVPT…	538	none
17998	A	Full Length	MSDHVVTTSYGKVRGGTAKARGGREYVYFAGIPYAEAPVGPLRFKPPIPHKKWDGVRDALMEGNLALQMDMFTKKLIGHEDCLFLNVYSPKCEEPLKPVIVWIHGGAFGIGSGGATLYGARYLMDLDVVLVTFNYRLGALGFLNLDLEGAAGNMGNEKDQTLLLKWVKSEIQKFGGDPNNVTISGSSAGXASVHHHMASPLSKGLFHKAIAQSGTIPCEWAFMXDHYRRSSDLGMWLHSESKDKEKLLEYYMTLPAEKFPEVQNLVVDDDKNTKGNNWAFVPSVETVGQESNRFLSTDPYELLINGAALDIPFLTGVNTHEGFLIPSTILKYPILLKTLNKDFKVLFENLAFPPTLTTEEISTLANRVKKEYFKDEVIKYPEHFDELVKFYGDTLITVP…	496	none
2746	A	Full Length	MDHSKIGIDGGFIVGETLLSEYDQTPYYSFKGIPYAHPPVGPLRFKPPKCLERLEGTIECFKDKDACAQRGLMMFPQVFLGSEDCLYLNVYSPKENSSNTLRPVMVFIHGGGFSGGSSDSHIYTPDLLVSKGVVLVTLNYRLNVFGFLNLGLEECPGNVGLLDQRLALTWVKKHISKFMGDPENITLFGESAGSASVHYQMISPLSKGLFHKVILQSGSSLDPWAYMDPSDSIDRAFRVGKLLGCETSNVKELHKFLLNAPLEELREKTYSSLGAEDYAKGVVFPFVPSREIVGTEKFLPEDPDKLLAKTLHVPILCGLNSAEGLLLYVENPKLLPKVLKDVRKVFDTCFPADLKHLTSDGAKLEAARNKVKEFYLKAGATSDSDIVNAYADFSGDINF…	544	none
12863	A	Full Length	MSHKIVTTSYGKLRGGAAVSYGGKEYFYFSGIPYAEPPVGPLRFKPPIPHRKWNGVREALMEGKPSLQMDVLIKRPVGDEDCLYLNVYSPKCEEPLKPVIVWIHGGAFGMWSGGAALYGAKYFMDLDVVLVTFNFRLGALGFLNLDIEGAAGNMGMKDQTLLLKWISSEIQNFGGDPNNVTIGGNSAGGSSVHYHMISSLSRGLFHKAIAQSGTIPCEWAFMKNHCQRSSDLGPRLKAGTTDKHKLFDYLMTVPAEKFPKLQNSVVSDDEHTRGLIWAFAPSIETVGQESDKFLSIDPYDLLVKGAAADVPLLTGFNTHEGICHSIYNPKIPRFTENSELRLPKFYYKNIAFPPNLTKEEISDLADRVRKEYFKNEIIEYSRHFDELVELYGNXTFXIP…	538	none
9002	A	Full Length	MSDHVVTTSYGKLRGGTATSRGGREYFYFAGIPYAEPPVGPLRFKPPIPHKKWDGVRDALTEGNIALQLDSFSKKLVGDEDCLFLNVYSPTCEEPLKPVIVWIHGGAFAIGSGGAAVYGANYLMDLDVVLVTLNYRLGVLGFLNLDTEGAAGNMGMKDQNLALKWVKSEIKXFGGDPNNVTIXGNSAGGASVHHHMASPLSRGLFHKVIAQSGTIPCEWAFMKDHYQYSSDLGPLLHAETTDKKKLLDYFMTLPAERFPAVQNLVVRNDQITKGIEWAFAPSVETVGQESDKFLATDPYEMLVSGVSADVPFLTGVTTHEGFLVPDTIQNWPVLLKTLNADFRVLFENLAFPQNLKAEEISALANRVRNEYFKNEVIEYRKHFDELVELFGNTLITVPA…	536	none
5760	A	5'truncated	KGTSHCGELPYLFNNSIPGADQNVEPNSLAEKTIVRMTTMWTNFAKSGNPSDEVNWEPLFNSTSAEPMGLNIGEDLVNEPIKEFDTLTTFRELFCNTD	98	none
40711	A	3'truncated	MKMRVVPLHAFFVXIVSXFGIXFSSSYCQKTXEXPEIDXXVSTXQDNGSAIDKDAIVQTSYGKLRGDIDTTRNGKDIFLRGIPYAEPPIGPLRFKPPVMHKKWEGIRDTRDALKRTHRAPQIRISNGXLS	130	none
1172	C	Full Length	MGVSIGSKLLISVSLLVAIAESKSPIVDIGDKVSGQEFSIPNLGSLVGTETVSFWSRRKIYQYQGVPYAQPPIGELRFKPPQPAPVFKDTWNAMYMRRACPQTVDLKTVKKRSTNDSSEEILEDCLFLNIYTPMAPSDSLNEHPSRLLPVLVYIHGGSFKVGSAHSALPNYLLEEDLVFVSIQYRLGPFGFLSLQNDDVPGNMGLMDMLLALKWIRRFIQFFGGDHTKVTLMGNSAGGAAVSLLMASPMVPPGLFHQAIMQSGTAICDWVLDTNPVDHAQEIGKYAGCTTKSSPELAKCLRTKSVTEILEAHSMATTKAIGTTGVAVRGDYGGNHAVVQVTGEPKFLTEDPKITYENGGHMKIPVLGGTVKHEGSFLLANIYTYLLKAHNLTYNYHYLK…	611	none
2881	E	Full Length	MFFFKELLIYLSVITINSTWGSQSPVIKISSGELSGTIIPSSSGRQIYTFYGIPYAAPPVLKLRFKEPQPVKPWIGTWNASLESPKCAQYDHVRYALLGNEDCLYMNVFSTKLPTSNSNPNLDVLVFIHGGAFMFGSSNIYGPEYLLDSDDIVLATFNYRLGALGFLSTGDDVVPGNNGLKDQVAALRWVQKNIAAFGGNPKSVTLIGNSAGGASVQYHYLSPQSDGLFHRGISQSGTPLNAWALSEQNDVKSRGLAANLGCPTHESIIMVECLRSRTADSILWYSQSHLQGWRYNPFSPWGPSIELNSSRPFLDEDPYKLLERGQVKDLPWLLTYTSDEGLYPVGEYAENFESTLDDLNERWEELAPLLLDYLNSVPSIDHTRISREIRQLYFANNSI…	558	none
3336	E	Full Length	MSLKMGPILRFCCVAILSNALATFAVVNPTVTIDQGALAGTIIQTAKGRNINAFLGIPYARPPVGKYRFAPPHPPKPWRGRWNASMLAPMCLQYDHMNYLNANRFGGDEDCLYLNVYTPRLPTGNSVLMDVIVYIHGGGFTSGAGHLYSPRYLLDQDVVFVTLNYRLGPFGFLSTEDEIVPGNNGLKDQVLALKWIQQNIAAFNGNPASVTISGMSAGGASVQYHYLSPMSQGLFHRGISMSGSTLTPFAFMENGREKANKLAATLGCPFFSSRDMMDCLKSRPSRQIVELVATHLFMPYHYNPYSPFGPTVEKMGNDPFLTENPFRLLVEGQVKDIPWLASVTSDEGLYPTSNFVANATLLSEIEQRWDELAPFLLDYNYTIPEAKKLEVGRRIKDFY…	571	none
53523	E	5'truncated	PTSNSNPNLDVLVFIHGGASCLDRRIFYGPEYLLDSDDIVLATFNYRLGALGSFSTGDDVVSWNNGLKDQVAALRWVQKNIAAFGGNPKSVTLIGNSAGGASVQYHYLSPHQMGWRYNPFSPWGPSIELNSSRPFLDEDPYKLLERGQVKDLPWLLTYTSDEGLYPVGEYAENFESTLDDLNERWEELAPLLLDYLNSVPSIDHTRISREIRQLYFANNSISTETYKEVIAVVGDRLFAVGIQQAARLQAAANRSPVYLLHFAAPIKKSLSTLFTDSDKSYGVSHADDLAYVFKTYWGEPTSSAEDWALSRLLINIXISFAKNEGVPVVENVHWKPVSRSVKRFGDLDYVRIRGPKHVEALKQRKFGNYDFWTSLGFSTY	380	none
1985	E	Full Length	MEISRIKLTLFAILCQLFLSDAVEVTTPRGKIVGSENLKTRNGRKIFSFSGIPFAKPPVGTLRFKEPQPLGPWKEPLDATKDGPECPQIPNPEVNPSQLITGKEDCLNLNVYSPKVDAKAKLPVMFYIHGGGYQQGSGHRSLYGPEFLLDRDIVLVTANYRLAILGFATTGDDSIPGNLGLKDQSFALKWVHDNIEHFGGDPNLVTVFGESAGGASTHLSILSPLNKGLVHRGISMSGTALCTWAVAPLQLIKDRTKAVATITGCPTEPSDELLKCLQEVPLDVLVLAPRKFQDWLVTPAVVFGPVIEPETAKGAYLTADPSQIESKTPWITGISSGEGGLFASLLSTAGTGGKFEAVLKEEPQYILPKLLMLRMILAKNDVPAVSKRIQKFYFGERTI…	556	CCE2 Bt (ABV45411)
32786	E	5'3'truncated	LACVSVAPGSSTSKSLPKGRVLGRLGIVTRSGRIIHSFLGIPYAEPXVDALRLRDPXPKXPWTGVLNATVNGPQCPQKNVYTLHAKFETVGQEDCLHLNVYTPEVISEPKYPVMVYIHGGXFQQGSNYRYIYGPEFILDKNVVLVTINYRLAALGFLSLGDDVLPGNSGLKDQALALQWVSENI	184	CCE2 Bt (ABV45411)
39939	E	5'truncated	VIAEQVKQFYFGDSRIDASKIPEFIDMVTDNWFMFGSMSAATKWGSPSYFYYYDYQTSRSYNEIFGNGSIKSVSHSDILLNLFPLTAYFRDRVMTEEEXIVSHRIVNLWY	110	CCE2 Bt (ABV45411)
3412	H	Full Length	MKFFLATIFLSLSRPAFSIGHGFLIKDCNLIDFNANLTGANNLDAIEECRLSALSQDPEEILKIFEEFYGQIDQLKQRHQQKQEALLIKNRVKRIVGGQPADPPLIFRDDGAGDAVIFIDDDDNERSAKISGTSERHYTAYRGIRFADPPVNYYRFQRPRRKVLKGQVNATSFGPPCAQYDARRQDVIGSEDCLFLNVFTPKNKSPDLLPVIFWIHGGGFLSGSAAQYDPVSLVDKNLIVVTTQYRLGSLGFLGDSTKDLPGNAGLFDIVAALHWTRTYIKRFGGDPDKIVASGQGSGASIANFLGQSEFTRDLISGIFAMSGTSISSFAVDDQPVAFANNITRLNRCDETRNKHALVKCMQKISLKNIIIHDHINSESRLSSESFVTLLSKSLNPSAV…	831	CCE20 Ap (XP_001946570)
26508	I	5'3'truncated	VSTQSTRETSGVSTMQWWWSLLSHARAGGVSTEPKAPPTITIPGQGTVFGKEIVVTRSQRAIAYLGIPYAEPPLKDRRFMPPKNDPLPSWRGQRDATYFRNACMQSEDKLKKHDRLVTKLLPDEKIEFHEDCLFVNLFIPDGKQPTDLWPVIVWLHPGDFKSWSS	165	none
19680	J	5'3'truncated	NDELVVSTKSGLIRGFEKQVMGHKVHVFTGIPFAKPPVGMLRXKRPVEIDPWRGVLNATQ LPNSCYQERLEYFPGXQGEEMWNPNTNISEDCLYLNLWVPQKLRLRHRRQTNQKVPVLIW IYGGGYMTGTSTLELYDADIVAGMCNVIVASMQYRVGAFGFLYLKPLLPEGMDEAPGNMG LWDQAMAIKWIKDNIAAFGGDPDMLTLFGESAGGGSVSIHLISPATKGLARRGILQSGTM NAPWSFMEADKAIQIGKILVDDSNCNSSQIEENPSKVFACMRAVDAKIVSSQQWSSYFGI LGYPSAPTIDGVFLPKHPLELMKDQNFEDIEILIGSNRDEGTYFLLYDFLEFFEKDGPSL LQRDKFLDIIHTIFKTFSPLEKEAIIFQYTDWE…	435	ace 2 Bt (ABV45415)
24052	J	5'3'truncated	HSSNPSLSSDGSWTSVYWPQHTTYGREFLTLDVNNTATGQGPRLRQCAFWKYLPQLISTT S	62	ace 1 Bt (ABV45413)
13416	K	5'3'truncated	DILSFVFIFQLNNKLQQLPGVLGVWRPDLQGKKRPDWNSLERDVIVETNYGXIQGFKVWLYDDPNPKSGYRPGMTPVEHIKGNVSVFLGIPYALPPVAEGRFKPPRPHPVWQAIQAVDFGPACPQHIKYTGAFKGVRAVHEDCLYLNVYSPYTKAGLARKYPVMFYIHGGDFSHGSSNLFPAHILAGFYEVVVVTFNYRLGALGFLSTGDDNXPGNYGILDQAMAXSWVYDNIEFFNGDRNSITLFGPDAGAASAGLLMVNPRTRHMISKVIAQSGAATASWALVTDRWKALNTTRIFAQHLGCTIETTGKMLDCLKKARSADELGDGMFNSSQAGLIPLGPVLDXNISAPGDFWYEGWNAKDWRFTNFTPEQDIKQGNFNRYISYMTGVTTQEAAYFL…	779	gliotactin Ap (XP_001944446)
37232	L	5'3'truncated	NANVAPHVNARVANYGLMDQVAALDWVRQNIGLFGGDASSVTLVGHGTGAACINFLMISPAVVSGLFNRTILLSGXALSSWALVEDPVIFAVRLAQQVNCSIPENLYTDHEQIVDCLRDVPLEELMKADVSPPXFLSSFGPSVDGVVIKTNFQTXIMTNFLPELQGYSAGSIAIRKFEQFKKTTEFIGYSRYSAIFGVSTSESLNKFSNVDVMKGFDGDRRDKILRTYVRNAYTYHLSEIFFTVVNEYTDWE	252	neuroligin 2 Ap (XP_001942578)
42108	L	5'3'truncated	DRSDSESVKWIKSNIGAFGGDPSRITVMGHDTGASLATILALMPSAKGLFHRLVAISGSILXPWATVHDPNXTRASIAQXLGCSLTDDXAPXLRTHTLXSLLDVQIQPPRFLPEFGPXLSVDPQKMVESAPEQFILTDLIMGVSTTESYNDFNANDIQYGFEEDQRNRILRTFVRNAFTFHLNEIFSTVRNEYTDWDKPILHPINIRDSTM	211	none
23047	L	5'3'truncated	APIIDGKYVAAVTYCGYVEGLLEHGAVVFRGIPYAQPPVGDLRWKPPKKFDLGTCWNNTLKAHNSTPPCWQTYSNLTSAGSENCLTLDIITPSVQYYNPLPVIVHIGSETFNGGSPGVMVVPPKLSAKRDVLFVRVNFRLGVLGFLASETIKKTIHPPTSGNYGLMDIVHALEWIHMNIVHFGGDPNSVIVLGHRAGGTLVTALTAFNWKKPLFTKAWISNAASIFPGRSLEEAEVESYNEYLKNLNCPAESATCLRSLTVEALTNALPKTWRRASLGLPKPNENITEQHEWLVQDGVVVQSHPSEVWMSGNVQSKL	317	neuroligin 3 Ap (XP_001948196)
32453	M	5'3'truncated	NGPIKGTRIFIPDAGMTIAAFLGVPYAQPPIENLRFAPPIXHPGFRTTYVATKYXPSCPQLNFSLFPDVPTATEQNEDCLHLNIWAPEILMTYRNTPVLVFFEGENFATGSTSQISGHDLAAEGIIVVSVSYRLNVFGFLCFGNADARGNLGLLDQYLALRWXQENIDKFGGNINKITVMGHSSGATSILHHLVSPRTRKLFQRAILMSGSVTSPTLQKQNNTIIDASLKIAKSLGCLLPDDTRLMIRCLRTKTAYELLNAYETQYSHGNWSDVFLPVVDSFLPASEQYIPKSPVDVIREGSHMKIPVLTGVVDYDGVVSLTRWPALLNDGYF	333	none
a 11 amino-acids missing
b sequences taken from:
http://www.aphidbase.com/aphidbase

## Sheet: Glutathione-S-transferases
Contig number (from EST assembly)	Class	Information	Protein sequence	Number of amino-acids	Acyrthosiphon pisum (Ap) ortholog
35532	Delta	3'truncated	MTINLYYTPRSTPSRSVILXAKLIGINLNLKYVDLTKREHLTPEFLKMNPLHKVPVLDDNGFYLPESQAIMVYLFNKYGKMTLYIQKILKKRSHMDTE	98	none
1243	Delta	Full Length	MTINLYYTPRSTPSRSVILAAKLIGINLNLKYVDLTKREHLTPEFLKMNPLHKVPVLDDNGFYLPESQAIMVYLFNKYGKDDSLYPKDPKKRAIVDHRMCFNQGYLHQRLISYCFPVIFGGAQPDEKKLKKVTEALGNLENYLEGSKFSAGNSITLADAALLPTISTTQLFHDLSKFQNVDKWLARCREMIPDDDDSERKGAIEFKEFFDAAKARNQQ	218	none
1203	Delta	Full Length	MADIDLYYIHASPPCRGVLLAAKLIGVDLNLKKVDILKGEQLTPEFLKMNPQHTVPTLDDNGFYLHESRAIITYLFNKYGKDKSLYPEDPQKRALVDQRLFYDIGTLGARAGEYIFPIFRGESPDEEKLKKIEEALGFLEVFLEGKGFAAGDSLTLADAALTATASSLIEVVGVDLSKCPNVSKWYAKMKEVLPDYEEANGQGLAQFKMFYESKILAGQNKEST	224	none
1373	Delta	Full Length	MSVDLYYIVSCPPCRSVRLAAKLIGVELNHKLLDLTKGDTRTPEYLKMNPAHSVPTIDDNGFYLHESRAIITYLANKYGKDDSLYPKDPQKRAIVDEMLNFDVGTLFASFGSYVYPAMFGGHPLDPEKKKKLEEALGFFNTFLERGEFAAGNSVTIADASLATTVSTIDIVGIDISPYKNVTKWFAKCKEILPDYEVSNHQGALGFKEKYDLTVGGKK	218	none
385	Delta	Full Length	MAIDLHHWPGSGPCRGVRLAAKMIGVDLNLIFCDLLKGEQNSPEFLKENPLHTVPLMNDNGFYLNESRAIITYFANKYGKDDSLYPKDPAKRAIVDEMLYFDIGTLAQRFRDYFFPVMWAGAPAFDDAKKAKLDEALGAFETILEKRTFAAGDSITVADAALVASVSTFEIAGDLLSPYKNVSAWLAKCKAAIPDYEEENYKGVVSYRDLFHVRTEGKYKK	221	none
73	Delta	Full Length	MPIDLHHVPGSAPCRAVRLAAKLVGVDLNLIYTDLTKGEHMTPEYLKANPQHTVPTINDNGFHLHESRAIITYFANKYGKDDSLYPKEPEKRAIVDELLYFDIGTLYQRFGDYWYPVMFAGASFDEEKKKKLDEALGFLDKFLEGKTFAAGDSITVADASLAASVSTIEIAGIDFSAHKNVVAWFAASKAALPGYEEENHKGAVAFRELFDNITGGKYKQ	220	none
18536	Delta	5'3' truncated	ANKYSKNDSFYPKDPEKRAIVDEMLFFDIGTLYQSFINYWFPVMWAGAPSFDAENKKKIDEALGFFDQFLEGKTFAAGDSITIADATLASTVSNIVVSASKEIEKYCKITLLXASTINSHLLV	123	none
3401	Delta	Full Length	MPIDLYHVAGSPPCHSVRLAAKLLGVELNLKYVDFCKKKEQLTPEFLKNPQHTVPTMDDNGFYLHESRAIITYLANKYSKNDSFYPKDPEKRAIVDEMLFFDIGTLYQSFINYWFPVMWAGAPSFDAENKKKIDEALGFFDQFLEGKTFAAGDSITIADATLASTVSNIVLTARIDISPYSNVCSWFANSKAALPGYEEENHKNVLIYRELFDRITGGKHK	224	none
6543	Delta	Full Length	MPIDLYHVAGSPPCHSVRLAAKLLGVELNLKFLDLWKKEHLTPEFLKNPQHTVPIMDDNGFYLHESRAIITYLANKYSKDDSFYPKDPEKRAIVDEMLFFDIGTLYQSFLTYWFPVMWAGAPSFDAENKKKIDEALGFFDQFLEGKTFAAGDSITIADATLASTVSNIVLAARIDISPYKNVCSWFTKSKAALPGYEEENHKNVLIYREMFDKNTDGKYK	223	none
967	Epsilon	Full Length	MPIPVLYYYDTAPPVRAVLLTLQNIGLDVELKYVNLKLRENFSPEFIKMNPAKKVPVLKDGDVCITDSHAINAYLVSKYAKNDKLYPKDLGKRAIVDSRLHFDNGSLFPALAGIVRPRIYDGVEGISKEKKDNVMDVLQIVNCLLESNEWIAGEELTIADFSFIATLTSLETVITEVTRFPNINNYLRKCKESIAGYDKANVPGLEKFKMLISQQ	215	none
6255	Zeta	Full Length	MSIMGKPILYSYWRSSCSWRVRIALNLKEIPYDIKPVSLIKGGGEQHSNIFRDVNPMEQVPALQIDGHTLIESLNIMHYLEETRPQRPLMPQDVHKRAKVREICEVIASGIQPLQNLTVLIYVGEEKKREWAQHWIHRGLRAVEKLLTASAGKYCVGDEITVADCCLVPQVFNARRFHVDLRPFPIVLRIDRELENHPAFRAAHPASQPDCPPEATK	217	none
51225	Sigma	5'3' truncated	MAPMKLTYFPIKALAEPIRFIFAYGNEEYIDDRIDREKWPEMKPNMPYGKLPILEIDGKVVSQSGAICRYFAKKHNLAGKDDWESLLIDVAVDAVDDLRAALANSHYDADEASKEKKHKVLVETTIPFYASRFDKQIKENSGYFVNGKLTWADLYFVALLDYLNVMARLDIVEKYPNLKALRDKVLALPAIKAWVXKRPV	203	none
195	Sigma	Full Length	MAPMKLTYFPIKALAEPIRFIFAYGNEEYIDDRIDREKWPEMKPNMPYGKLPILEIDGKVVSQSGAICRYFAKKHNLAGKDDWESLLIDVAVDAVDDLRAALANSHYDADEASKEKKHKVLVETTIPFYASRFDKQIKENSGYFVNGKLTWADLYFVALLDYLNVMARLDIVEKYPNLKALRDKVLALPAIKAWVAKRPVTEA	203	none
37853	Sigma	5'3'truncated	EMAGNEPNMPYGKLPILEIDGKVVSQSGAICRXFAKXXNLAXXDDXXXLLIDVAVDAVDXFKSCPC	66	none
5238	Sigma	Full Length	MAPTKLTYFNGKGLAEPIRFLLSYSGEEFIDHRVDYAKEWATLKPSIPFGKLPLLEFDGKVHSQSLAICRYLGKKNNIAGKDDYEALKIDTIVDVIGDLRTALSSYSYDTNDESKEKKYKVLVDTTIPFYMSSLSWSKVKAIKYNQRLNLPNKLLTTQTGDAKNTPPVHRVVATAKLDSYDQEPNNLQSVEALVSTKSGHPKITSISLKYNESQSKSKFKXVKLFQSAEQTFHTSTRAGLSA	246	none
1568	Sigma	Full Length	MAPTKLTYFNGKGLAEPIRFLLSYSGEEFIDHRVDYAKEWATLKPSIPFGKLPLLEFDGKVHSQSLAICRYLGKKNNIAGKDDYEALKIDTIVDVIGDLRTALSSYSYDTNDESKEKKYKVLVDTTIPFYMSSLDKEVKNNQGYFVNGKLTWADLYFVAVFEYMNVVAKFDMIEKYPNLVELKKKILAIPSIKAWVDKRPASEF	204	none
7290	microsomal	Full Length	MAFYRALVTVIQKSVPRNDSTGLRSRTKRLVFDRFCGYSTAPKVGKQISSNLRYLAAAGIALGIGAGGIYSYYRTPTFEAILNKDVSSYAIIPSLPNVPVSRKVTIPGRESSPKVILFQYPTCPFCCKVRAFLDFYGIPYDVVEVNPVLRQQIKWSKYKKVPILLVEVDGGYQQLNDSSMIISALKTLLLDKNANLSEIVNYYPSINFRDDDFKVKKDVMNKYFVMHQQDKDQKLKDLDFEERKWRKWADEVLVHTLSPNVYRSKDEALQAFNWFSEAGEWEKNFSAWERYLIIYVGALVMWIIGKKLQKKHNLKEDVRESLYDECKFWTSNIQSKGTKFIGGNVPNLGDLAVFGVLNSIEGCLAFKDLMQNSSSVEQWYEDMKSAVNNHIGMNVVSNS…	403	none
