# Supplementary material for: Pyrosequencing the transcriptome of the greenhouse whitefly, Trialeurodes vaporariorum reveals multiple transcripts encoding insecticide targets and detoxifying enzymes
Source: BMC Genomics. 2011 Jan 24;12:56. doi: 10.1186/1471-2164-12-56 (PMC3036619; doi:10.1186/1471-2164-12-56)
Supplement: Additional file 5 — P450s nucleotide sequences (additional file 5.txt) [file 1471-2164-12-56-S5.TXT]

>CYP18A1 part 1 of 2 [Trialeurodes vaporariorum]
atggcttttttaagaagtttgattttgtatatattgcacgaagtgaaaagtcgggatctgctaattttcatcgggattttggttctttataagttgatttgtgaattgaatgtgatcagaaaacttccacccggcccctggggcgtaccattccttggatatttaccttttatgaccagtgaccggcatttgcaattcgcggctttatcgaagaagtacggtagcttgttctcaacaaaagtgggcaatcaacttatcgtcatcataagtgactacaagctcataagagaaacttttaggaaagaggagtacacgggcagacctcgggatcaacttacgaacatcatcgaaggctacggagtcatcaattgtgatggtagactttggaaaacccagcggcgatttttgcactcgcatctcagatcgtttggcatgacgtgcatggggaaaggcaagcaaagtatgcagttgagaataatggtaggttcaatgactcctcatctaatgagtttgcatctcacttcgaccgtaaatcatcctccaatagattcgctt
>CYP18A1 part 2 of 2 [Trialeurodes vaporariorum]
aggggtactgaatgataccatagtggatggttatctcataccacagaatgccaccgtcctcggagacttagatgcatattatcgaagtcctgaatgttggcctaatcctgaaagttttagacctgaaaggttcctcaatgcaaaaggagacggattaatctcccccgataaacacttcttttttgggagaggagcccgaagttgtataggagatatgctcgcacggcacttcattttcacctttttcaccagtattttacacaggtatcaaattcgtctagcaccttcagtc
>CYP304G1 [Trialeurodes vaporariorum]
atgtctcctctgttatttcttgtgtatttttcagcgctttgtttcttcttatatcggtttatggtatcacgtccgaaagatttccctcctggacctttgcgatggccaattttcgggtcgctgctacatctctactggcgaaatttcaagctccctttcatggcagcgcacgattgggtgaaagaatataatgctccaatgattggtctttacctgggcgatactcctaacatcatcgtcaatgacccagacttgatcaaggaagttttcaccagaccagaattccaaggacggccatggacacgaactggtgaacttcgatctctaagcaaggataagactttaggagtgattttcactgatggggagggctggtctgaacagaaacggtatgccttgaggaacttcagagactttggctatgggcgccgcagtgaatcattcgagatggtcttggaagaagagaccagaaatctcatcactctgattaaagatgaaaatcctgtggtcatgaaagacggagttgccaaagtgccagaattgttctacctttttaatatcaacatgattttgaacgttttcgacggagaacgattttcttttgatcagcttccggaaacgatgagattggtggacactgcatttgatttcttgaaatatactgagccgacaggaggagccatcaattatttgccatggctggaatatttgtttcctcgcggttacgggatccctgaaatcatcgacaccagcactacattaaatgggtttcttgggaatatgatccaacgaagtaagaagaatcattccagtgaattattacgaggatatgttgatgtcttcttggagaaaatgaaaaatgggaaaaacaaccattcctcatttacagaggagaatcttcttaacatcctcgtagacttctggatgcctgctgtcaccactatatcagcagcccagggattcttgtttgagttccttttgtatcatccggagatccaaaggaaaatgcaagaggaagttgattctgttgtcggcagaggcagattgccaaccttacaagatcgaaaaaacatgtcgtatactgaagcgacaataagggaaactttaagaatgaaaccggttgtggtttttgctcttgcgcacagatgcacaaaaggagccaaattgggtgaccattgggtcccagaggatgctttgctttcgcccaatctatacaaccatcatagagacgaaaaactctggaggaatcctaatgtcttcgatccaacacgatttttagattcaaatggagaaatcatcaagaaagacccttctttgccgtttggcgtaggtaaacgagtctgtcctggtgaaacttttgcccgccagaacttatttgtcacaaccgctgcattcttccagaacttttcaattgagtgcccggctggaattcctccacccaaccttcatgaccttagaaatggcgtcaatctttcgccaaatccttttaaagtgaagatagttcatcgagaaaag
>CYP306A1 [Trialeurodes vaporariorum]
atggagatttctgttatctcgatgacgcttctgaaggcaattggttttgctatcgcagtcatattcattcagaacctcattaatctttacaaacatttgcgggaattaccgcctggtccttatggtatcccgatcttgggatacctgccatggattgatccgaagacacctcacactactctcacggatctggcgaaaagatacgggaagatatactcattgaaattcggtagtttgacgacagttgtcttatcagatcccgctctcatcagacaagcgtttgccaaagatgtgttctccggtagagccgatcttttcgtcacacatggaattatggatggctacggtttaatcgctgctcaaggagaggtatggaaggaacaacgaagattcgctgtggcaaccctgaaaaatttaggaatggtcaaacatggagctaaaagagaagaactggaaaagaggatcatggtcggagttaacacattatttgagaagttaaggacactcgaaggcgaggccgtagaaataacccatctgctctttcattcgattggtaatgtcatgaattcgctggttttgggcaaagtgtggagtgaagatgatccgacgtggatttggctccaggatcgaattgaagaaggggttaaaatgatgcaggtagcagggcccatcaactttataccatggttgagattcattccaaaatatcggcagacgatcgaattcttaattagcggtaaaaacgaaacgcatgaggtgtacgagaaaattgtccaagagagtcctcgggacaaccaagattttgtcagtgcttacaaggttgagatggaaaagcgtcaaaactcagcaactccccacttttttaacaaaaaacagtgtcaccatttcctagcagatatcctcgggggcgggacggatacaactgcgacttctcttaggtggtttttcttactccttctcacccatccggaggttcaggaaaaaattcagagggagctggatgaaattagagggagacatgaaaatatggagctatcggacatggagcaaacacactatttcaaagcagctttcgccgagtcattaagaatccgaccgatagtgacggtgggtatacctcacgcgacaatggccgacacgactttagccaacttccagatcccgaagaggagcatgatcataccgctcttgtgggccatcaacatggatcctgagctgtggtccaggccagagatgtttcgacccgagagattcatcgactccaaagggcagttctccaaaccggatcactttatgccctttcaagttggtaaaaggatgtgtcctggagacgagctttcgcgcatgatgactttcctcttttgcacgaacactttacacaaataccaattaacatcgccaaattctaaacaagagctggatgatgcgtttcaaggagaatgtggcctattgtacctacccaagaaatatctcatatttttcagctacgaagctaacatcaatttgatcattaac
>CYP6DB2 [Trialeurodes vaporariorum]
atgttttcgttcctcggaaaaatatggcttcctctcctcatgttcatattctttttcctgtactggcactatacaaagacatttgactactggaaaaagaaaggtgttttttactatgaaccgacgatatttttcggtaatatcaaagatcgcattctgttccgcaaggcgtttcatcaattctggcgggatatttacatgaaaatgaaaggtcacaaatatgttggtttctttgaaggcagaagacagactcttgtcattcttgatccagaggttataaagcaaatttgtatccgagatttcagtcattttatggatagaccgactcttcagatgaggtatccgctgatccagagacagttgctcaatttgaaagggcaagaatggaagcaagttcgctctcttttgacgcctgggttttcatctggcaagctgaaagccatggaaattttacttaagcagtgtggtaaacaactcaagcagtacctcgttaaagtaacagatgaaaaagatggagccgtgttagagatgaaagagttttacgaacactatacgatggatgtaattgcgacaacagccttcggtgtgcagtcagactcgttagagaaccccgactcggaattcgttaaaaccacttcaaagttcaccagtatttccttttcagagcgaatgctcatttttgcggtgctcattttcattccgcagtttgcgaaatatgttccgataacattcttcaacatggaagtgatgaattttttggcaaatgtcatcaaagacagcattaaacatcgtcaaagtaaaaatgaaaagcgcagtgactttctacagctgatgctagatgtgaaagaagaattggaatcgaaagagaaatcaggggacggcgagccgagtcctaacttgtcgctcatggacgaaactacaataatcgcacagtcagtcttgtttttggtcgctggttttgaaacttcgagcacgcttctgacttttgcatcgtatgaactggcgcaacacaaggatgttcaagagaaattgaggaatgaaataaatgaggctgtcaaggaacacggagaggataatttgtatgaagcgattcagtccatgccttacctggacatggttttgaatgaagctcttcgcaaacatccacctcttgcaaggattgatcgaacgtgcactgctgagtacactattccggatacttcaatcttaattgataagggaatcaacgtaagcattcctgtgcttggcatacattacgacccagactattatccagaccctgaaaagtttattcctgaaagattcaccgctgaagaaaaaagtaaacgctcgccgtacgtgtttttacccttcggtttaggacccagaaattgtattggtttgaggtttgcaatgttaagcacaaaaatggccatcatatatttactgaaagatttcacgattgacgtctgcgaaaaaaccaaagttccttaccagtacagtcggtttacaatgctgttaaaagcagagggaggaatttggttaaggatcaaacctctatcgaccactctttct
>CYP6CM2 [Trialeurodes vaporariorum]
atggaactacttgagagcttaaatctggtatcaacaaactccctcttgatctccgccagcgtcatattgtgcattgtttacctttacaaaactacatttagctattggagcaaccgtggagtctctggaatcacttttattcaaagtctcacaaactcactcaggctatttctacggattgactcattccaaagtagtttcgtcaatctatataatcttttggaaggtcataaatatggtgggatgtatcaattcaccactccggcactcgtactccgtgatcctgatctcatccaaaatttcttagtcaaaggattttcgcaattccacgatcgatccacaccgcaggatgaaaatcttgatcctctctctggtaacttgtttatccttactggtgatagatggcgcaatgtgaggcaaaaggtttcgccggctttcagttcggccaagctaaaaataatgttccttaatttgaaggagtgcgctcaagaattggatgattatttgcagcgattaacggccgacaccggatatgtcgacgttgaggctaagaaactcatatccgactattcgctcgatgtcatcggggcatgctcaatgggaataaaatgcagttccatcgggaccggagaaactgatttcaagaggatcactcgagatgttttcaggtttgatctcaggaggaccgttcatgcccttttggaagtaataagtcctaagcttcctcctttgatcggatggaaagcagttcggatggaagtggaggagttcttcatgaacgcatgcagagaagcggcagcattgaaagagcacgaatcaaacgaaaggaaagacttcctctcaattttaatgaacgtccgaaagtctgaagaatcaatgagacagaaatctgaatcactcgacgacaaagatgatctgttattctcagacaacatcatagcagccatgatatcctcattcttctctgcgggattcgaaccggtggctgccaccatgacaatgtgcctttacgaacttgctcagcacccagaggcccaagagaaactttacgcagagatccaatcagtcgaagaagagatcggcgaagaaataacttacgaatcactcaagaagttccaatatgcaactcaagttatcgaggaaaccttgaggttgtacccggtggctccagtcctcgraaggcaatgcacggagcgttttgtgattcctgaatctagagttgtgatcgacaagggtgtgaaactctttctcccactttacggcttgcagcgggatgcacagtatttttccgatccggatgagtttgacccggagagattttcagaggaaaacaaggataaaatcttgccgggaacttatttacccttcggcgatggtcctagagcttgtgttgcgtatcgatttgctatgatggatatgaagtatatgttggtaagacttctctcaaaatacaccgttcataccactgccgaaacccagagaaaaattgtttttgatccgaagtctttcaccttaattcctctcggagatcttattttacgatttgaaagaagaaca
>CYP6CM3 [Trialeurodes vaporariorum]
atggaactacttgagagcttccatctgatatcaacaaacttcctcttgatctccgccagcgtcttattgtacatagtttactttttcaaaactacgttcaactattggagcgtccgtggagttcatgaaattacattcactcaaagtcttagaagcacacttagactggctcttcgcattgactcattccaaagtagtttcactgatctttatcatcttttggaaggtcacaagtatggtgggatgtaccaattcaccaccccgaccctcatagtccgtgatcccaatctcgtccaagatttcctgatcaaaggattttcgcagttctacgatcgagtcagtccgcaaaatgaaaatttagatattctctctggtaacttgtttactctcaccggtgatagatggcgcaacgtgaggcagaaagtctcgccggctttcagttcggccaagctaaaaataatgttccataatctgaaggagtgcgctcaagaattggacaattatttgcagcaattaacggccaaaaccggatatgtcgacgttgaggctaaaaaactcatatctgactatacactcgatgttattggggcatgctcaatgggcataaaatgcagctctatcggggccggagaaactgatttaaagagaatcagtcgaaatgttttcagaatcaattttaggaggaccgttcacgccctgttggagatgattaaccctaagcttcctcatttgttacgttggaaagccgttgaaccggaagtcgaggagttttttatgaccgcatgcaaggaagcggcagcattgagagagcacgagtcgacaaaaagaaatgatttcctcgctattctgatgaacatccgaaagtctgaagaaacactgaaacagggtgctgaatctcatatcgacgataatgatctgttgttctcagaccatatcatagcaggcattatatcttcattcttcggtgcgggatttgaaccggctgctgcaactatgacactgtgcctttatgaacttgctcagcatccggaagttttggagaaactttatgcagagatccaatcagtcaaagaagagttcggcgaagaaataacctacgaatcacttaaaaagttccgatatacaacccaagttatagaggaaaccttgcgactgtatccggtggctgcagctctcacaaggcagtgcacggggcgttttatgattcccgaatctggagttgtgatcgaccagggtgtaaaaatctttattccagtttggagcttgcagcgggatgctaaatattttcctgaccccactgcatttgatccagagagattttcggaagcgaacaaagagaaaatcttgcctggaacttatttacctttcggcgacggacctagagtctgtgttgcccaacgatttgccatgatggatatgaaatacatgttagttacattcctctcaaaattcacagttcacactactgcagaaaccaacaaaaaacttgttttcgatccgtcttctttcaccttaactccgttgggagacatcaaactacgatttcaaagaagaata
>CYP6CM4 [Trialeurodes vaporariorum]
atggaactacttgagagcttacaactggtatcaacaaactccctcttgattttcaccagcgtcatcttgtacattgtttactttttcaaaactacattcagctattggagcgtccgtggagtcccagaaattacagtaactcaaagtcttggaagcacatttagattggctctacgcattgactcattccaaaaaagtttttctgatctatatgatcttttggaaggtcacaaatatggtggggcgtatcaattcaccaccccgacccttataatccgtgatgctaacctcatccaaaatatcctggtcaaaggattttcgcagttccacgatcgatccggtccgcaaaatgaaaatttagatattctttctggtaacttgttttccctcacyggtgatagatggcgcaaggtgaggcaaaaagtctcaccggctttcagttcsgccaagctaaaaataatgttycataatttgaaggartgcgctcaagaattggacaattatttgcagcgattgacggccgaaaccggatatgtcgacgttgaggctaaaaagctcatatctgactatacgctcgatgtcatcggrgcatgctcaatgggtataaaatgtagttccatcgggaccggagaaactgatttaaagagaatcagtcgaaatgttttcaggtttggttttaggaggacccttcacgccatattggagatgattagcccyaagcttcctcatttgttacgttggaaagttgttgaaccagaagtygaggaatttttcatgaccgcrtgcagagaagcggcagctttgagagagcacgaatcgtcagcaagaaaagatttcctcgctatyctgataaacatccgaaaatctgaggaagcactaaaacagggtgctgaatcccttgacgacgaaaatgatctgttgttctcagaccatatcatagcaggcattatatcytcattcttcggtgcgggatttgaaccggctgctgcaactatgacactgtgcctytwtgaacttgctcagcatccggaagttttggagaaactttaygcagagatccaatcagtcaaagaagagtttggcgaagaaataacttacgaatcacttaagaagttccgatatacaacccaagttatagaggaaaccttgcggttgtatccggtggctgcagttctcgcaaggcagtgcacggagccttttgtgattcccgaatctggagttgtgatcgacaagggtgtgaaartcttccttcctatttacagcttgcagcgggatgctaaatattttyctgaccccactgcattcgacccagagagattttcggaagcgaacaaagagaaaatcttgccgggaacttatttacccttcggtgatggaccyagagtttgtgttgcccaacgcttcgccataatggatatgaaatacatgttrgttacattactctcaaaatacacagtccacactactgcggaaaccaacaaaaatattgtttttgatccgacttctttcaccctaactccagtgggagatctcaaactacggtttcaaagaagaata
>CYP6DP1 [Trialeurodes vaporariorum]
atgattgaggttgttttgctgtgcataggaataatatgctggacgttgttccaattcggaacctcaaccttcgattactggcgacgtcgcggggtcacgtatactgcgccaaccccattcctcggaaacatcaaatcagttctcaccttccaggcaacctctggtcaatgcttccaacgaatatacaacgaacatctgaatgagccttttgtcggagtatggctactgcggaaaccagctttactcatccgatctccagacgtgatcaaggatgttttactgaaacattttcaaagtttctacgatcgaggccacgctttcgatgagacaagagaaccgatcacagccaacctcgttaatttgaccggtgagaaatggaggattctgaggcaaagattagcgccgacgttcagcactgggaaactccgcggtatgacaccgtcgctacaaaaatgtgccctagagttaggaaaatatgtctcgaaatcgaaggggaaaggagaagaggatgtttatgaaatgcgggaactgatggcaaagttcacgactgacgtcatcggctcagtagcttttggtctggagcttgggtcctttgaggatgagaactctcaatttcgcgagatgggaagaaaaatattcgcaccgtcactcaagatcgcagtctcacttctgttccgacaatttttacccagcctgtatagcttcttcgaccttcggagttttccaaaagatgtaaattccttcttcggaaacgtcgttaaagacaccgtatcttggaggaaagagaataatgtgcaaaggaacgatttcatgcaactgctgattcaaatgaaagaggaagatgcgcaacaacgaaaagaagggaaagttgaagatcaaaaatttgaattcaccgacgccgttatgacggcccagtctttcattttcttcactgcaggttttgagacgtcatcaaccactctcagctattgtttgtacgagttggcgctaaacccagatatccaggcaaaagcagtgtccgaaatcagccgagtgagagacaaatgcgagactttaaattatgagagtgctctagagttgatctacctcgaacagattttgcatgaaactttaagaaaatatccgccagtgatgaacctggcgcgagtttgcaccgaatctcttcagttacctggaaccaaagttaaaatcgatgagggtgtcaacattgtaattcctgtctatgccatacaccatgatcccaagtactatccaaatccagagaaattcgaccctgataggttctctgccgagaatataagaaaaagaccgaattacacatatctaccttttggtgatggaccaagaatttgtatcggtatgcgttttgcctacttaaatatgaagttgtgcctgggcgaatttttgagaagatttgaagttcaaccttgctccgaaaccgtggtgccaatgaaattcagaaattcgtcctttctactcgcgcccttaggtggaatcccgctgaaagtaaccaaacgagaggacttgtct
>CYP6DP2 part 1 of 2 [Trialeurodes vaporariorum]
gaaattatgtctcgaaattggaggggaaaaagagatggtatttatgaaatgcgagaactgacggcgaaatttacgactgacgtcatcggcgccgcagcctttggactagagtttgggccttcgaggatgagaactcacaatttcgtcgagatgggacgaaaaatattcacaccgtcactcaagtacggtatcgcgcttctatttcgacaatttttacctagcctatatagcttattagatctgcgaagttttccgaaagatgtgaattccttcttcgaaaaaggtagt
>CYP6DP2 part 2 of 2 [Trialeurodes vaporariorum]
ttcaaatgcaagaggaagatgcgcaacaacgaaagaaggaaagttgcagatcagaattttgaaatcaccgactctgttatgacggcccagtcattcgttttcttcacggccggttttgagacgtcatcaacgaccctcagctattgtttatatgagttggcgctaaacccagatatccaggcaaaaacggtgtccgaaattagacgagtgagagacaaacatgagactataaattatgacagtgctcaagagttgatctacgttgagcaagttttgcgagaaactttaagaaaatatcctccagttatgaacctgtctcgagtttgcaccgaatctcttcagttacccgaaaccaaagttgagatcgataaaggtgtcagcgttgtaattcctgtctatgccatccaccatgatcccaagtactatccaaatccagagatatttgatcctgataggttcactgccgaaaatatgaagaaaagg
>CYP6DQ1 [Trialeurodes vaporariorum]
atgatttcacagatggcagttctgcaatgcgtcagttctttcctgtgcatcgctatctttctctttggctatgtgtacgtcaagttggttcaaaagtacagctactggcagaagcgtggctacccttttgtgcagccccacatcattttcggaaacttgaaagaggtcatccttcgcaaggtgtactcgggcgaggagtaccttagactctaccgtattttcaagcagtgcagggtcggcggattttatcgatttttcgtcccgtctattctgatagcggatccggagatcattaaaatgtgtctcaccagagagtttgacagctttcacagccgcggaaccgagggtaaagtcaaacacgagccaatcaggtgtcatttgatcaacttggagcgtgaccggtggcagcagctgaagcgatgtttgacgcccgcattttcgataactaagattaagagtatggcgccaataatgggcgagtgcggacagaaaatgaaccaagtccttgagcagctaatggcacaaaacggcggcgaagttgaacttcaagacatcacctcacgctacagcatcgacgtcataggcacctgcgccttcggcctcaaactccaatccctcaccgagcataactcaaaattcaggcacatggggaaacagattttccgcctctccaagctgagcatgctcaaaatgatcacatcggtggtggcgcctaacctgtataatttgctgcggctaaggcttgtctctgctgaggtgacgcagttctttacggacatagtcaaggaaacagtcgcctacaggcagaaaaatgggatcacacggaatgattttctagacctgctgatccgggcgaaacaaaaaagtggcgcaggctgcagtgatagtcaagaaatcaaggcggatgaaagaaatacaagtacgcctccaatcagcgaggagatcaagcgtggagtcaaagatactcgattagatatggaaatcaactcagaagttatggttgctcaatgttttgtattcttcatcgctggatacgaaacatcatcctccgtgctgagtttcagtctctacgaactggctctaaatcttaaaatgcagactaaacttcagggggaaatagacaagatcatccaagaaaactacgccattatatcctttcaagcagttcaacaaatgcactatttggataaagttgtgcttgagacactaaggaaatatccaccgatcggagcaatcatgaggaagtgcaacaaaagagtcagaatacccaacagcgacatgacaatagaaccaaatgaaaaaattgtaatctccagctacgctttgcatcatgatcctgatatctaccctaatccacacatttttgatccggaaaggtttaatgcatcaaacaaagcactaagacatcatttttcatacttgccttttggcgaaggaccacgaggttgcattgggagaaactttggtttgatgcaggttaaaattggactgataagccttttatcacggtataatttttcattgtctccaaaaacaataatccctgttaaattagatccaaagtcaacaataatcagcagtaaggatggcatcactctcagggtaacaaagcgaaca
>CYP6DR1 [Trialeurodes vaporariorum]
atgatggaggtggtgaaaaacttgctccctaacgtttcagccaattcagtgctcattctaacgattttggttctgataatcgtgtactatctgagggatcgaggcagttattggaacaagaagggagtttccaccttcgatgcgcaaaaaatgctcaaaagctctctgaagctcttgatagggcgcatgcatgtgaccgaactttatcacgagatgtaccgtgagctgggtgaccacagtttcggaggctctttccaaggcattcaccccatgatttacataaaggatccgaaagtggccaaagccatccttgtgaaaggttttactaattttcatgatcacggtccaccaccagttgacaatgaggaaccattggcacaaaatcttttttttatgaccggcgctagatggcgccaacggaggcagaaactctcacccgggttcagctcggtgaaattgaagattatgcaccaaactctggaaaattgcgtggaggaacttaacacctaccttgagaaacacgtctcgagaataggtggagcggaaatagagctgaaagaactcgtctcgaactatacattggatgtaataggagcacttgtcttgggcatcaaatgcaacgctacccacgatccggactgcgaatttaagaagttaatggtagaattggttcagggtggttttaagacatacttattttactttctggaagttttccatccgaaactacccagatggctgggcttgagtcttctgaaaagagagtctctagaatacttacagcagatcatcagagagacgatgcaattgaaggaaaatgaacgcgccgttgagcggaaagacttcctccagatggtgatgaatcatcgagataacgaatcggaggaacgaacgaaagaagaccatctgctgcaagaaaacggttgggcagagaaagaagaaattttccctgatgaagagaatcaaggtcctatattctccgaaagtttcatattaggaacagtcatcacatttcttaccgctggtttcgagccgatcacagtcactctatctttctgccttcatgaattagctttccatcctgaaattcaagaaaaaattttcgatgaaattcgcgctgttaaggctgagtctagaaatggtaccattagctatgaggatcttcgaaaattgaaatacacggatcaagtcatcaatgaaactctgaggaaacatccacctgccggaatcatcattcgagtatgcacagagcctttcctaattccagacacctctgttgttgttgataagggcaccaggatttatgtagacatggcatcaattcaaaacgatcaaaaatacttcccggaacctgaaaaattcaacccggatcgattttctgagaaaaataccgataaaatcatatccggtacttttcaaccttttggcgacggtcctagattctgcataggaatgcgtctggctttgctaaatgtcaaaacgatgttaattggtcttatatcgaattatcacttacgactatgcgaaagaactccagagatcggacttgataagaagcagcttcttctaacccccgccggtgacatctgggtgcggatggaaaggcggaag
>CYP6DS1 [Trialeurodes vaporariorum]
atggcgtcactcataaatttctttccaacagtatcgaccggtgcagtgctatttgtaacgagtgttatccttttggttgtgttttacgtgagagaaaaggctagctattgggacaagaaaggcgttcccagtcttagtgcgtggcgattctttagaagattatttggaaagggtcatggacacatgaccgagttctacattcaattgtaccgagatcttgaaggcgaaaaattcggtggctcttaccagatgttggatcctattattctccttcgggatcctcaacttgccaagcatttttgcattaaggcattttccagttttcatgaccgtatgccaatgacgccgggcgacgacaatcctttctcagtgaacctgttttcactgaccggcgagaaatggaggaaagtgcggcacaaactctccccaggtttcagtacaagcaagttgaaaatcatgttccagacattgaaggaatactcgtccgaattgaactcctatcttgagaataaggcttcacagactggtgacgttgaagtagacattaaagaactcatgtctaattacacgctggaagtgattggagcggtcgccatgggtatcaaatgtaatgccatccaagacccaaattgtgaattcaagcaaattatgctgggtatgctccgaataagttggaggacatttgcggtattttttttgaaattaattcatccaaagctgcccttactattaggattatctccagtgagtcccgaactttcccagttctttaaaaaggtcgttaaggagacaatggagatgaaagatagcaaacacgaggtctcaaggaaggatttccttcagttggtgatgaaccatcgcgattctgaggaacaaatgaaagacgacaacgatctggatcctctcctaagtcaggacaatcgactgccaatagatgctttggacagtgaagaagaagggcccttattctctgagagcctcataatgggcaccatggtctcgttcctttcggctggttttgaaccagtctcgtcaacactgacgttctgtctatatgagttggctcaccaccctgatgttcaagagaaactcttcaatgaaatccaggccgtcaaggcatcagagccaggcaatgagatcaactacgaaagcatgaaaaaattcaaatacgtcgatcaagttatgaatgaaactctgagaaaatacccagttgcaggcgttcttgcgcgagtttgcaccgagccctttttgatccctgacacatcggttatcctagagaaaggcacaaaggtctacatcagcttacatgccatgcaacaagatccgaaatattttccagatcccaagaagttcgatccagaccgattctctgaagaaaacgttgacaaaatcatccctggaacttattcgccctttggagatggacccagattctgcattgggatgcgtttagctacactcgacgtcaagacactactcataacagttatctccaacttcagagtacggacatgcgaaaagaccgtggcagagatagaatacgacaatagtctattcatactaagccccgatagacccatctggctcagattagaaaagagaaaa
>CYP6DS2 [Trialeurodes vaporariorum]
atggcgtcactcataaattttcttccaacagtatcgactggtgcggtactatttgtaacgagtattatcctatgggttgtgttttacgtgagagaaaagactagctattgggacaagaaaggcgttcccagccttagtgcgtggcgattctttagcagcttatttggaaaggatacgggacacgtgaccgagttctacattcaattgtaccgagatcttgaaggtgaaaaattcggtggctcttaccagatgttggatcctatcattctccttcgggatcctcaacttgccaagcatttttgcattaaggcattttccagttttcatgaccgtatgccaccaacgacagaaggcgacgacaaccctttcacggtgaacctgttttcattgaccggtgagaaatggcggcaagtgcggaacaaactctccccaggtttcagtacaggcaaactgaaaatcatgtttcagacattgaaggaatactcatccgaattgaactcctatcttgagaaaaaggtctcaaagactggtgacattgaaatagacatcaaagaactcatgtctaattacactctggaagtgattggagcggtcgccatgggtataaaatgtaatgccatccaagacccaaattgtgaattcaagcgaatgatgttggttatgctccgaataagttggaggacatacgcgacattttttttgaaattgattcatccaaagctgcccttactattaggattatctccagtgagtcccgaactttccgagttctttagaaaggtcgttaaggagacgatggagatgaaagatagcaaacatgaggtcacgaggaaagatttccttcagctggtgatgaaccatcgcgattctgaggaacaaatgaaagacgaaaacgatctcgatcctctactaagtcaggacaatcgattgccaaaagatgctttagaaagtgacgaagaagggccccttttctctgagagcctcataatgggcaccatggtctcgttcctttcggctggttttgaaccagtctcgtcaacactgacgtgctgtctatatgagttggctcaccaccctgatgttcaagagaaactcttcaatgaaatccaggccgtcaaggcatcagagccaggcaatgagatcaactacgaaagcatgaaaaaattcaaatacgtcgatcaagttatgaatgaaactctgagaaaatacccagttgcaggcgttcttgcgcgagtttgcaccgagccctttttgatccctgacacatcggttatcctagagaaaggcacaaaggtctacatcagcttacatgccatgcaacaagatccgaaatattttccagatcccaagaagttcgatccagaccgattctctgaagaaaacgttgacaaaatcatccctggaacttattcgccctttggagatggacccagattctgcattgggatgcgtttagctacactcgacgtcaagacactactcataacagttatctccaacttcagagtacggacatgcgaaaagaccgtggcagagatagaatacgacaatagtctattcatactaagccccgatagacccatctggctcagattagaaaagagaaaa
>CYP6DS3 [Trialeurodes vaporariorum]
atggcgtcattcatacatttttttccaactatatcgactggtgcgatactcgtggtaacgagtatcatcctgttagttgtgttctacatgagagaaaagactagctattggaacaagagaggcgtccccagccttagtgcgtggcgattcatcggagaatgtataggactcacgctgggtcgagcacatatggctgacttctatattaaattgtaccgagattttgaaggtcaaaaattcggtggctctttccagggattgcagccgctcattcttcttcgggatccggaacttatcaagcatttttgcatcaaggtattttcctgttttcatgaccgtacccctccagtaacgcaaggtgacgacaaccctttcatggtaaacttgttttcgctgaccggtgagaaatggcgacaagtgcggcacaaactctcgccaggtttcagttgcgccaaactgaaaatcatgttccagatattgaaggactactcgtccgaattgaactcctatcttgagaaaaaggtctcaaagactggtgacgttgaaattgacatcaaagaactcatgtccaactacacactagaagtaattggagcggtggctatgggtatcaaatgtaatgccatccaagacccaaattgtgaattcaagcaaattatgctggctatgttccgagtaaattggaggtcatacgtgttctttttcttagatttaattcatcacaagctgcctgcactgatacgattcgaaccagtgagtcccaaaatctcagatttctttaaaaaggtcgttaaggagacaatggagatgaaagatagcaaacacgaggtctcaaggaaggatttccttcagttggtgatgaaccatcgcgattgcgaggaacaaatgagagacgaaaacgatcttgatcctcttctcagtcaggaaaatcgattgccaaaagctgctttggacagtgaagaagaagggccccttttctgtgagagcctcataatgggcaccatggtctcgttcctttcggctggttttgaaccagtctcgtcgactctgacgttctgtctatatgagttagctcaccaccctgatgttcaagagaaaatcttcaatgaaattcagaccgtcaaggcatcagagccaggcaatgagatcaactatgaaagtatgaaaaaattcaagtacgtcgatcaagtcatgaatgaaactctgaggaaacatccagtagccggcattcttatgcgaacttgcaccgagcctgttttaatccctgacacatcagttatcgtagagaaaggcacrcaggtmttcatcagcttgtatggcttgcaaagtgatccgaaatattttccagaccccacaaagtttgatccagaccgattctctgatgaaaatgttgacaaaatcatccctggaacttatttgccctttggagatggaccgagattctgcattgcaatgcgtctagctacacttgatatcaagacactactcataaccgttatctccaacttcagagtacagacgtgcgaaaggactgtggcagagatgaaatacgacaaaaagctatttttactaagtcccgatggacccatctggctccgatttgaaaagaggata
>CYP6DT1 [Trialeurodes vaporariorum]
atggtgccaaacttttcctccaatgcagtgttcatcttgactagcgtcgttctccttgtcatttatttgctgaaagagaggttccgatattggaccaagagaggtgtgcccagcgttagccccctagaatgtctcaaaggatttggattcatatttcgcgygtcgcacgggatggactggttyatgaagatgcatgacggcttggccggggagaaatttggcggtgcatggatgctycttcaaccaattctggtcatccgcgatcctgaacttatccgaatgtgcatgatcaaggaattttctagtttccacgaccgaaacccaccgaccggtacggaaaacgatgtgctcgctgagaatctgtttcagcttaccggcgatagatggcgccaggtcagatataaactctcggccgccttcagctcggcaaaattgaaaatcatgttccaaaccctaaaagattgctcgaacaacctgaacgcctacattgagaatctggcatcgaaaacaggatcggcagaaattgacgtcaaaaagcttatgtccaactacacgctggacgtcatcggagcgtgcgccatgggcatcaaatgtaacgccatacaggatccaaactgcgaattcgggaggataacgaagcagatcttcaaattcagctggaggcgatccctcacccttatcctagaattggctcatccgaaattacccaatttggtcggattgaaagttttggatcccgaaatatcggattacttgcagagaatcgtgaaggatacgatggcgctgaaagatgccgaccagtccagctccaggaaagatttccttcagattatgatgaatcttcgcgatgttgaaccggaggaaccggaggatgaggagaatgtgggcgctctgccgcaagagaatggaggaacaaggatggagaaaaaggaagcaggacacggtggaagtaaaggtccgctaatttctgaaagtatcattcttggtgtcataagcgtattcacgtccgccggctatgagcccgtttcggcaactctaacttttgcactttacgagttggcacaaaaccctgacgtccaagagagaatgttcgaagaaatacggtcggtgaaagccaaattgggtgatgatcttacgtacgaaagcttgaaaaagttcaagtacacggagcaagttatacacgaaactcagaggaaacgaactgtggctggagccttgttaaggatgtgtacggagcctttcatgatgcctgactcatcagtccttgtcgagaaaggaacgcgtgttctcattgttaccgatgcaattcataaagatccaaaatatttcccggagccagaaaagttcaacccagaccgattttcagaggagaatatcgacaaaattgttccagggacttatttaccttttggtgatggaccaagattctgcatcgggatgcgtctagctataatggatgtcaaaacagcacttataacggtcgtttcaaattataaagtactcccctgcgccaaaacgccgaaggaaattaaatatgacaaagcaggtttcatgctaagcgctgatggaccagtttatcttcgactagagaaaagaaaa
>CYP6DT2 [Trialeurodes vaporariorum]
atggagctactaaacagtatggtaccaaaattgtcctccaactcagtgctcatctttactagcgtcgtcctcctagccatttattggctcagaaacaggttccaatattgggacaagaaaggagcacccagcgttagccctctagaatgtctcaaagcatttggattcttatttcgcatgtcgcacgtaatggatctcttcttgaagatgcattatagtttagatgggaagaaattcggtggtggatggatgcttctccagccaactctggtcatccgcgatcctgaactgatccgaatgtgcacgatcaaaggattttccagtttccacgaccgaaatccaccagttagcacagaaaacgatgtgctcgctgggaatctgtttcagctcaccggcgataagtggcgccaggtgagacataaaatctcacccgccttcagctcgatgaaattgaaaatcatgttccaaaatctgaaaggttgcgcgaacgaactaaatgcgtatattgagaatctggcatcaaaaacaggatcagcggagatcgacgtcaaaacgctcatgtccaactacacgcttgacgtcatcggagcttgcgccatgggcatcaaatgcaacgcgatagcggatccaaactgcgagttcgcaaggataacaaagctcatgttcaggttcaactggaggcgaatcctcgcccttctcctggaattggctcatccgaaattacccggatgggtcggattgaaagttgtggatcccgagctggtgtattacttgacgagtatcgtaaaagatgcgatggaaatgaaggatggcgaccggtccagctccaggagagatttccttcagattatgatgaatcttcgggatgttgaaccggaggaaggcggaaaagatgaggatgaggagaatgtaggtgctctaccgaaggagaatggaggaggatggaccgagaaaaaagagacagttaacggtgaaagtaaaggtcctctattcactgaaaatatcattcttggtgtcataggctcattcatgtcagctggttatgagcccgtttcagcaactctaacttttgcgcttttcgagttggccaaaaatcctgacgttcaaaagaaaatgttcgaagaaatacagtcagtgaaagccgagttgggcgatgagctgacgtacgaaagcttgaaaaaatttaagtactcagaacaaattatacacgaaactctaaggttacgacctgtggctggagccttgggcagagtatgtacggagcctttcgtaatgcctggctcatcagttgttgtcgataaagggacgcgtacaatcattgttacctatgccattcacagagatcctaaataccacccagagccagagaagttcaacccggaccgattttcagaggagaatattgacaaaattgtaccagggacttatttacctttcggcgatggaccaagattctgcatcgcaatgcgactagctataatggatgtcaaaacagcactcataacggtcgtttcaaattataaagtactaccctgcgccagaactccaaaggacattgaatatgacaaagcggttttcccgctaagcgctgatggaccagtttatcttcgactagaaaaaagaaaa
>CYP6DT3 [Trialeurodes vaporariorum]
atggatctactaaatagcttggtgccaaacttttcctcaaactcagtgctcatcttaactgccgtcgtccttcttgccatttattggctgagagagaagttccaatattggagcaagaggggcgcacccagcgttagtcctgtagaatgtctcaaaggattaggattcttaattcgcacgtcgcacgtaatggatctcttcttgaagatgcattatagtttagacgggaagaaattcggtggagcatggatgttttttcatccaattctgatcatccgtgatcctgaactgatccgattgtgcataatcaaagggttttctagtttccacgaccgaaacccaccaatcaacacagacagcgatgtgctcggtgagaatctgtttcagctcaccggcgttaaatggcgccaggtgaggtataagctctcggccgccttcagtggtgtaaaattgaaaatcatgttccaaatcctgaaaggttgcgcgaaggacctgaacgcgtacattgagaatctggcatcgaaaactggatcggcggagatcgacgtcaaaacactcatgtcaaactacacgcttgacgtcatagcagcgtgcgccctgggcatcaaatgcaacgccatagcagatccaaactgcgagttcgcaaggatgacaaagctcatgttcaggttcaactggaggcgatccctcgcccttgtcctggaattggctcatccaaaattacccggattggttggattgaaagttgtggatcctgaaatagcggattacttgacgaatatcgttaaaaatacgatggcaatgaaagatagcgaccagtccagctccaggaaagatttccttcagatcatgatgaatcttcgcgatttcgaaccagaggagaaagatgagggtgaggggaaagtgagcgctctaccgcaggagaatggaggaggatgggccgagcaaaaagaagcagttcacaacgaaagtaaaggtcctctattttctgagagtatcatccttggtgtcataggcgtattcttgtcagccggctatgagcccgtttcgtcaactctaacttttgcactttacgagttggcaaaaaaccctgacgtccaaaagaaaatgttcgaagaaatacagtcggtgaaagccgagttgggcaatgagcttacgtacgaaagcttaaaaaagtttaagtacacggagcaaattatacacgaaactctgaggaaacgacctgtgtctggagccttgtttagaatgtgtacgaaacctttccagatgcctgactcatcacttattgttgagaaagggatgcgcgtattcatagccaactatgccttacatagagatccaaaatatttcccagacccggagaggttcgacccggaccgattttcagaggaaaatatcgacaaaattgtaccagggagttatttacctttcggcgatggaccaagattctgcatcgcgatgcggctagccataatggatgtcaaaacagcacttatagcagtcgtttcaaattataacatactcccctgcgccaaaactccaaagagcattgaatattatgacaaatcgactttcacactatgcgctgatggaccagtttatcttcgactagaaaaaagaaaa
>CYP6DT4 [Trialeurodes vaporariorum]
atggcgctactaaattggttaactccaaacatttcgaccaactcagttctcatattgaccagcattatcctcttcgcagtttactggctgagagagagattcagttattggagcaggaacggcgtgcctagcgttagtcccctagaatgtttcaaatccactatggcattttctctcggttggaaacacatgctcgatcacttcctgaaaatgcaccatgctctaccctcggaagctaaattcggtggcgcctggcagcttcttcagccgaccttaatcgtccgcgatcctgaaatggtccgactgttcctcatcaaaggcttcacaaatttccacgaccgaggcccgccgcctgacgagaagaacgacgcactcggcgggaatctatttcagcttgctggcgatagatggcgtcaggtgagacacaaactctcgccggccttcagcgcagcaaaattgaaaatcatgttccaaagcctgaaaggttgcgcgaacgagctgaacgcgtatcttatgaatttggcatcggaaacgggatcagcggaaatagacgtgaaacagctcatgtccaactacacgcttgatgtcattggagcatgcgcgatgggcataaaatgcaacgccatacaagacccaaactgcgagttcaagaggataatggcgctaatattcaggttcgactggcggcgatctctcttcttctttttggagctggtccatccaaaggttcccaagttgctcggattgaaacctgcgaatcctgaggtcgtcgattttttgacaagaatcgtaagggaaacgatggaaatgaaagagggtgacctctcggttgtgaggaaggattttctccagatcatgatgaatcttcgcgattttccagaggagaatgtaaaagaagatgatgaggaaaatggaagcgccctgccaaaggaaaacggatggatggagaagaaagaaattgtaaacagtgaaagtaaagttccacttttctcagaaggtatgattactggtgtcataagctccttcctgtcagccggcttcgagcccgtttcagcaggtctaactttcgcgctttttgagttggcgcaaaaccctgaagttcaaaagaaaatgttcgacgaaatacggtcggtaaaagcggagctgggtgatgaaattacatttgaaagtttgaaaaaattcaaatacacggatcaagttataaatgaaactctgaggaaacggccagtggctgcggcactggttaggatttgcacggagcctttcctcattcctgatacctcgtttatcgttcaaaaagggacgagagtaatcatagttgcctatgctctccaaagaaatccaaaatattttccggagccagagaaattcgacccggatcgattttcagaggagaatgtggacaaaattgttccagggtcatacttacctttcggcgatggcccaagattctgcattgctatgcggttagctttgatggatatcaaaacagcgctaatcatgattgtgtcaaattataaaatactcccctgtgccagaactccaaaggacattgaatatgacccgcattcattcatattaaatgttaatggcccactctggcttcgactagaaaaaggaagtgatgacataagctgtaagctacatttcctcgtccatcctaaaacggtaacaattggagacatgtattcagtggcaaactcaaatttttgtatcgcaagctcggctcaaaatttcataaaacgtatggaa
>CYP6DT5 [Trialeurodes vaporariorum]
atggagctactgaattggttaacgccaaacatttcgaccaactcagttctcatattgaccagcattatcctcttcgcagtttactggctgagagagagattcagttattggagcaggaacggcgtgcctagcgttagtcccctaggatgtttcaaatccactatggcattttctctcggttggaaacacatgctcgatctcttcctgaaaatgcacattgatctaccctcggaagctaaattcggcggcgcctggcagctccttcagccgaccctaatcgtccgcgatcctgaaatggtccgactgttcctcatcaaaggcttcacaaatttccacgaccgaggcccgccgcctgacgagaagaacgacgcactcggcgggaatctatttcagcttgctggcgatagatggcgtcaggtgagacacaaactctcgccggccttcagcgcagcaaaattgaaaatcatgttccaaagcctgaaaggttgcgcgaacgagctgaacgcgtatcttatgaatttggcatcggaaacgggatcagcggaaatagacgtgaaacagctcatgtccaactacacgcttgatgtcattggagcatgcgcgatgggcataaaatgcaacgccatacaagacccaaactgcgagttcaagaggataatggcgctaatattcaggttcgactggcggcgatctctcttcttctttttggagctggtccatccaaaggttcccaagttgctcggattgaaacctgcgaatcctgaggtcgtcgattttttgacaagaatcgtaagggaaacgatggaaatgaaagagggtgacctctcggttgtgaggaaggattttctccagatcatgatgaatcttcgcgattttccagaggagaatgtaaaagaagatgatgaggaaaatggaagcgccctgccaaaggaaaacggatggatggagaagaaagaaattgtaaacagtgaaagtaaagttccacttttctcagaaggtatgattactggtgtcataagctccttcctgtcagccggcttcgagcccgtttcagcaggtctaactttcgcgctttttgagttggcgcaaaaccctgaagttcaaaagaaaatgttcgacgaaatacggtcggtaaaagcggagctgggtgatgaaattacatttgaaagtttgaaaaaattcaaatacacggatcaagttataaatgaaactctgaggaaacggccagtggctgcggcactggttaggatttgcacggagcctttcctcattcctgatacctcgtttatcgttcaaaaagggacgagagtaatcatagttgcctatgctctccaaagaaatccaaaatattttccggagccagagaaattcgacccggatcgattttcagaggagaatgtggacaaaattgttccagggtcatacttacctttcggcgatggcccaagattctgcattgctatgcggttagctttgatggatatcaaaacagcgctaatcatgattgtgtcaaattataaaatactcccctgtgccagaactccaaaggacattgaatatgacccgcattcattcacattaaattctaatggaccactctggcttcgactagaaaaaggaagtgatgacataagctgtaagctacatttcctcgtccatcctaaaacggtaacaattgaagacatatgttcagtggtaaactcaaatttttgtatcaagctcgactcaaaatttcataaaacgtatgaaataatctactccggcaactgtgaaaatcgagta
>CYP6DT6 [Trialeurodes vaporariorum]
atggagctactaaaaagtatgctgccaaacttttcaaccaactcagtgctcatattaaccagcatcatactctttgctgtttattggctgcgagagaggtttagctattggagcaggctcggtgtacctagcgttagtcctctagaatgttttaagaacaccttgagattcatgctaggccgggtctccatgcttggcctcttcctgaacatgcacgttggtctacccggagcgaaatttggcggcgtatggcaactcctccagccaaccctgatcgtccgtgatcctgaaatggtccggctgttcctgattaaagggttttctaacttccacgatcgaaacccaccgcctgacgaaaaagaaaacactctctctgggaatctattccaacttgccggcgatagatggcgacaggtcagatataaactttcacccgccttcagcgcggcaaaattgagaataatgttccaaagcttgaaaggctgcgcgaacgagctcaacatgtatcttgagactttggcctcaaaaacgggctcggtggaaatagacgtcaaagagttaatgtccaacttcacgcttgatgtcatcggagcctgcgccatgggtatcaaatgtaacgccatacgggaccccaaaaactgcgagctcaaaaggataatgacgctgatattcaagttcgattggaggcagtccctcttctttctggcggatttagtccatccgaaattgcctccgttgctggggttaaaagctgtgaattctgaggtcgccgattacctgacgaacatcgtgagggagacaatggaaatgaaagaaagtgacctgtcggtcatcaggaaagatttcctccagatcatgatgactcttcgcgattccgagccggcggagcacgggaaagacgacgacggtgataatgggcaagctctaccgaaggagggcggatggacggagaaaaaggacattgtcaatggtgacagtaaagggcctctcttctccgaaggcatcattactggcgtcataagcaccttcctttcagccggctacgaacccgtttcatcagctttaactttcgctctttacgaattggcactgaatcccgaagttcaagaaaaaatgttcgacgagatacgatcgattgaatctaggttgggcgatgatattcgattcgaaagtttgaagttcgaaagtttgaaaaagttcaaatacgcggatcaagtcataaatgaagctctaagaaaacgacccgtggctgtagtcctggctaggatttgcactgagcagttcttaattcctgacacctcagttgtggttgaaaaaggcacgcgagttatcatagttccttacgctctgcaaagggatccaaactacttcccagagccagagaaattcgatccagaccgcttttcagaggaaaatgtcgggaaaatcgtaccagggtcttacttaccttttggtgatggtccaagattttgcattgcgatgcggctcgctttgatggaaatcaaaacaatgcttataatggctgtgtcgaattataaaatacttccctgcgccagaactacaatgaacctcgaatttgatccaaaggctgccacaataagcgctaatggaccagtttggcttcgactagaaaaaaggaaa
>CYP6DT7 [Trialeurodes vaporariorum]
cattgccagcttcgccttttattggctaaaggaaggtttagctattggaagagaattggcgtacccagcactacccctctacaatgtttcagtcctataagattctttttgggtcgggtccacatgcttgacatcttaatgaaaatgcactttactttacccgaggcaaaattcagcggtgcatgggtatttcatcagccattcctgattatccgtgatcctgaaatagcccgtttgttcctgatcaaagggtttccgaactttcacgaccgacatccaccagacaacgaggtaaacgatgagaccattgggaatctgtttctgcttaccggcaaaaaatggcgcccgttgaggtataaacttttacccgccttcagtgaaacaaaattgaaaatcatgttcgaaagtctgagagcttgcgcgatcaagctaaacacatatcttgataatttgacatcgaacatgggagtggtggaaatagacgtgaacaaactcatgtccaactacacgagtgaggtcactggatcgtgcgttatgggtatcaagtgtaacgccctaaatgaccccaactgcgaggtcaaaaagaacatgggkctgatgtttcgattccactggaggcracttctcttcrtgctctyggagatacttcatcaaaggttgcccaagttgtttggattgagacttgtgcatccagagctcgtggatttcttgacgagagttgtcagggggaaggtcgaaagagagactgaccaatcagtcatccggaaagatttcctacatattatgtcgagtcttcggcattccgatctggaggcacgcgcaaaagaggaaactgaagaacaaggacgagccctgccgcaggaaacaggacggtttgggaaagaagaagatatggatggtgaaggtgaaggtcctctcttctcggaaagcgtcactactggcgttatgagctcctttttgtcagagggctttgagctcgtttcatcagctctaacttttgcgcttcacgagttggcacataaccccgaagctcaagagaaaatgttcgacgaaatacagtcactgaaattcgggctggacaacgatattcaatacgaaagcttgaaaaagttcaaatacacggatcaaattataaacgaaactttgaggagacggccggtggtgccaggtctgggcaggatttgcacagagcctttcttgattcctggcacttcagctgttgtagagagagggactcgagtgctgattgttacttacgctatgcatagagatccaacgtatttcccagagccagaaagattcgatccggaccggttttccgataagaatattgacaaaattgttccggggtcttatctacctttcggagatggtccaagattctgcatcgcgatgcggcttgctaggatggatatcaaattagcgctaataacgattgtgtcaaaatttaaaatacttcctagcaccaaaactccaaaggacttgaaatatgacaagaagatgttcactctgagtgctgatggaccagtttggcttcgacttgagaaaagggaa
>CYP6DU1 [Trialeurodes vaporariorum]
atgatggatttccttaaaggctaccaattggtttcagtgagcactttactttacacaagtgctctattatgcatcttccaatttttaaggaccaaattcacgtattggagcagtcgcgggatcccgagcataagcttgcttgaaagctttatccgggccatgagattctacctgggcctcgattcgttttcatccagttacctcggactatatcaaacttttgagggtcacaaatatggcggtacctacgagctgctgaccccagttctcatccttcgggacccaaaactagttcgaaattttttgatcgaaggattttcgcagatccacgataggatgcccgctttagacgaagatctgaaccgcctctccacccatttgttcagactcaccggtgataaatggcgccaagtgaggcacaagctctctccggccttcagcccggctagattgaagaatattttcttcagtttgaaagagtgcgcggatgaytatgacgctcacctgcggaaattgatggagaaaactgggtccgtcgaagtgaacggatacgagtttctatcaaactataccttagatgccatctgggcgagtgttatgggcgtcaaaactaattctgctgcgggaggagataaaacaattaaaaaatacacccacgattttatcacgtttgatttccggagattggtctatcgagttttggagttgataaatccgaaattaccgtccctgctcaagtggaaacttgtaccatcggaccttgaacaatttttcttaaaaacctgcaaggacactgcaacattcagagaacacaaatcggcttccgaaaaggattttatccagttctttatgaatattcgaaattcagaagacaatttatcagatcctctattttcggatgaactcattgcttccaacattgccttcttcttaaacgcaggacttgaaccaattggggttctcttgacttactgtttgcacgaaattgcctctaattctgaaattcaagaaaaaatttacaacgaaattcagaccgttaggagtgaaaataataatgaaatcaccttcgaatctttaaaatcactccagtacaccactcaagttatcaatgaaactctgaggttacatccggtggctccagttgtgttcagagaaatcacagagcccttcaagctccccgattctgacgctgtgatagataagaatacgaaactttacatttcacttcatgggctccatcacgacccaaagtactttcctgatcccttcaaatttgacccggaccggttctcggaggagaataaacaatatatcgtgccggggacttacatgccattcggcgatggtcctagattttgcatcgcaaatcggtttgttctgttgaatgcaaaaacactagtggtaacattgctctcaaattacactgtccacacccggcccaaggtccagaaaaaactggagtacgacccgtctactttctcatcttccccagttggaggtctctatcttagttttaaacggagagaaaattca
>CYP6DV1 [Trialeurodes vaporariorum]
atgatcctccaatacctctttctgagcgtcatttacgctagttcggccctcctcttctatcttgtgtacaattactggaagaattacacgcactggacgaactctggactaccttacatcccttttccgaggggtgaatccgttttctaccctcgtcataaagctcaacagctcatgagattttacgatgagttggcgcctcacccggttggcgggatttttaaaatgtcacgtcccaacctactattccgcgatccagctcttattcaaaagattttgataaaggatttctctcattttgtggatcatggaatcgatttcgatgagacactggatcccttgaatttgcatttattcaatattgaaggcaccagatggaaaaatgtcagaaacaagatcacgccagccttctcttccggcaagatgagaggaatgtggccttacatggaggagtgcaaacgtgttttcgaggattatttggatcgtcaaatagaggctgatggcaatatcgaagtatcagatgccttgtctaagttcggtatcgatgttatcggaacgtgcgcattgggattggaatgcaacgcaattcaggataaagactcggagtttcgcaaaatggccagacttgtctggtccggccacagcctcttctttctcaggagcctgctccgctctacgggtctgaaaatcacatcctggatgagatggaagagacttgacaaagctatcgacgacttttttttctcgatccttcgcgagtctgtcaagcatcgagcggaaaacgtgaacaagaggcaggatttcttgcagcacctcatcaatatccaacaggaggaactagaaatgatcaaaagagagggcagcaaacaagagcctttattgaccgatgctatggtagcagcccaagtttacttgttctttgttgctggacatgaaacaacttctggaacattgtcatattgcctgtaccaacttgctcagcatccggaaataatcggaaaatgccgagcggaagtaaaaaaagtcttgcaagataataagggaatcatgaactacgaatgtttgaaagacctcacttatattcaatccgtcattgatgaaactttgcgaatgtatcccgtcttaggatggttagataggatctgcaataaaccttatgagttacctggctctaattacatcgtgaggaagggccagcgctgtttgattcctgtcttgggtcttcaccatgatcccaaatattttcctgaccctgagaagtttgatcctgatagattcagcgaaaagaataagagtagcatcataaatgggacctacctaccattcggtgatgggcctcgaatttgcgctggtatgcggtttgcatttatggagatgaaagcaacccttgcgtccctgctcatgagatatgacattgagccatccgagaaaactgattttccgttgaaaatagcgcggacgatgttcttgtatactcccacgaatggaatttggctcaggtttaagaagagagcagatgtaagttcg
>CYP6DV2 [Trialeurodes vaporariorum]
atgattctccaattcctctctctgagcgtcatttacgttcttttggtcttattattctatctggtgtacaactaccgaaagaactacacgcattggacggaatctggactaccttacatccctttcccgaggggtgactctgttttctacctgcgtcataaagctgatcaactcaagagattttacgatgagttggcacctcacccggttgccggaatttttaaaatgtcacgtccacacctactgctccgtgatccggctcttatccaaagaatcttgataaaagattttgctcattttgaaaatcatgggatccagatcgacgagaaattggatcctttgaatttgcatatcttcaatattgaaggcactaggtggaaaaatgtcagaaacaagatctccccagccctctcctccggcaagatgaggggaatgtggccttacttggaggagtgcaaacatgtcttcgaggaatatttggatcgtcgtatagagactgacggccaaattgaagtgctagaggtggttcagaagtacgccatagacgttataggcacgtgcgcatttggactgaaatgcaacgccattcaagatgaggactcggagtatcgtaggattgccgctctaatccttcgacccggtggcttgtacttctttagaagtttgctccgctcgacgggtctgaacatcatctcctggataaaatggaagcgaattgacgcagcggttgacgatttcattttcacaatccttcgcgagtccatcaagcatagagctgagaatgagaacaagaggcaggacttcgtgcagcatctcatcaatatccaacaggaagaactggaaacgctcaagaaagagggcagcggacaagagccgttattgactgaacccatggtagccgctcaagtttttgtgttcttcgttgctggatatgagacaacttctggaaccttagcatattgcctgcacgaacttgcgcagcgtccagaaatagtggagaaatgccgagctgaagtgaagaaagtcgtaaaagagaacggtggaactctgaactacgagtgtttgaaagatctcacttatattgagtctgtcatagatgagacgttgcggttgtaccctatcgcaggagtattggataggatctgcaatactccatacgagatacctggctctaattacatcgtgaggaaggggcagcgcattttgatcccagtcttaggactccaccatgatccaaaatattttcctgaccctgaaaagtttgatcctgacagattcagcgagaagaataagagcaacattgtccgcggaacctacttacccttcggcgatggaccccgaatgtgtataggaatgcggtttgcgtttatggagatgaaggcaaccctcgcctctctggtcatgaggtacgatttggagccatcagaaaaaaccgaaattccattgaaaatcgaacggaccatgctcttgtatgctcccaagaatggagtttggctcaggctgaagaagagagcagttgtagatgtt
>CYP6DV3 [Trialeurodes vaporariorum]
catttacagacgttttataatgagttggcgccacatccgcttggcggattctacaaaatgtcgcgtcccttcctaatgatccgtgacccgaaactgatccgactgatgacgatcaaggattttgctcactttacggatcgagggctcgatgttcacgaagaattggatcctctgaatttgcatatctttcgtcttgaaggctcgagatggaagactgttaggggcaagataaccccggccttttcctcagcaagggtaaaagcgatgtggccttatttggagcaatgcgaaagaatgttcgagaaatacttggatcatcacaatgagacaaacggtcagattgacgtaatggaggcgtttgagaagttcactgtggacgtcataggaacgtgcgtgttaggactggaatgcagcgccattcaaagcgaggactcagcgttgcgcaaaacagctcatctgattttacgaccctccaacttacactttctaagaagtttcctccgctcgacgggtttgaaattcatttcctggttgaaatggaaaaaagttttcccagctgttgacgatttctttttctccattgttcgtgagacgatcaagcaccgggctgaaaatgaagccaggagacaggacttcatgcagcatctcattaatattcaacaagaagaattggaaactctcagaaagcaggaaaacgggcaagagcctgttttgacggaagctatgattgcggctcaagcttttttgtttttcgtcgctggatatgagtcaactgctggaactttagcatactgtctgcacctacttgctcagtatccagaaatggtagagaaatgccgattggaagtggaggaagtcgtgaaacagaatggtggaaccttgacctacgaatgtctgaatgaccttacttaccttcagtcagtcattgatgagactttgcggttgtatcctcctttggggtggttggaaaggatctgcgtcataccttacgtagtaccggactcgtcttacattatcaagaaaggccagcgtattataattcccatccatgctatccaccataatcctcaatattttccagaacccgaaaagtttgatcctgacagattcagcaagactaataagagcaacattatctcagggacctactttcccttcggcgatggacctcgaatttgtgccggaatgcgcttcgcatttatggtgatgaaggccactctcgcttctttgctcatgagttacgatattgaaccatcatcaaaaacaaaattttcagtagaatttgaacggacgatgttcctgctggttcccaagaatggactttggctgaaaattaaaaagagagccgttgaagaaaaatcagaggacttcaagcaaaaagcattg
>CYP6DW1 [Trialeurodes vaporariorum]
atgacggcagccccacttgtcacattcaatctgattctcgtcgccgtctttacatttctcgcatacctagtttatcacttcaagaaaagatatgatcattggcgcaaactggacgtcccattcttgggcattaaagaggacatcgtttttgactgggataaaaacagaacctacgccgttcaggatagatacaataaactggaccctcttccctacggtggtatcttccaggctaccaagccgatcctactccttcgagatccagagctgatcaaagcagtcatgatcaaggatttttctcacttcacggatcgaggcatcgccttcaacgaaaagctcgacccactcatgccacacgtgttcaacttgggtggacagaggtggaaaagcgttcgtgctaaattgacgcctacttttagctctggcaaactgaaatcaatgttcattctgatggagggctgcatacaagttctggacaagtacttgaccgaatccctggacgggaaaggtcaatcgaaggaaattgacgtgaagagtttaatgtcagaactgaccacagacgtaatcggaacgtgcgcattcggatgggactgcggcgcaatcgggaacgaaggctcggaatttcgacgcatcagcaataagacgtctttcaatccgctcaaattcttcttgagaattacgctccgctccatcaacccaaacattttcacttggcttcactggaagggattcgatccggaggtcgaggcattctatttgaacatcacaaaggaggctatagagaaacgggaggaaaacaaggagaagcggaaggatttcttgcaactcctcatcaacgtccaacacgaagagcagaaaatgttgcagagtctcaacgatgggtccgagcctctgttcaaggatcacgtcgtggcagcccaagtttttgtctttttcatcgccggttttgagacgacggccaataccctcactttttgcctttacgaactggcgcagcatccggacatcatggagaaacttcatgcagaaataactcgagttctcaaggcttacgacgggaaagttacctacgaatccataaaagagatgcattacatggacaccatcgtttctgaaactctgaggaaatatccacccttgggtttcctggacagagtctgcacaaaggcctacgaacttccgaactcatctctgttgattaaaccagatacaagcgtcatgattcctgtttatgccttacactacgatccgaaatactatccagatccggaaaagtttgatccggataggtttagtgaggagaataaaggaaatcttgttcctgggacctatttccctttcggtgatgggccaaggatttgcataggaatgagatttgctcagatggaaatcaaatcagccctttcactgatcgttggaaaatataccgttcacaccacagataaaacaccaattccagcaacgtttaaaacaaattcattcatcaacacatccgctaaaccgattactttgaaatttaaaagaagagactca
>CYP6DX1 [Trialeurodes vaporariorum]
atgttgcctctgacggagctaaaactgtcgacagtatttgtcatactcacagtcatcacgtatattttttaccttatcaaaaggaagtatgattattggagtaaacggagcgttacccacgttggtttttcaggtgacgtcatgttcaatttatcaaaacacagaagctatttcttcaaagatctgtaccggaattttcaaaataagccattcgttggattctatcaattcggtcaaccacatattcttgtgcgggatttggagctaatcaagctcgtcctcatcaaacagttctcacatttcaccgatcatcacctcggtccattcgggaatgatccgctcctagtcaacagcctcttccatctcaaaggtcagagatggaaggtcatccgtgccaagctctctcctatcttcacatcggggaagttgaggcacatgactggtctcctaaacgtttgtgtcaccatgcttgacaaacatctcgagcgcactctagcggagagcggcggcgaaatcgagatgcgtgacgtcacgctcaaattcgcgatggacgtcataggcgtctgcgcgttcggactcaactgcaacgcgatcgagagtgaggattccgagttcaggcaaatcatgagaaaggtcgggagtgcgcccacgctgaaactgtatttaatactgtttttggatatcattcatccaaagatcaccgaagtccttaaaatcaggttttccaatcctgaattcgacgagttcttttattcgttggcggatcaagccctaaagcatcgaagcgacaccgagacgaggcgggacgatttcgtgcaactgttgatggaagtacgcgaagaggaacggaaattaatcaaaagtcaaaatcaaaatgagattgagcctctattcaccgacgacgttatagctgctaacatttgggttatcttcacggccgggtgggacacagtgggaacgaccaccagctactgcatgtacgagcttgcgctgcatccggatcttcaagagaaactttttgaagagattaaagaggtgcaggacaagaacggtggtcagtgcacttacgatgtcctcaaacaaatgcactacttggattgtgttgttaatgagactttgcgattacacccgaatttaccaagtttagaccgggtttgtacaaagccgtgcaatatacctgagtcttcgctcataatcgaggaaaatatgaacataatcgttcccatccaagaactgcatctcgacccagaatattggccggatccggagaggttcgatccagaacgattcaatgaacaaaataaatcaaacattgttccaggcagttatattcccttcggagacggaccaaggatgtgcataggaaatcgatttgcattgatggtaatgaaagcgtttctagctttcatagtgagaaaatattcggttcacccgaccgcaaaaacggacataccgattacattggacccaaaattcatgaccaacactccaaaacatgggattcatttaaggttccagaaacgagacgacctctgcgccaggaaatta
>CYP6DX2 [Trialeurodes vaporariorum]
atgtttttctggatggagctgaaactacaggcgatcattgttatcctcacaatcgttgcttttattctttatagaatcaaaagaaagtatgattactggaatgaaagaaacgttccccacgtcggtatatcaaaagactccttgttcaatatgaaacagcacagagacgagatctttaaagatctgtaccaaaattctctgaaacagggatacataggattttatcaatccggcataccgagtattttagtgcgagatttagatttgatcaagtgtatcctcatcaaagagttttctcatttcaccgaccattcccaactcgaattactaaacagagaaccccttttggtccacaaccttttcttcctgaaaggtcagaggtggaagggcatccgcaacaaactttcgcccatcttcacctcgggaaaattaaggcacatgaccggtctcttgagcgcgtgcgttagaattatggacagttatcttgagcgcactctggaggaaaaaggcggacaagtcgagatgcgtgacgtcacgctcaaattttccatggacgtcatgggcgtttgcgctttcggactcgactgcaaagcggtcgaagatgaagactcggagttcaaacgggtcatgaataaactgatgccggcaagattgaaaattattctgatggtgatgctggatattatacacccccggatcaatgccttgcttaatttgaaatttgtcaaacctgaaattaacgagtttttttattcgttggccaagcaaaccacgaagcaccgagcggagacagcgacgaagagggatgatttcgtgcagctcttgacggaggtccgcgaagaggaacagaagttgattaaaagtcaaaatcaaaatgacgaatctagtgacacagagttgctatttaccgatgaagttatcgccgccaacatttgggttttcttccagggtgggtacgatacccttgggacaacaatgagctactgtttatacgaactagcactacatcctgatcttcaagagagacttcacgaagaaataaaacaagtccaagataagaacggtggtccactcacttatgatgtactcaaacaaatgcactacttggattgtgtagttaatgaaactttgagactccaccctgccttaggccacctagagcgactttgcaccaaaccatgcaaggtttctaacaattcgctactaatcgaaaaaggtgtgagtataattattcctgttcaatccttgcatctcgatcctgattattggactgaaccggagaaatttgatcctgatagattcaacgaagagaataaatcaaaaattgttccaggcacgtacctaccatttggagatggaccaaggatatgcattggatatcgctttgcacggatggaaatgaaggcatttctggccttctttgtgagaaaatattcagttcacccaacagtngaaaacagagataccgattattgtggacccaaagttagtctccaacactccaaaaaatggaatttatttaagattcaagaaacgagactgatgacgccgcagaaa
>CYP6DY1 [Trialeurodes vaporariorum]
atgatgtttacctttaaaacgttagaggcattgttaatcgtgtgcacagttttgggatacattgcttattacatcaaacgaaagtatgaatattggaaggatcgcaatgttcctcacctcggagcctcaaaagatttcgtatttctccaccatagtcagatgcacaggacccaaatctatgatgatctgtaccgcaattattcatccgaccagtatgttgggttctaccttgccggtaagcccatacttatgatacgcgatttaaaattgatcagagcaattctgataaaagatttttcgcacttcaccgatcacggtttgacgatcatcgatggagagccactttttgcgaaaagcctctttaacataggagggcatcaatggagaagattccgatcgaagatcactccgatttttacgtcaggacggttgaaacggatgagtggccctgtaagtgagtgcactgagaagcttgaaaaatatttggagacagttttggagaaatcaggtgacgttcaaatcgaagtccgagagattatcctgaggtttgccatggacaccgttggcgcttgcactttgggattgaattgtgaagctattgaagacgagaactctactttcacaagaatggcgagacaactgtttcaggtctcgagtaaccttaaatccttattttgtctaatactcgacaccattcatccgaaactcaattcgtggcttaggatcaaattcacgactagtgaagtgagagacttcttcttttcactgaccagagacacgatcaaatatcgcgaaggaaacgcgacgaaaagggaggatctcatacaacatttactcaatctccgtaacgaggaacaacagatgagacttcagggtcagaaagaacattctgatcctttgtttgacgagactgggttggtggcaaacgctaccctctttttcatcgccgggtttgaaccgattgcctctaccgttagttacgctttatacgagctggccaaacatcctgacattatggcaacagtatacgaagaaatcatgatcgtcaaacagttctacgagggaaatctcacttacgaggcgtacaaacatatggtgtacatggactgtgtgctttttgaaacactacgaatgcattcgcacaatggatggctggatcgggtttgcactcaaacctatcaagttcctggcacgaatttgatcatcgagaaaaacacaaacgtaatcataccagttgcaagtgttcatcatgatcctactttctatccagaaccggaaaaatttgatcctgaaagattcaacgaggaaaaccggtttaaaataccgtcctgcgcctttttaccatttggagagggaccgagaatatgcataggaatgcgttttgcctggatggaaatgaaagcagcgctatcagtcatcattggaaagtatatagttgaaccaaccaatatacctatccatctaaaccccctgggccacaacaatgctccaagggcagtgtatctacgattgaaaaggcgagaaaagtggagc
>CYP6DZ1 [Trialeurodes vaporariorum]
atgagtgttttttcaattgtgaatattttaccgtcggtgtcaagtcttcttttgatcgtgacaagtatcgctctatggttggcatattaccttaagaagaagtactcctattgggctaaacgtggagttccatacttggagccagtcccgtttttcggcaacacaaaggatcagatacttcagagggttccgccggcattcgactttcagaaaatctacaatgaattggatggtaacaagtttgctgggatctttgtgatgacaagaccaactttgtttcttcgagatccggagacgatcaagaacttccttgtcaaaagtttctctcattttcacgaccgttcctcgtacttgaacgagaaacttgatcctctctcggcgagcattttaaatttaacgggacagagatggaagaacatccgttataaattggtacccacttttagctcaggaaaactgaagcttatgcacgatttaatgaacgaatgtattgatgaactggacgggtatctggagaaagcaacttccgaaaatgcaaccggaagtgaacaaaatttaaaagaactgatgtcaaaattgacaacggacgttataggatcgtgcgcttttggattacgttgcaattcgatccgagatgaaaattccgaattccggcgaatcggacgtaaaattttcaagtttaactatcgaattttctttcggaatatgctcagaaccgttaattcaaaattagtagaagtatttagagtaaaagcaatcgcccaggacgtcgaggacttcttcctgtctgtattgcacgacgctgtaaaagaaagagaggccaattctcagaaaagaaatgatttccttcaacttctgataaatattcaagccgaagaacaggaacagctgcggtctatcggccactctcagcaaaatggaaattcgaccaacggcatctctaaggatgatgcgtctgaggagactgacagaaaaaatcaagagcctttattcacggataatgtcgtggcctccaatgcattcatattcttcattgctggattcgagacaacagcttccacgttgacttttattctgtacgaattagccctgaatccagatattttcggtaaattaagagctgaggtagactctgtgaaagaagcacacggaggacatttagactacaacgcactcaaagagttggtttacatggatatggtaatttcagaatcaatgaggaaacacccagcggctccagttctggctaggctatgcactgaaacttttaaaataccggaaacctctgtcatcgttgaaaaagggatgactgttcttgtgccaacttatgcacttcaccatgatccaaaattcttcccagaacctgataaatttattcctgaacggtttagcgaagaaaataaagattctattgtacctggatcatacttaccttttggcgacggcccaaggatctgcatcggtatccgcttcgcgctgtttgaaattaaagcaactctttcacgcatagtatccaactatacagtacatctatgtgacaaaacacaagtgccgctgaaatttaatcccaagtctatgttactctctccagacgacggtatatggattaagttcagaaaaagggaagcagcctct
>CYP6DZ2 [Trialeurodes vaporariorum]
atgagtgttttttcaattgcaaatattttaccggtgtcaagccttcttttgattgtgacaagcatcactctatggttgaccaatttctataaaaggaagtactcctattgggccaagcgcggagttccttacttaaaaccggtcctgtttttcggcaacacgaagaatcagctacttcagcgggttccaatggcaatcgactttcagagattctacaatgaatcggacggtaacaagtttggtggaatctttgtgatgacaacaccaaatttgtttcttcgagatccggaaataatcaggacatttctcatcaaaagtttctctaattttcatgaccgtccccgt
>CYP6EA1 part 1 of 2 [Trialeurodes vaporariorum]
atgtataatttctcgatagctaattacacaccgaccgtaataagtttttcattactgattgccggtctcatactgtaccttgtttattatttcgaacggaaattttcgtattgggataagtatggagttcctcaagtacgaccagtttggtttttcggaaacataatggatcaagttcttttgcggagtccagcggtgtttgttgaacaggatatttacaataaactctccggtcacaagttaggtggcttctacagcatgtccaagcctattctgatgcttcgagacccagagctcatcagaatctgtctcatcaaaagtttcggtcatttccacgatcgagacataccattcgacccaaaagatgaccctctctcggaatcgctgttcgttcagcgaggacaaagatggagggctgtccgtcacaaaaaagcgccggcattcagtaccagcaaactaagaaccacagttgatgctttactaagtttgcgtacaagagctggacgattttct
>CYP6EA1 part 2 of 2 [Trialeurodes vaporariorum]
gctaaaaagatgcagagcagcagccaccgtgaggaaagtggagacagcgatgacagtccagttttaacggatatcgctgtagctgcatccatgtacagccagatcacactagcgcccacgccaatagctcattttttcacgcactgtttgtacgaattggctttaaatccagctgtattccagaaaatgagagatgaggtggattcggtgaagaaagaatatgacgacatccttaactatgatgctctaaggaagcttgaatacatggaaatggtcatatcagagacgcttcgaaaacatccaagttttccttccctgaatagaatttgcaccgagccattcccaatcccgggaacgtctattatcatcaaagagggaacgagtatctttgtgcccacgtatgcgctacaccatgatcctgattactttccggaaccagagacattttggcccgaaagattcagcaaagaaaacgcaggctctatcaaacctggttcattcttagcttttcggcatcggcccaagaggatgtatggcttgaacgttttttcaaggtttgagatcaagtcagttctagctcttgtggtctctaaattcacattgcatccaactgaaaagactatgatacctctggcttacgactgtcgaggactgggtctaagtccaaaagaagacatatgggtccaattcaagatgaggcaggttaca
>CYP401A1 [Trialeurodes vaporariorum]
atgtctgcattaaccataccaatcctgttcctcgttttcgtcctctgctgttggctgctgttcaagaagcacgaagatcagcgacgtttctggcgccaactcggcgtccctctccttgacccgatcccgtttttcggtcagaaagaattctcgtcgattttcaacaagtcttactttgagatcatccacagtctctaccagaatgcgaggtctcgaggactgaaatattgcactgttttccagttttccgagccttctctcatggtactcgatcctcagctcatcggcaggatcttagcgaaagacgcgtcacattttgccgatagatttgatcgctccctcgatttcagcgatcaccatccgatgtctcagcggctgttctccgtgtccggtctagcgtggaaagacataagcaagtttgtctcacccgtcgtctctcctggcagaataaatttcctcatcgaagaaatggagcggggatttcaacaaatccatcatctaatcgattctaagacattcgatatcgtgaacgccgatcttttcgcttttcagctgaacgaagatctcgtcgggcaggcaactttaggtgtccctctgcatgatcgatccggaagtttgagtaaagtcacgaggacaatcaaaagcttttttgacgccagcgtcgcgaattggtttaaattttatattccattagtattcccttggtttagttttttatcagttcctaaaattagtgatggggctttaggaaatttcattaaagaaattatgcctcttagaagaataaatgagactggtcgtcgtaatgacgtttttcagttttttgttagctctaaaaataaacgtggagctcggcgagaactgtttgatgaattcgattcgcctcaggcagattgcactcaaaaggatgattcagaaaatttagaagtattagttaataacccagagaatcgtgatatttctcggcgaatattttggttcttggttgacggcctcgggacaaatgcagcggcactcacctttgttttgcatttgatctctttgcaccccgagtgtcaggagaaggtcaggcaagaggtaggccagaccttgagggatcggggtgagagtcaaatgacctatcaagtggtcaaagatctcagatacacgcataaagtcgttaaagaatgcctacggttttacacgcctatgtcaatgcttcaaagagtatgcacaaagaagtataatattccagactcttccgttttcatcccggaagggaccaaaattatcattccaatctattcgatccatcgagatccacaatttttccccgatcctctaatatttaatccgtccagattcgacgatctcagcaaaataattccttacacctttatgccgtttggagaaggaccccgattttgcataggtttccgttttggtatggcgtatctgaaatttgttgtcgcaaagctagtctcaaaaattgtaatacaaccattatcaactgacaaggacgttttggtacttcatccattcagcccggaggtgctcaaatcaagagaggacattttaatcaaatacgtcaagcattcagactgt
>CYP402A1 [Trialeurodes vaporariorum]
atgacagttttctccctaacattttggctgtacctggcgcttttatttatcggagcttgtgcttcattacattattttgttttcttgcgtcaagctgcgaaatggaaaaaatccaacataccatttttaaaacccatattcctaatcggacacaaatattttacacaatacaagtatcctattgcggttcatttagatcggatctacaaagataccgaaaattatgatttaatagcattcttcatgggttcgacgccgatgatactagtgagaaatccgactttgattaatcaaatttttaaaaagaatttcgataaaactcatcaaaatggaatgacagctctcgagagtgacgaaattttccaaaacagcatgtttttggcaagtgacaggaataagtggagatttcaaaggagcgtcatggcaccctctttttcttctgcgagattacacgaaagcgaagaatttggaaaaatcaagaaacaggctgggaatctgatggaatatctggaaaacgcccagctgagtcagcagccagtaaacgttaaggacgttgcgatgaaattcatagtcgacagtattgctctgtggggttttggagaggacacaaactgttttcagagatcagagaagttccaccagatgactcacgattttttcaagccaactatgaagaaaatgctccagtttttaatattgagccactttccatctcttcaaatgtttgactcgttcaaaatagctgacaaaaaatgcatgagtttcctgagagacctcttgatcaaaaacatgatgctcagggagaaaagcaaggttaagcacaaggacttcatatatcacttggggtctttgaaaggcaaggttgtggcagacacaagcgatgaaaatgcagatgattcaactcgaaaatataaggagatccgattcaaacaaatgcttggattaacgttggctgtttttgctgcgagcatgcagactcctggaaacttggcttgctacgcgctacatctaatttccttgcaccccgattatcagaggagaattaagagagaagtggacgaggccatggaaaaaaatggcgtgtctgagatcaccaaccaggttatagaggacctgcaattcacggagcaatgtgttctagagacggcacgtttgtacccagcacttccattcatagtgagaaattgcactgaggactttaaagttcctggaacggattattttttgaaggaaggggacaaagtgctgataaaccccctctcgatgcaccaagacccaaaattctataatgagccggacaaattcgaccctgaacggtttcacccagaaaataggagctcaatgtctcctgaaacattcgtagcttacgggtatggcccaaaaaagtgtccagcatacaaaattggtaacttcctagttgtgacttttttggcttcaattctacagaaatatgaggtgaagccgcgctcacactccagccaaattgacgccaccggcttccatccattgagttttacacacgagtgcaaatatgatatcctggttgatttggtgcctcgagaaaccacggta
>CYP402B1 [Trialeurodes vaporariorum]
atggctttcttttacttttcattttttcactatgcttcgatcaccgtggttatcctctgtttcatacttcattatttaatttattcgcgaagagtggaacggtggaggagttcgaatataccttttttacggccagtgtttttgttcggacatagatatttttttactcacttattcaagcactcggtcgtggtgcctcttgatagaatttataaagaaaatgctgaccaagacattttagcatttttcataaccgcagctccagtgattttgcttaaaagtccacggttgattaaagctgtttacgctaaaagttttgataaaatgttcgagaatggatttttcccgcccgtcgaagatacagctgctatgagtgttatcccactgacatctgatagagccatctggaagactggacgaagctcaatggcaccccagttttccacctccagactgggaggcgtagaatttgctaaagttaaaacccaggtcgataggctcttgtgtaatyttgaaaaactcagagaaagcggcggtccaattgacggaaaagaggccgcccataactttatcgtggatagcgttaatctttggaattttggcgtcgataccaattcttgggaaaagaaaaccgagctgtatgaaattatcggaacgcttttcgctctgtcttatcacagactcgtctgcttttttgttctgtcactttttcctttccttcaagtattcgagtccctcagattcataccgcgaaaacaagtcgattctgtgaccaactttctggaagagacgatgaaattcagggatgaaaatctggtggatagaaacgattttgttgatcgtttaatgagtcttagggctggaaatgtagctcgaaacaataacgacggctcgaagaatgaggctcaagaaggggtcagtttaaaagaaatggttggatacagtctgtcatggctcctggcaggctcggatacctcatctcaaatgtgcctgtttgctactcacctgctgtccatccatccagaatatcaaaacagaatcagagaggaagttgatgaagccatgaaaaagcaccaagtatcggagattacctttgaagttgtacaggatcttcggttaactgagttatgtcttttagagacttcccgtctgtacccaatcctcccatcaataatgagatgtgccctggaggactttaaaattcctggaacggagtacaacttgaggagaggcgatagagtcatcataataccttattcaatgcatcgggatccgaaatattttaaagatcccgatactttctttccggaacggttcagtcctgaattcaaagagtatgcgtgcatggacgtgtatgcttcttttggatgtggaccgagaaagtgtccaggttacaagatcggaatggcattggcgaccacatatattgcatcgctcttgcatcgatacgagctgtcaccaagatcccatccatggcaaatgagcgcttatgatctggatccacgcggctttacagctcagcatagaggggagttcaccgtggatctgtttcaaaggaacctaaaaatttacatgattgagcttcgccattgtttgttttcgtttcaaaat
>Tv28378 [Trialeurodes vaporariorum]
attcacatgcactggccatcactccagaggttccgggcattccaactggttccgcagatatccatcgacatgatgaccagcctcttgaagcgacaaatggagtcaagagattcgctcggtattaacgagggagatttcattgatttcctccgatcattacgtggagagatagacatgcgacagatggttgggttcagcttcgtcctgattaaagttggattggatgctgtggccacgttagccatctttgcattgcatcttctctcacttcatccagagtaccaggattcagtcaaagatgaaattgagtcggtcatggagcagcacaaagagacagaagtcacatttgaagtagttaaagatctccagctcaccaagcagtgtcttttagagacggcgcgattgttcccgatcctcgtcgtcaatctaagaacttgcaaccgaagattttcaaaatcccctgggaccgaatacgttcttcgcaaaaggagaagaaaagtggccataaatccgtattcaatacatcgcgatccaaattactttgaagaccccgacaatttcaatccagatcgcttcagtcctcagcacaaaggctcaatagcctcagaaacattcctcggttttgggatcggrcaaaggaatgcccaggatcaaaacttgggatct
>Tv35812 [Trialeurodes vaporariorum]
ccggatcagtcgcattggatcgcttgtgcaataaaacttacaaggacgcggacattacgattgaagagaaaaccaagaatcgtaataccagtgtattcgatccacatggacccgaaatattttccggatccagaacaattcaaaccggagcgatttgaatcgggacatagacgttccatcattcctggctcttacctgccgtttggtgatggcaaaaggcaatgtattgccaaaaaatttgccaaatacgtcatcaagatgttagtagctcacatagccaccaaatatacagtgaaagcatctgtgaatacgagggtactcacttacgattcgaggaagtcagtcaccctcaccccc
>CYP4AV6 [Trialeurodes vaporariorum]
aagcagtggtatcacgcagagtacgcgggggtggtcgtggttcagcttcagtccaaccgcgttcctggtcggcatctcgtgtgctctcctctgcgcggtgatcttgattcgaagggcgagattcgtgtcccgttttaaggatatccctggacctaaagccctccccgttctcggtaacgtcaaggatttgctcggatctcaggcagatctgtataaattttactctaattgtttcaaagaatatggtgacatttatgtggtatgggttggaaccgagccgtttattttcattggatctcctgaaactgtacagccgttgttgtcgtcctcacaatgcatcaacaaaagcccggagtatgatatgctacacgactggctgggaacgggacttgtgacaagttcaggtgaaaaatggcaccatcgccggaaactgctgactccgtctttccattttcaaacttttagaaaacttttcattaagcctgcaaaagatatgagcgacattttcattcatcagctgaagaaagaagttggccgaggagaattcgatatatgtgcttattccaaattgatcgctgtcgatctcatcgctgaaaccgccatgggatttcgtttgaacgctacaaatcaattccagctcggactttgtaaaaatccaccgacacgcttgcttcaatcca
>CYP4C63 [Trialeurodes vaporariorum]
atggagttgatcacgttaatgctgacgacaacgatattgatgttctcaataacgtatttgttcaaatacgtcattaaaaggattaaacttgtcagagcaatcaataaactacccggaccaaaagcataccctttcgtcggaaatgccctggagttggtcgtacctagaaatcagctgatgaaagcatttgaagacaggacacaaaaatggggacctctgtttcgaacgtggggtgggccgatgccagttttacacatcacaagacctgaacatgcagaaattatattgagcagttcaaaacatatcgacaaatcattggcatacagtttcttacatccttggctcgggactggtcttctaacaggcacaggagccaaatggcactctcaccgaaaaatgatcactcccactttccatttcaaaattcttgacatcttccaagaagtattcgtcgaaaaaagtcagatcatgattgaaaagttgaaggctaaagcgaacaacgaaccgtttgacgtttacccgtacattacgaggtgcgccctcgacataatttgtgaaaccgcaatgggcacggaagtcaatgctcaagagaaaacggattcggactacgtcagagctatctatgatatcagtgaactgactatcaaacgatctctccaaccctggttatggccgaacgctgtattcaccatgacagactacggaaaacgttacgatgagtgccttcaggtccttcatggatttacaaatagggtaataaaggagcgcaaagcgttgagagcttcttcaaatggaaaacacaccgagaagacggttgaagatgaagacgccgaattgataggcaaaaagaagcggttggctttcttagatttactactggaggcctcagaaagttccaatgggcccgccctcacagatattgaaataagagaggaagtggacacatttatgttcgagggtcatgacacaacaacagccggtatttgttggactctcttcctgcttggatctcatccacaatatcaagaaaaagtgttcgaagagctggacaacatcttccagggggataatcggctggcaacaatgaaagatttgaatgatatgaagtacctggaaagatgtataaaggattctctaaggcttttcccgagcgttcctttcatcggcagaactcttaaggaagacacaacttttgattcttatcttgtgcctaagggaactttaataaatctgcaaatctatcatgtccaccgctgcccagaccaatttccaaaccctgaggagtttaacccagataatttcttacaagagagaatttccaaacggcatccttactcatatgttcctttcagcgctggcccacggaactgtataggtcaaaaatttgcgattctagaggaaaagactatgctttcatcaattctccggcattacaaggtggtagctcatgaaaagtttgaagatttgactctgataaatgaactcattttgagacctgagtcgggaattattcttaaactaactccgaggtcc
>CYP4CR1 [Trialeurodes vaporariorum]
atgtttgcccactttatgattgttgatgtaaaggaaaaagatccacytttcatwkgcwaccytwtcgagctcagtttcaatcccagaggtatctacgctcgttttcctgagttgataaagcagtatggaggagcattcagaatttggcttggtccttcactatccattgtttatctatccaagcctgaagaaattgaggtaattcttggaagttccaaacatattcacaaagcagaaatgtacgaatattttgaaccttggctcggtactgggcttctaattgtcaatggtgatttatggttcaaaaaaaggaaactcatgacttcagcttttcatttttcaaatttaaataatttcattccaaaatttaacagaaacataaacatgttgacaaaaaaactggagtcgaaagctgatggaaaatctttcaatgtgtacgactgtattactctatgcactctggacatcatttctgagtcagcaatgagtacaaaaatttatgctcaaagtgaaaaaaacaaccgctttgtggaagcaatggatcaagcggagttagctattctgaagagaggattctccgcctggctccacccagatagttggtttaagaaatcctccgtcggaaaaatgttctacaaagctgtccacgtcctacatgaatttgctgattcaatcatccgaatgagaaaagcagaaattgcgctcaataaagatcagccggagtcaaacgacaaaaaatcggaagattttctcaaagacaggtataagaaaatgatgacttttttggatatgctgttgaaatgtaatgaggaaggagctgaattcactgatgctgacttgcgctcagatgtcttgatgtttattttagctggtcatggaacaacaacatggtgtatgacttgggctttgtatttgctttcaaaaaatcctgatattcaagaaaaagtgtatgaagaagtcatatcaattctgggacatgaagaaaaagacattgaaatgaatgaccttccagaactgaaatacacagaaagagtcatcaaggaaactttgcggcattttccatcggtacctttctttggaagaactgttcatgaaaatgtcaagttacccagtggttacatcattcctgccaactcagacgtcactgttctagcatattgtcttcacatggatcctgaaatttatgaaaatcctaaagaatttaacccagataatttcttgcctgaagtttgtgcaacaagacatccgtatgcctacgtacctttcagcgctggacctcgaaactgcatcggtcaaaagtttgccatgcttcaaatgaagaccatgctagcgcaaattatcaaacgatttaaagttctaccagctccagatgcgcctgaaatatgtcctgtcactgttttgatttttaaatctgatacaggagttcatgttcgattagaaaaaagagcg
>CYP4CS1 [Trialeurodes vaporariorum]
atgaagctaaccattgtgttcactctattttgttgcttggttatatataggttgattaaaaaaattctcctttcttaccggcaatatcagatattgaaaggagtccccggacctccggttgaaagtatcattcttggaaacacatcggatattatggcctcacctaaagacgctcccagtagggctcgagagaggtttggaacatatggtaacgtcatattgctttggattttgggtttcccattcgttttcgtcgcaggagcggaacaagcagaggtattcttcaattctaaaagcaccagcgttaaatcagatatctatcgcttcttgcattgttggctaggtctcggactccttacaagtcaaggtgaattatggaaacaacgaagaaagttgatcactccggcatttcattttaccattttgaattctttccttcatacctttgtggacaatactttgactctggttgacaaaatagctgagtgctctgtggaaggccctgttgaagttattaagatgatgcatttagtggcgttggaaaacatatgcgtgactgccatgggaatcaaaattgacgccttgaaaaacccgaatatgaactacgtccgcgctatagaaaacgcaacacacacagtaatgcttaggataagcaggccgtggtactggaatgatttaatattctttcttatgcccatcggtcggcaattaaggaaagatttagacgtaattttcgaacttactggcaaggttatcaaagaaaagagagctgagaggcagcggaaacaaaaagaaaatggagactcaataaagcaaccggagaatgaattcgacgaagaaaaaaggagactggcattcttggacctattgctagaggcaagtgagtctgaatcaactccgctatcggacgaagatatcagggacgaagtcaacacttttatgttcgaaggccacgacacgacggctgtctctatgagctttactttgtacctgctaggtatacacaccgaaattcaggagacatgttaccaagagcttgaaagtatttttcaaggctcggacagaaggccgacaatggatgatttacaaaatatgaaatacttagagcaagttatcaaagagagcctaagattatatccaagtgttccaataattgcaagaaacgtaacaaaagatgttgaaatcggagcttacaccatacctgcgggcaccatattttcagttgacattttcttcttgcaccgtgatccgaggtatttcccagatccggaaaaattcgacccggaacgtttcagcgtagaaaactcatccaatcgccatccttatgcttacgttccttttgctgctgggccgagaaattgtatcgggcaaaaatttgcgatgatggaggaaaaagtagtgctctcgtacatattgcggaatttcgttctcgagtcgatgcaaagcgaggaggaattaaaagtactgttcgcacttatcattcgatcacaggccgatctgaacgtgaagttcaaaacgaagaaa
>CYP4CT1 [Trialeurodes vaporariorum]
atggacagcattacaataatactactgctggtttcatttttcgtatggctcgtcactcttgttcaaccctccaaaaagcatcggcagttcggggatttaattccaggaccaaaacctttccctatcgtggggaacgtgccagatgtaggagtcaattcaaaacttgttactcaaacaatggggaagattgcagataaatatggatcaattttcagaacatatttaggaaaagacttgttcgtagtggtctcaaatccagttgatattgagacaattttggctgaaaataagcaacttgtcaagaccagaaaatcaatggaaggtggaagaccgtggattggtgaaggattgcttttggcaccagaggaaaagtggaagattaatcggaaacgcttgctcccagcattccatctcaaaatgctggaaaattttgtgcctgtctttaataaaaatgcactgattctcatcaaagagctgaattctttaatggatcagcaggaagtcaacatctcagagttgtctgcaagaactgcccttcgaaacatatgtgagacagcgatgggcgtgagtttggattctttatctacaaacgatgtctatccaaagacaattgaaaaactaagttcattgtatgcaaccaaaatctttgtccctctgcttgagtacaaatttatttataatttgcatccaattggatggcaggaaaaaagacttttgaagtacgtagactccatcactgacaaggtgattaagtctcgaaaagcagaaaacaaaagatgggatcttacattggagacacaagatctggctgaagggcaaagaaaaagaatgatttttttggaccttctgctaaaaattcaagaagaagacccatctttcgatgaccagcagattcgcgatgaagtcaatacgttcatgtttgcaggacatgatactgtcgctgcaactagcgcattttgtttgtatttactatcaaaggacagggacattcaggataaaatatacgaggaaacggaaaacatcttaggaggtgacgatcgatctctagagttcaaagatttacaagagatgaaatacttggagcaagtgattaaagaaacattacgtatctactcatcagtgccaatgattggtcgatgtcctgctttcgatattaagctaaaaagcggtctcgtcatcccagctggatgtgaaattgtttgctggttacatcgaatgcacaacgatccagaattattcccagatcccaaggttttcaacccagatagattctcagctgaaaatatgaagaacagacacccctattcattcatgccttttggagcaggacctagagactgcatagggatgaagtatgcttacaacgaattgaaagtcatccttgccaacttagtgcggaactttgttttcctccctggggaaaatcaagatgaattgaatttgatgacagagatagttcttaaaaccgagcctgatattcatgttaaagtcaaacagcga
>CYP4G59 [Trialeurodes vaporariorum]
atgtcatcgatagcaacaccagatctcttactaagctcgccagtcagttatacatctagcgctattgtttacctgctggcctcagttctcatgctatgggtcgtctactaccgtctaaccagaaaacgtctctaccagttggcggcgcaaatccctggaccgaaagggtttcctctcataggacatgctcacttgttcgtcgggaattcgaactctatatttgaaaatgtttacaaacgaactttcgattttaagccaagcagtcctctcaaattctgggtcggtaacagactcattgtttttctgtttgatcctcgagacattgaggtgattttaggtagtcatgtacacatcaacaaatctcctgaatatcgactttttgaaccttggctgggaaacggtctcctcatcagcacaggagagaaatggcgagctcacaggaaactgatcgcgccaacgtttcacttgaacgtcttgaaaacctttattgatctcttcaacaaaaacagcttggacacagttcgaaaaatgggaatggaaggcagtaaacagtttgatgttcacaattacatgagtgaatgtactgttgatattttactggagactgtaatgggtgttaacaagcaggtgcagcaggctggatttgattacgcgaaggctgtcatgaagatgtgtgatatcctacatttgagacaaacaaaagcgtggttgaagcctgacttactttttaaaatcacaaaaagtgctaaagatcaagtcaagttgttggactttattcatagattgacaaacgacgtcattaaaaagaagaaagaggaggtgctcttgaggagaaaaaatacgacgactgggacaaatacgtcaattgaaatggatgaaacatacaatgaaaacaaagaaggacaagatatggtggtaaaaactgaaccgatgaccacatatgtgtcagttgaaggttcatcatacggacagtcagccgggcttaaagacgatttggatgttgatgataatgatgatgacgtcggtgagaaaaaacggcaagcttttctggatatgctgattgaaagtgcggcaaatggagaggtgctgacggataatgaagtccgcgaacaagtagacacaatcatgtttgagggccatgacacgacagcggcagggagcagtttcttcctatgtattatgggaactcgtcctgatattcaggacaaagtcgttgaggagctgcaaggaattttcggagactccgaccgtccagttacgttccaagacactctacagatgaagtacatggaaagatgtatcatggaaactctgagaatgtatcctccagtgcccatcatagctcgagaacttcaagaggaagtgaaattgaagtcatctgatctcattttgccaaccaaatgcacagttatcatcggaacggtgaaactacacaggaatccggacatatttccaaacccagatgagttcaacccagacaactttttacccgaaaatacttcaaacagacactactacgcatttgtgccattcagcgctggaccgagaagctgcgtaggtcgtaagtacgctatgctaaaactgaaaatcatgctggcaaccatactgagaaactataaagtttacagtgattcgaggcaaaaggactggaaattgcaagctgacataattctgaagagaaccgacggtttcaacattcggctggagccgaggaaaattaaaccaatatccttgatttctgaccgt
>CYP4G60 [Trialeurodes vaporariorum]
atgggccgaaagaggctgtatgagttggctgaaagaatccccggaccaggtggttatccactggtcgggaatgctcatgaattcgttggaaactcacatgctatattccagaaactttacgatagaagttttgaattcgagcccaayagtcctgccaaagtatggatcggtcctcgactgctcgttttcttgactgaccctcgcgatattgagataattttaagcagtcacgtttacattgacaaagctccagaatataggtttttccaaccttggctcggaaatggtcttctcatctcaacaggagagaaatggcgagctcacagaaaattgatcgcgccaaccttccatttgaacgttttgaaatctttcatcgatctcttcaacaaaaacagtgtattgaccgtccaaaaaatgaagaaggaaggcagcaaggagtttgacgttcatcactatatgagtgaatgtaccgtagaaattttattagaaactgctatgggagttgataagagaacgcaacaggctagtggttttgaatatgccatggctgtcatgaaaatgtgtgatattcttcatcttagacaaacaaagatctggttgagacccgacattctcttcaattttaccaaattagcaaaagatcaagtcaaattattagatttcatccatggattgaccattaatgtaatgaagaaaaagaaggaagcttatttgaagaataaagcagccaccctctcaaatagtggagtttataatacttttgtgggcgagggggcaaaggagaagaagaaaatagaagaaaaacaaaaagcaaaagagaacacagaagtagtaaaaggatcatcattcggtcaatctgccggactaaaggacgacttggatgttgacgacgatgttggtgagaagaaacgtcaagcatttttggatttattgatcgagagcgcagagaatggagttgtactaactgatgatgaagtgcgagagcaagttgacacaatcatgtttgagggtcacgacacaacggcagccggcagcagtttcttcttgtgcatgatgggagctcgaccagatattcaggagaaagtggttgaagagctacaaggaatcttcggagactctgaccgtccagtcactttccaagacactctagagatgaaatacatggaaagatgcatcatggaaactttgagaatgtaccctccagtacccatcatagctcgcgaacttcaagaggaagtgaaattgaagtccgctgatttaattgttcctgcgggatgcacggttatcattggaacgattaaactgcacaggaaccccaacatctatccaaacccggacgagttcaacccagacaacttcttacccgagaaaacctctaatagacattattacgcttttgtgccattcagcgcaggacccagaagttgcgtcggtcgcaaatatgccatgcttaaactgaaaattctgctagctacaattatgaggaactacaaagtatacagtgacacgaaacaaaaagactggaaattgcaggccgatatcatcctaaagagatcagatggctttaacattcgattggaaccaaggaaaatgaaaccaaaccggtaccttctg
>CYP4G61 [Trialeurodes vaporariorum]
atgtcgatgacgttggctcctgttcaagaagtatcattaggatatctacccagcaccttcgtctacttactggtcacttgtctatcactatggcttgcctacttccgtatgagtcgaaagcgtctctatcagttagccgaaactattcctggaccaaaaggataccccctcattggtcatgctcacttgatggttggcaaatctaatgacattttccagaaactgtactcgcttagttttgcatttaaagaggggtctccagtaaaagcatggcttggtccaagacttttggttttcttgatggatccacgagatatcgagctcatccttggtagtcatattcatatcgataaggcccctgagtatcgtttattcgaaccttggctaggagatggattacttatcagcacaggtgagaagtggcgaactcaccgyaagataattgcaccgacgttccatttgaacgtgctcaagtccttcatcggtctcttcaacgtcaacagtcgctacactgtcgagaagatgcgtcgtgaggggatgaagaaagaattcgacgttcatcactacatgagcgcatgcacagtcgaaatattattagaaactgcaatgggagtcgataaaacaacccaaaaagcaagtggatttgactatgcagtggctgtcatgaagatgtgcgaaattcttcatttgcgacacacgaagttgtggcttcgaccagactctctctttggacttacccactatgcaaaagaacaaatccaacatttagattttatccattctttgactacaaatgtaatcaaggagaaaaaagagctgtatcagaagaagaaggaggtcaatgstgaggtgaaacctaaagcaatygaggttgagacggaaaagaagacagaaaagagtgtcctcgaagtcgtcaaaggctcttcctttggacaatctgctggactaaaagatgatttagacgttgatgatgatgtcggagaaaaaaagaggcaggcatttttggatctgatgctggagtgtgctgaaaatgaacagttgctgaccgacaaagaattgagggaacaagtagacacaattatgtttgaaggacacgacacaactgctgcagccagtagtttctttttgtgcgtcatgggtgctcggcccgacattcaagaaaaagtggttgcggagctagaaagtattttcggtgactcagatcgaccggtaacctttgaagacactcttgaaatgaaatacatggaaagatgtatcatggagactttgaggttgtatccacctgtaccgattatcgctcgagaacttcagcaagaagtaaaagtcgcgtcagaaaatatgactttgccggctaagtgcactgttattgtcgctactctcaaacttcatcgtttaccaagcatttatccggatcccgaaacattcaacccggacaacttcctacccgaggtaacgtcgaagaggcattactacgcatttgttcctttcagcgctggacctcgcagttgtgttggccgaaaatacgccatgttgaagctgaaaatcatcttggcaacagttttaaggaacttcaaaataaacagcgctacaaaagagaaggactggattttgcaagctgacatcattttgaaaaggcccgaaggtttcaacattagtcttgagccacgtgtaatgaggccgaaaaagtcg
>CYP380D1 [Trialeurodes vaporariorum]
atggagtcactggaatcgataagagtcccaatggcgaaggatccggcagctctcaacccggcgatttccgggctgtcgaggaccagtcaaacgctggccacatttattgtcatttgctcagtcttattcttaattgtccggaaatggaggaacagacatttcgacaaattggcctccgcgttcccggggccaactcctatgccgattatcggcaacgctgtcgagttcctgctcagtgatccggaaaagatcatgtcaaaacttatagagctcaaagacaagtttgagtctccatttaggttctggttgggccctaaactgttggttgtcattgcaaagccagaggatcttcagatagttttgaataattcaaaaattttggagaaagatgacgtttacaggttttttagaaacacagttggtacgggcttgttttctgctccagttgaaaaatggaagaaaacacggaaagcaatcttgccagctttcaacagtaaacttcttgagcagttccttcccgtttttaacgatagaaatgtaatttttatcgaaaaattgaaaaaacaacattgcgggacaggcgttgaatttgatttgtggcatcctgtcgcctctttaaatttggatattatctgccaaacagctttaggggttgaaattaatactcaggatggtcaaaattcagattttgctactgcccttgcaagagcatcggaactcgactacatgcggatttataaaccttggctccacccagatttcatatttgaccgagtaagctgggcttctgagttgaaagaagtttacaaaactttgcatggactaccaaaagaggtaattcaaagacgaaagaaagaattcgcgttgagcaaggaacaaaatgagaccgaagagtatactcctgaaaatggtaaaaaactaaaagtcttcctggacatcttgttggagctgaatgatcaagggttgtttgaattttcagaccaagacatgctggatgaagtagtcacaatgatggttgggggaagtgaaacaagtgccgtcacaaattgcttctgtattttacttcttgccatgcaccctgaaattcaggataagcttttcgaagaacagctgagcattttcaacggtgaagacagaccagtgacgttagacgatctttcaaagatgatttacacagagcaagtccttaaggagactcttcgcatgttcccagccggccctgtttttctcagaaccgttaaagaagatacaaaactgactggaaatcacactctacctgcgggagcaagtttagtcatagcaccaataatgactcatactagtccagaaatatggccagagccccagaaattcaaccccgataatttctcggctgagaacctggaaaagaagcacagatattccttcattccgttcagcggaggaccaagaggttgcattggttctaaatatgcaatgatgtcgatgaaaacaacaatctctacattcattcgaaattacaaagtgtcaacaacaaccacgttagagactctaaggctccgcgtagatcttctgatacgggcttccaaaggatggaacgtgactttagagtcaagacagtgtcccaaatcctctttgattgaaggttca
>CYP380E1 [Trialeurodes vaporariorum]
atttgcaaaacaacaatgggttacgatttgaaaatcaatgaacaaacaaatgctcagagcccagaacaagaattygcgaaarcactggaggaagcttccgtgcttgattcaatgaggatttacaaaccttggctgcaccctgaactcattttcaccctaatgagatacatccaaggattcgataagttatacgagcaactcaaatttctaccgaatcttgtgatcacaaggaagaaggcggagtttgctgagaagcaaaagcagaagcagcttggggagagtgaaccgagtgaagaggaggctctaggagctaagaaaaaatacaaggttttcgtcgatattctattggaaatgtcagctgaaggagcaaactttactgataaagatataacagaccacgtcatcacaatgatggttgggggcacagaaacaagtgcaataacaaattgtttttgccttttaatgttggcgatgtatcctgaatttcaggacaaagcttatgaagaattagagagtgttttcggggatagcgatcgagattgcacggcagaggatcttgtacaaatgccgtacttggaacaatgtctcaaggaaactttgaggttattcccacccgggccagtattcatccgagaagccactgaagatattcaaatcaaaaaaatgcgtcattccaaaaggatgctcggtc
>CYP403A1 [Trialeurodes vaporariorum]
ctttataatgcattcattaaaagaacaacgaaatgtcgatgtacaaaatgtttcgcttctcttttgccgacggaggagttcgtttttatcgtcgatccgcatctcatgcaagcgattctcagaagttcccattgcaacgacaaagacgttcttctttacgacaactttatattcccaggaatgctcgtctcctcgaatgggaaattatggttggaaaaaagaagaactgcaaatctaggctttctcccaaacattttggcacgtttagatgcaatctatctgcagcacgtcaaccagttcttggataatatgagacagtacgcagtttcaaaggaaacttttgatgtatttccagaggtagtctggatggttgaggatattcttggtgacacattcataggtgttccgatggacgtacaaaagaagaaagatccaaacattgtgccrtacatgatgaaatttacaggacagcttatagagcggtgtttcataccgtttcttcggcctaaaattatctactcgatatttcgggggtggcgtacccttgacgatatgattcaacttggagaatacacgtctcatgagatcgtgaccaagagaatacaacatcgaaaaagactgaaaaagaacggagaatctgaagatacaaaattggagtttggggaaaatatctatttagacaatttgctggatcagcttgagaccgaggatgaggaaaatttggacggagtggtacatgaattgttggaatttttgattgcgggaactggccccgcatcaataatgataagttgggtgctcatcataagtggcatgtttccggaagtgggagaaaaactccatgcggaaattgaagaatttgttgcgtctgatgaggaaagcatggacatcaaaacttgcgctaaacttgaatatttggatatggtaatcaaagagactctccgtcactttacagctccattcatatttcgtcaaactaaggaagatgtctttattaaaggtttcccaactatcccggccggcgcaagactcggtctattatttcatgcccttcaccaccatccggcctattgggagaggcctatggaattctacccggagcattttttacccgaaaatgtagcaaaacgaccaaatggcactttcaacccattctcaggtggaatgcgtgactgtctaggggcgaaatatgccatgcaaacaatgaaatgcgtgctgactcaaatactctcaaaagtgaaattcaagccagcgaggatgaaaccgtggacaaacgtgtacaatgaggtcctctttgaatacgctttggtgcaaatggcagcagatggattttttgtaaccgtagaatttaaagaaaaaactgaatttatacagactaataaatatagtataagtata
>CYP403A2 [Trialeurodes vaporariorum]
gatgcatcactcgagtctgggcaaaagatctatctggatattctgctggatatgtttgagactgcagatgatggaaatttggacgacgtggtagaagatatgatagaaatttgggaagcggggatttctacaacaacgtcgattgcatgttgggtatgcctgctgagtggcgtttttccggaggtgggagaaaaacttcatgcagaaattgaagaacatttttcatcagatgagcaaagcatggatatcgaaaattgcgctaaacttaaatacttggatatggtaatcaaagaggctctccgtcactttacagttccaataagcttccgtcaaaatgaggaagatgtcttcatcaaagatgttggaaccattccagccaaagcaagaataggtttattccttactgccctccatcatcaccctgcctattgggagaagcctttggaattctacccggagcatttcttacctgaaaatgttgctaaacgaccaaattgcgctttcttacctttctcaggtggaaagcgagtctgtccaggggaaaagtatgccatgcaaacattgaaatgcacgttgactcaaatactgtctaaagtgaaatttagggcagcaaaaatgaaaccgtggaaaaacgtgtacagtgaaaacagccacacactcggattcacgctaattcctccagacggatttttcgtaacagtagaatttaaagataacatattaaatgatagactt
>Tv34366 [Trialeurodes vaporariorum]
tttattctctctcctcggcaaggataaaagttaaagagcttgttgatccactgcgcaaytttgttgcagacatactggaggaacagatcactcgtagaaatgaactgagaaggaatggtattcctaaagatattccgcaaacattcatcaacattttgctaaatagcatcgaaactggagtgattacgaaagaaaaagctcacgaagaaatgaatgaaatgttcatagctggctcaataacaacagcgatatcaaatgcatggatcttcaagaatttggcgatgcatccggacattcaggagaaagtctaccgagagataatcgatacttgtggacacagcgaaatcacgtcgagtgatttttcgaggcttgtctacctagacatggttgtgaargaaacgctgagactcttcggagctccaattgttggacgtgaaatcgttgaagatttaaaagtggacgaaaaaacgacgatcccggcgggaataggggtcctccttttcattcacggcattcataccaactctgactattgggagagaccgggggagttctatccggaacactttgcgtcatcaaacaaggccaggagacccgaaggagcttacatcccatttttaattggcccaaggttttgtcccggaaacaagtatgcaatgcagtcgctgaaatttggtggccaatacaatgcttcactacgagttttcaaccgacgaaaagccgccgatggattggagagacagctccttccgtttatgttcatggcatgtccccttaaggattctgttccaaatcaagaggaggagtcacaatccacatca
>CYP301A1 [Trialeurodes vaporariorum]
gtacttaatcacggggaaccatggagagaatttagaacgaaagtacaaaaacctgttttacaaatccaaaccgtaaagaaatatattgaaccaattgaagatgtcaccaattattttctacaaagaatgactgaaatgagggatacaaaaaatgagttaccaaccgactttgataacgaggttcacaaatggtcactagaatgtattggacgagttgctttggacgctcgactgggctgcctagatccaaatctaccgaaaaattcagagcctcaaaagatcatagacgcagcgaaatatgcattgagaaatgttgcaatattagaactcaaatttccgttctggagatacattccggcaaggatatcacctctttggaatcgatacgttagaaatatggattattttattgaaatctgcatgaaacacatcaacgaagctgtaaatagactgagtaccaaaacggaagtgaacgagaaggatttatcattagtggaaaggatcttagccagcgaacctgatccaaaaaccgcatacgttcttgccttagatctaatcttagtaggaatcgacacgatatcaatggcagtgtgttctatgttataccaattagctactagacctgaggaacaggagaagctatacgaagaattagtcagaattttaccgtcaccagatgaaccattgaccgcctcaaaattagaccaaatgatttatttaaaagcattcatcaaagaagttctaagggtttattctacagtcataggaaatggaaggaccctccaagcagatacggtcatttgcggatacaaaatacctaaaggcgtacaactcgttttccccacgatcgtcacagggaatatgcctgaatatgtaagtcaagctgagaaattttacccggagaga
>CYP301B1 part 1 of 2 [Trialeurodes vaporariorum]
atggcttcgcggttggggaaacggctctccaagattttatcgagtcctcaagccacgcaaccccttcggcacaaatccaccgtccttccggctgagagtggagccggcggctgtcctgcaatgcacgttggagaggcagacgccaaagaactcggtgcagtcaaagattacagccaagtaccggggccgagacccattcctttcctcggcaacacttggagattcataccgtacataggtgactataaaatagaggaggtggacagagtttcgttgcgactccatcgccaatacggggacattgtcaagatatccggtctcattggacgaccagacatggtcttcctctatgatgcggacgagatcgaaaaagtcttcaggaacgaagagctcatgcctcatagaccttccatgccctcgcttaactattacaagcataaacttcggaaagactttttcggagacgatgcaggcgtcatagcagttcacggcgaaaactggtaccaattccgcaccaaagttcaacagcccatgcttcagcctagagtgagccgcttgtacgttgaaccgatttctaacactgcagacgagttcgtcaacagggttcgagaaatcagagattcaaaacttgaagttccggcggattttctaaatgaaattcacaagtggtctttagaatcaatcgcacgagtagctttagatgtgcggcttggctgtctggacggatcaaaatgcagacggaactcaagagctcatagatgctgt
>CYP301B1 part 2 of 2 [Trialeurodes vaporariorum]
gtaacagcagtcgattacttcccggacccagatagctttacaccggagaggtggttgaagagcaacaaacaaactcatcatccgtttgcttctttaccgttcggttacggtaggaggatgtgcgtggggcgacgattcgctgatcttgaaatacaaactattatcactaagatgatccaagccttcaagatcgaatatcatcacgaggagttagaatacaggatacatccgatgtacatgcccgatggaccactccgctttaaatgcatcgatcgc
>CYP302A1 [Trialeurodes vaporariorum]
atttacaattctggtggtctcctcccaacgaacggttcaaaatggatggagcagcggaaagtgtttcaaaagggcctaagtcgtgttcaagatgttcgaatttttcttccgacaatggattctttaattcaaaatttcatcgatacgcaaatcagacaacaatcggattacaaagactttcttccggagctctcaagactatttttagaactcacagtttcgttagcttttggagaagagctggacagtttcagcgcagctggaaaagaacccacctcgtgtccatctcgtttgattgatgctgccttttttgtgaacagctgtattttgaagtcggataacggaccacagctgtggaaaaagttcaatacccctttgtacagaaaatttgaagcagctcatggttacttagaatcagtaggcctcagtttgatcgagaagaaagtgactgaattgaaggagagacgtgcagtgaacaccgacaactcatctctcatcggacagtatttaagggcgatctcaagtgcttcatcaaaactagacaagaaagatatcaatggtgttggtgtggatctcttgctggcaggaattgatacttcctcttacacaagttcctttgcgctgtatcatttagcaagaaatcaagctcctcaagaattgttgcgcaaagaagtgaataaactagtcgacgcagccaactcaaatggcagcattaccgtagaaatgttaaaaaacgcctcctacaccaaggccgtcctcaaagaaatttttcgaatgaatcccatctcagtcggaataggaaggattcttgcaaaagatgccgttttctcaaattactttgtaccgaaagggaccacagttgtaacgcaaaatcaagtgtcttgtcgtttgyccgaatatttcaaggatccggatgaattccgtcccgagcggtggctgaagtcaaacgcctctcatcagcccgttagcccttatcttgtgctaccgtttggtcatgggccacggtcgtgtattgcgcgaagattagtggaacaagaaatgtgtgtcctcttaatgaaaattgtgtataattttaacattgtttggaacgggaaaggagacctcgactgtaaatcgtatctcataaacaaacctgatgcacccattgctctaagctttttacctcgcttt
>CYP314A1 part 1 of 2 [Trialeurodes vaporariorum]
atgaaagtgattttcaaaatgtccccgatcataaaacagggctggactttgacggacttatccccggtgctacttttagctgttttcttgatttttgcagagtacaaatcttggtcctcccattggttgatcatcaaaagctacagaataattggaaagaagaaagtttttaggaagaaaacaatcaaggatgttccaggcccctattctcttccaattttcggaacccggtggctttactccaaattcggaggctatcgaatgaacaaaatccacgagctctacgccgatatgtttgaaaaatacggcgggatcgtgcgtgaggaagtctctgtggaacttcccggtggt
>CYP314A1 part 2 of 2 [Trialeurodes vaporariorum]
aacaagtcaagcaagttcccattccggccgccgaatgaagtaacttcctactatcggaaaacaagaccagagaaatataccaatttaggattagtaaacgagcaaggtgaaacttggcatcatctgcgaaacacgctgacaccaagtttgacgagcgttcaaaccatgatacggttcctcccggaattgaaccaagtggccgatgatttcaacaccctcatcaccaactctcgacaagagaacggagtggtccacagttttgaggagctcgccaaccggatgggccttgaaagtacttgcactttgattctcggcaggaggctagggtttctcgagcaggaagtgaatccggtggctagcagacttgcagacgccgtcaaagctcaattcatttcgtcgagagacactttctacggacttccgttctggaaaatgtttcggacgcccgcgtatgaccgacttgtcgaaagcgaagacacaatctacgagatcatttctgaaatggttgacgaggcaagacgcgacgaaagcgagaaggctgctgtggacccagtccaaactgtctttatgtcgatattaaaagcggaaggacttgagttgtgtgataaaaaagctgcaattatygacttcattgcagctggaataaaaacgctgggcaatacactagtatttctactttatctcgtggccaaacatcctgaagttcaagaaaaaatatacgaggaactaaatgaacttatatcggacggatgtccactaatgacaggcacgctgaaaaatgcaaagtacttgcgagcgtgcatcatggaagctttcagagttttaccgactgcaccgtgtgttgcaaggatactagaatcagagactgaactcagtggttacacccttccagctggtagtgttgttctatgccacacgtggttagcaagtcaagaggaaagcaatttccccgatgcaaaagagttcaaaccagagaggtggttaaacgattcaaaggaaccctttctggtctgtccattcggggttggcaggaggatgtgtcctggaaaacgatttgttgaactagaacttcaagtggttttagcacagacggtgagaaagtttcacatagactttgacgaagaactggaccttcagtttgagtttttgcttgcaccaaagtcaccgacaaatatcatattacgagataggcac
>CYP315A1 [Trialeurodes vaporariorum]
atggtgccacacttcccaaaacttctaccacggagtaaatctctgcctttaagatatttgtcaagtgtaatagccaaaactttcagctctggtggtgaaaatatccccactcccagaaaatggggaagtcttcatactttgtcagtgatgttgaaatcaagatttggaaaaaaattgcacaaatacattgatgatatgcatcttcgatacgggccaattttcagagaaacactaggtcctgtttctgcagttttcatttctgatcctaatgagatgaggcgtgtatttgctcacgaagggaaacatccgaaacatgttttaccagaaacttggttacttttcaatgaaaaatttaagtatcagagaggcttgtattttatggatggagaagagtggctgtactatcgcaaactcctcaattctctacttttgaaaaactacaatgagcaacaattattgacttggtgtgaacccatagtgaatcgcagtataagtgaatggtatgtctcttcacgtgaaggagaaatattagaattagaactacagctgtataaactttctattaattttatgcttgcagtaatgattggatcttcaactccggaccaccttcataagtttcaaaatgaagtagctcttttagctatcagtgttcgaaatattttcaaggaaagtgttgctctttcgcaaataccagcggaaactgcagctaaatggaacttgcctgcgtggaaaaggtttgttgaggctgtcaacaattcgttgactgatgcatcattgattctgaaagaaattcaaccgatagtaaactcggatggattggtttatcagttgatgcagcaaaatataccggaagcaaaaattagcagtattgtcgtggatttcatcctagctgctggagatacaactgctacgaccactcaatgggccttgtatttacttggctttcatccaaaaactcaaacagctgttgcagaagagtcccagaattgtaatctagttgaaacttgtgagtctgaactgatgcgcggagtgctcagagagaccttgcgattatatcccgtcgccccatttttggcgaggtttttacccaaggatgtcaaattatttgattcgtacattgttccagcaaatgagatgattgttttatctgtatattccagtagtcacaatgagaaatattttccccaagccgaggaatttattccaaatcgatggaaaaggactgatgaagatagacttttgggtgtgaatgatccttttgcatctctaccgtacgccatgggtgccagatcttgtattggacgtaaaattgctcaatctcaaatatgtttcaccatagctaaaattatcaaagactataatgtagaaaatatggatattgttgatatgaatcttcatttgataccagtgcccagtaagccgattagattacattttgagtcgagagtt
>CYP353C1 [Trialeurodes vaporariorum]
atgtcgagtattttttcgcacaactatgttaggtttttctccaaaatatctttgcctttttcagagataccctcacctccatcgttacctcttgttggtcatgctcttctgttttctgaaaatggaccttaccgacttgatcgccttccagaagctgtcgctgatcttacctcaaagttcggtccagtttttctcttaaaattaggacctcaagaattgattgtctcctctgacccggacgatgttcgcatcatgtatcaaaatgagggtcgccttccgaagaggccaatctttccggctttgtaccatgttcgcaagaagaattatggatctgtgggtgtgacacctggaaatggggaagaatggcaccatttccgaactgctttgaacccgattttaaaaccagcaacagttaattcatatttacctggattaaacatggtcgctgccgattttatgaaktatgyagaaaaaaatatgtctgaggacaatattttatctgacatttgcagccattttctcaaattttctatagaagctatttccactgtttctccggggattaaatattcaattttacgtgacccgcccaccctaaatgcagcagccattgtagaggcaaacaaggatttcatggaaggtgtttacttgactttaatgggtttaccctggtggaaattatggaagacaaaaccctacaagcaattggagaactcccattccgtaatttatagctccataaaaaatgaacttcaagttatgagggaaaaatgcaatgctggcaaactcaaagattcaccatttatggagttgttattttcaaataaatctttgtcttcagaggatcaaattatgctagcaatggaaatatttcttggagctattgatgcaactgcaacaactttatctatgttactttattaccttgcaagaaatcatgactgtcagttacgtgcttatgaaaatgccaagtctgatgatgattctcgctatcttttggcttgcattaaagagacgcttcgcctctctccgacatccatagccaacagtagattcctcgcctccgatgctgtgattggagggtataaagtgcccgctggaaaatgtgttaccactttccatccaatttccggtgtctctgaaaaatatttctataatccacaaaagtttgagccagatagatggctgaaagagaataaaattgagatcagtcacccgtatgcctcactgccgtttggttttggacctcgaatgtgtcccgggaaacgcctagctgagcaagagataattatcctaatcaaagcgattctgttgaagtatagactggaagatgatggaaatccaacccctgttggaatggtagctcgtatgaacaggatccctgatcgaaaaattaatattcgtttctcatcaaggcac
>CYP404A1 [Trialeurodes vaporariorum]
atgattgtctcaaggcggaataaagctcagatttcaggtctgatagaaaatctgaatttatgtatgagtggaaaacaatttcatacagaagttgaatcaaaagctaatgttggtgtcaggccttttagcgaaatccctggtccattttgtttaccgatacttggaaatctctatcagtacaaattgggcttctatgatgttcacaaataccacgcagttctggaagatttgtaccgtaggtatggacctgttgtcaaagagaagttagggcccaaaacgattgttcatgttttcagccctgacgatgccaaaacagtttatctcaatgaagaccgtatgccttatgtaacacctttacaagaagtgattcaagtctatcggcagaaggaagcattctctcctggattggggaatataaatggagaaacgtggtatcgtttacgaaacgcaattcgacacttgatgttgcaacccaaagaagtgcaggagtacttgccaggagtccagtctatagcagatgagttgatcgaaatgattcataggaaaagggactcggaaaacatagtagcgactctacaagatgagctcaacaaatacattcaagaagcggctggtttcgtttgtttcgaccgacgtcttggatattttacggacgaaaaaagtaaactggtcaaagaaattttcactgccaatcgaactgttttccatctatctggaattttaaagttctcgctaccattatacaagtattggaacacacccaaatggaaaagacttgtagcagccgaagacattattatgaggacttccatccagtatgtgaatgagacgatcgacagtttgcaaactcttgaaaaggagggagatctctccaatgacagatatccattcatgaaatcgttggtggcaaaaaaagaacttagtctggaggatgtaaccattctaacgctttcattgttcacggatggattaagcactactgtgccttctttgttgttcaatttatactgccttgcagcaaataaggatgctcaggagaaggcatatcaagaaatttgtgaagtaaccaatgggagtaaaactctatcggtctctatgatcaacaggttatcatatttaaaagctgcaataaaagaaacatttcgagtgttaccaaacggcacggaaattgctcgaattttaaagaaggatctgttactttcaggttaccaaattcctgctgagtctatcgtcactctcaatatgaatgtccattttaaatctgaggagtatttcaaagaccctgaagtctaccgtccagaacgctggttgcgtggtaatgaaggcagtaccatcaatccttatcttttgattccttttggacatgggaccagaagttgctctggtcgtcgatttgccgagcaggatatggttgttgttttatgtaaaatactacaaaacttctcactagcttacccagttgaagaaaaaccattagaggcagtttttgataccttactgttccctaacaagccgctcaaagttcagttcattccacgt
