# Supplementary material for: Pyrosequencing the transcriptome of the greenhouse whitefly, Trialeurodes vaporariorum reveals multiple transcripts encoding insecticide targets and detoxifying enzymes
Source: BMC Genomics. 2011 Jan 24;12:56. doi: 10.1186/1471-2164-12-56 (PMC3036619; doi:10.1186/1471-2164-12-56)
Supplement: Additional file 6 — CCEs nucleotide sequences (additional file 6.txt) [file 1471-2164-12-56-S6.TXT]

>Tv1639 Clade A carboxyl/cholinesterase [Trialeurodes vaporariorum]
ATGCTTGTCAATGTAACTGAAGGGACGTTGAAAGGAGAAAAGGTCAAGAATGTTCTCAACTCAGAAGAATTTTACAGCTTCAAAGGAATACCTTTTGCTAAACCACCTGTCGGGAAGTTACGTTTTAAGGCTCCAGTCCCGCCTGAAAAATATCCAGGCATCTTGGATGCAACTGTAGAAAGACCCATGTGTCCTCAGAAGACTTTTTATGACAGCTCAATCAGAGGGGATGAAGATTGTTTGTATTTAAACGTGTACACTCCCAAGCTGCCCTCAGAAGGAGATGCTCTCAAACCTGTTATGTTCTACTTGTATGGCGGTGGATGTACAGAAGGACAAAAAGATTCCTTCTTATATGGACCAGATTTTTTAGTCACAAAAGATGTTGTTCTTGTAGTACCAAACTATAGGGTAAATATAATTGGATTTTTAAATTTGGGACTAGACGTGTGCCCAGGAAATGCTGGACTCAAAGATCAAGTCGCTGCATTAAAATGGACTAAACAGAATATTAGCCAGTTTGGAGGGGATCCAAATAATATTACAATATTTGGAGAAAGCGCAGGGGCTGCCTCGACTCTATACCATTTGTTTTCGCCTCTCGCTAAAGGGCTCTTTCATAAGGCAATCGTTCAAAGTGGTAATATTTCGCATTCTAGGAGTTTTGTATCAACCGATGTTTGTATAGACAGAGCCTCACGTGTTGCTAAAAAATTGGGATTTGTTTCAAAAAATCCTCTTGAATTGCATGATTTTCTACTGAAAGTGCCTGCCCACAATTTGACTGCTACAGCATTGGGGATTTTAACGCAAGAAGAAAGAGACAAGGGTGAACTTTTCCCTTTCACTCCCTCTTTAGAAATTGTAGGTCCTGTGAATGAGCGAGCGATAAATGCCAAAGGCTCAGAACTGATGAAACAGGACCCTGGTGTGCCCATAATGGATGGTATCTGCTCACATGAAGCACTGTTCTCAATGAGGATACATATTGTTGGAAAGCGGCCGATTGATGAACTAATGCGCAAAGTCGAAGCATTGTGTCCTAGAATATTTCGAGAATTTATCAAAAGTGAGGAGACGGAACAAAGAATTGTGAAAGACATGAAACAATTTTATTTTGGTGAAAAATCCTCGGAAGAGGATTTGATTTTGAGCGCTGTTGATATTTTCAGCGACATAATGTATAATAGAGGTTATCATGAATCCATAAATGCATTTTTAAGAAATTCCTCTCAACCAGTTTATTCTTATGTCTTCTCTTATCATGGAACATTGGGCTTGTTGGACTATCTTTTCAACTATAAGAGACCAGCATTTCTGAAAGGTGCTGGACACACTGATGAGCTAGGGTACCTCTTCAATATGGAGTTTAATAAAGAAAATCTCGCTCGAGAAGAAACTGATCGGAAAATAATTGAGCATATGACAACGATTTGGACAAACTTTGCAAAGTACAGTAATCCTGGTAAAGGTTTAGCCGTAGATTTCAAGCCAATTTCTTCAGCTGAGGTGTCTTATCTTGATATTAATGAAGAACTGACAGTCAAATCTGGATTCGCTTATGAAAAGCGAATGAAGTTTTTGGACAGTGTCTTTGCATCTGTTCAAAATGTTGACATC
>Tv27057 Clade A carboxyl/cholinesterase part 1 of 2 [Trialeurodes vaporariorum]
ATGTCTAATCCTGATCAACCAGAAGTGAGAATTTCTCAAGGTGTTTTAAGGGGACGGAAAAAATCATCAATTCGTGGTCAAACTTACTACAGTTTCCTTGGGATTCCGTATGCCAAACCACCTATTGGAAATCTTAGATTTCGGGCGCCACGTCCTCCATCAAACTGGTTTGGAATTCGAGATGCCTCGCGAGAAAGCAACGTTGCCTTCCAGATATATCCTCATCCAAGCACATCTGGTCATAGCATGATCGGGAGTGAAGACTGTTTGTACTTGAATGTTTTTATTCCATCGTTGCCTAGTGTTGAAAAGAAAGTGCTGAGGCCTGTCATGATATGGTTCCATTGTGGTGCTTTCTCTTATGGGAGTGGA
>Tv12282 Clade A carboxyl/cholinesterase part 2 of 2 [Trialeurodes vaporariorum]
TCTACATTTAATTACAGGCTCGGAGCCATAGGTTTTTTAAATTTAAATGTCGAAGAAGCGCCTGGAAATGCAGGTATGAAAGATCAAGTCGCTGTTCTTAAGTGGGTGAAAAAAGAAATTGCTCATTTTGGCGGTGATCCTGAAAATATTACTCTGTTCGGTGAAAGTTCTGGTGGTGTAAGTGTACATTTGCATTTGCTATCTCCCCTTTCTGAAGGTCTATTTAGTAAAGCAATCATTCAGAGTGGGGTTGCCAACTGCGGCTGGGCATTTTCCTCCAATGAAACAAGTTTCAATCGAACATTGAGGCTAGCTGACACTTTAGGATGCACTRCACAGGACCCGCGTAAGCTTTTGGAATTTTTGAGGAAATGCTCTCCCGACAAGATAGCATYGGCTCAACATGATATTGCTGATGATGCTGAAAAATCTACTGCTCAATATTTTATGTTCCTTCCTACCAAAGAGGTGAAATCCAATCTAGATGAACCATTTCTAATAGAGGATCCAAGACTCCTGGTGAAATCGGGTAATTTCTATAAAGTTCCAACTATCATCGGACTTACTGCTGAAGAAGGGCTCCTCAACCTTTTCACAACTTCAAAAAGATATTTTGAACTCCTTGTAAATAATTTTGATGAATACTTGCCTTTAATGTTACCTCCATTACGCTCGGTTGAAAAGGGCTCTCAACATTACCAAGACATTTATCTCAGGTACTTCAAGAACTTGGAAGGCAAGCTCACAAACAACCCCTCGCAGAATCATGAAGAATTTGCCTCTATGGAGCGGTTCTTTACGGATGTATGTTTTGTCTATCCAATTTTTGAAGCGTTATTGGATATGCGATCGCAAATGCCTGCATCTGTACCTATCTATTCCTATTTATTCACGTTTTGTGGGGCCCTAGGATGGAACAATAGACGATCTAATTTTATCCTTTCAAGACCTGTTGTAGCGCGCGGTGATGAACTCGGTTATCTCTTTCATTTGTCGGTCCTCAAGAAAGTGAACCTGTCTCCTGACTCTCCCGAGATGTTGATTCTCTCACGGATGACTGATTATTGGACAAATTTTGCGAAAACAGGGAATCCGAATCCTGAGACAAACTCAGTTTCAACTGTCTGGCAACCTGTCAGCGACGAAGGGAAGTTAAGAATATTCAACATAGATTTCGAACCTCAAGAATTGAACTCCATCGATGCCTTTGAATTCTGGCGCAGGCTCATCTCGGAATCGAGGAAGCCGCAGATCATACCAAAG
>Tv1117 Clade A carboxyl/cholinesterase [Trialeurodes vaporariorum]
ATGTCTGAAAATCCCATCGTAACGACCAGTTATGGAAAGTTGAAGGGCGGAAATGGCCTATCAAGAGGAGGGAAGAAATATTCATCCTTTTCTGGAATTCCGTACGCTGAGCCACCTGTTGGCTCTCTAAGGTTCAAACCACCAGTCCCGCACAAAGGGTGGAAGGGAGTTCGTGATGCTTTGAAAGAGGGCAATCCGTCCATACAGGTCACTATGAATTTTCGTAAGAAACTGGCCAAAGTATCGGAAGATCATACCAAGGCGGGACCCATCTCTAAAGATGACAATTGTATGGAGCTCATTGGAGATGAAGATTGTTTGTACCTCAATGTATTCAGTCCGCAGCTTGGTGAGCCACTGAAACCCGTGATGGTATACATCCATGGAGGGGCATTCTTTGTAGGATCTGGATCATCTTCGGATCAAGGCCCCGCTTACTTGATGGACCACGACGTTGTTTTAGTGACGTGTAATTACCGACTCGGTGCATTAGGTTTCTTAAATTTAAATCTAGAGGGCGCAGCCGGCAACATGGGTTTGAAAGATCAGACGCTGGTTTTAAAATGGGTGAAGGAAGAAATTCAGAATTTTGGTGGTGATCCAAACAACGTGACCATTTTTGGGGTGAGTGCAGGGGGCGCGAGTGTGACTTACCTCATGGTATCACCTTTATGTAAGGGCCTCTTTCACAAGGCCATCGCTCAAAGTGGAGCTCTGCTAAGCGAATGGGCGTTCATGAGAGACCACTGTGAACTAAGCTCGAATCTCGGAAAATGTTTGGGCTCCAATGCGACGAACGAAGAGCAACTCCTCGAATATCTGATGACTGTACCAGCGGAAAAATTTGCCACCCTCCAAAATGACGTATTTCCAAAAGAGCGCATTGTTAAAGGATATAATTGGGCGTTTTTGCCGAGCATTGAAAGCGTTGGTGAAAATAGATTTTTATCCTGTGATCCATACGAGCTAGTTGCAAATGGGGGTATGGCCGACGTACCCTTCATAACAGGGTTCTGCTTCCAAGAAGGATTCAGCGCCGATTACATTCCGGACGTAAAGATCGCTATCGCTTCAAACTTAAAAGGAGCTTTCAAAGATTTACTGTTTCCAGCCTCACTGACAGAGGATCACATCTCGACGCTGACGAACAGAGTGAGAAAGAAATACTTCGACAATGAGGACATCCAGCACTCAAGACACTTGAATGCTATGAGAGATTTTTATGGAGACTTTTTATTCAAAATGCCGGCCATTCTGACGTTGGATCTTCTACGGGAGCAAGCTCGACAAAGTCCAACATTTTTCTACAGATTTGACGTCGACTCACCTCTTAGCCTCGGCAAACTAATAATAGCAAACGACTGCCCATTTCCAAAAGGTGCTCTTCATGGCGAGGATTCATTTTATTTATTCAACAATGATATGTTAGGAAGTAAGGCGGTGGAGCCTACCCCTGTGGCTGATAAAACTATCGCGAGAATGACCAAAATGTGGACCAACTTCGCCAAATCAGGTGATCCGAGCGATGAAGTAAAGTGGCCACCGCTATTTTCCTCCAATCAAGAAGGACCATCAATAGGTGTGAAAATAGGCGAAGAATTATCAACTGAACGTTTTGAAGAATTCTGCAGTCTACCATCGACCTTTAAAGAACTCTTTACAAAA
>Tv1421 Clade A carboxyl/cholinesterase [Trialeurodes vaporariorum]
ATGAGGGTTGTTCCAGTTCACGCCATGTTTGTTTTCATTGTGTCTGTATTTGCTTTCCTCTTCAGTTCATCATACTGTCAACAAATTCATGAAGGTCCACAAATTAGCAATCAAGTGTCAACATCCCAAAAAAATGGTCTTGAGCCAAATGGGAGTGCCACAGAAAAGGACGCAATTGTCCAAACAAGTTATGGAAAATTGCGTGGAGGCATTGGCAAAACACGCAATGGCAAAGAATATTTTTTCTTCAGAGGAATACCATATGCTGAGCCTCCTATTGGTCCCCTGAGGTTTAAACCTCCAGTGATGCAAAAAAGCTGGGAAGGTATAAGAGACACCCGCGACGTTCAAAAAGAAACACACCGAGCACCGCAGATCCGCATTTCAAATGGAGAGACGAGCGCGAATGAAGATTGTCTGTACCTCAATGTATACACCCCTCAGTTGACCGGTGCTTTGAAGCCTGTGATAGTGTACATTCATGGTGGTGCTTTTCAATACGGCAATGGACATCAATATGGTCCCAAGTACTTGCTGGATCACGATTTAGTTCTCGTCACATTCAACTACCGCCTCGGTGCATTAGGTTTCTTAAATTTGGATATAGAAGGCGCTGCTGGCAATATGGGACTGAAAGATCAAGCGCAAGTGCTGAAATGGGTGAAGGAGGAAATCCACAACTTTGGTGGTGACCCCAATAGTGTAACAATTTCTGGAAGCAGTGCAGGGGGTGCAAGTGTGACCTATCACATGATCTCGCCTTTATCGAAGGGGCTCTTCCACAAAGCAATCGCTGAGAGTGGTACTTTGTTTAGTGAGTGGGCATTTATGAGACATCACTATGAACGCGGGGTGTCGCTAGGAAAATATTTGGGGTTCAATGGAACGAGCAAAGAAGAACTGCTCAATTATCTTATGGCGGTGCCTGCCGAAAAAATTGTCCAGTTTCAGGACTCAGTCGTTCCAGTAGAAAGGAGAATCAAAGGATATGGTTGGGTTTTCGTGCCGAGCATTGAAACTGTTGGTGGACATAGATTTTTATCTTCTGATCCGCATGAGTTGATTATCAATGGACAACTGGCGGATGTACCTTTTATAACAGGGATCACATCTCATGAAGGATTCTTTTGGATTTTCGAGTTCAATATGCGTCGTTTCAATATTGAAAATCTCTATGCTAATATGAGTCTTGTGTTCGAGGACTTACAATTACCAGCTTCTCTAACGACTGAGCAAATTTCAACGCTTGCGGAAAGAGTGAAGAAGCATTACTTCAAAGAAGCTGATATTGAATATGCGAGGGATGCTGGATCAATCGTGGATTTTTATGGTGATATTCTCTTTGATCTACCTGCATTTTCGTTTCTTCAAAATCTCAAGGAGAAACCTCGTCAGAATCCAGTATTTGTCTACTTTTTTTCCGTTGATACACCTCACGATAGTTTCGTAAAATTAATGATCGATAAAAAAATGCTGCGCTCCAATCAGCAAGGAGCCGCTCATGGTGCCGAGGTTAGCTATCTTTTCAGTAGTGACTTAAACAAAGATAGCCACGTAGATCCGGGTGGCTTGATTGATCAGACGATTACGAGGATGACTAGCATGTGGAGTAACTTTGCCAAATCAGGAAACCCTAGTTATGAAGTAACTTGGAAGCCTGCTTTTTCATCTGATTATGAAAAAATCCAGTATTTGAATATAAGTGATGCATTATCCATGGGAACGTGTCAACAATCTTATCTGAAGTCAACCTTCAAAGAACTGTTCCCTCACAATCAG
>Tv3204 Clade A carboxyl/cholinesterase [Trialeurodes vaporariorum]
ATGTTTGAAGATACAATCGTGACGACAAGCTATGGAAGGTTGAGTGGCGGGATTGCATCATCAAGACTGGGACGAAAATACAATTTCTTCTCTGGTATTCCGTATGCGGAACCACCTGTGGGTCCTCTCCGATTCAAACAACCAGTTCGCCATAAAGGATGGGAAGGTGTCCAATCTGCCTTGATCGAAGGCAACCCCTCAATACATTTGGACTCATTCACAGGGAATCTTATTGGAGATGAAGACTGTCTTTACCTCAATATCTATACGCCTCAGTGCAGTAAACCGCTAAAACCTGTGATTGTTTACATTCATGGAGGTGGATACTGTCTTTGGTCTGGCAGCTCGAAGTTGCACGGCGCCGATTTCATGTTGGATCGTGATGTTGTCCTCGTGACGTTCAATTATCGCCTCGGTGCTTTAGGATTTTTAAATTTAGATCTAGAAGACGCCGCTGGAAACATGGGGTTGAAAGATCAAACGCTCCTATTGCAGTGGGTCAAAGAAGAGATCGAAAATTTCGGTGGTGACCCCAACAATGTAACTATCAGCGGGAATAGCGCAGGGGGTGCAAGTGTGACGCAACACATGGTGTCACCTCTATCCAGAGGCCTCTTTCACAAGGCCATCGCCCAAAGTGGGACTCTGTTATGCGAATGGGCTTTTATGAAGCATCACATTGACGTCAGTAAGAAATTAGGACAATATTTGGGAGCTGATCCTTCAATCAGTGGACAAGAATTACTCGACTATCTTAGAACGGTGCCCGCGGAGAAATTTGCCCAATTTCAAAATAGCATCGTTCCGCTCCAGAGTCACGTGAAAGGTTACCATTGGGCTTTTGCACCGAGCATAGAAACTGTTGGCAGTAGCAGATTTCTAGCCTCTGATCCCTATCAATTGATTATCGACGGAGGTATGACAGACGTGCCTTTCATGACTGGATTCAACACACACGAAGGGCTTTTTCTTCTTCACAGGTTTACAGACGATCCATTCATTATTGAGACGCTCAATTCAAACTTTGGAGTTTTATTCAAGGATCTAGCGTTTCCATCCAAACTGGCGACAGAGGAAATATCACTCTTGACCTCCAGGACCAGAACTAAATACTTCGGTGAGGAGACTATTGAGTGGCCGAAGCATTTTGATAACATTGTAAAGTTTTATGGTGATATTATGTTCAATGTTCCGACCATCATGATGCTTCATCATCTGCATAGGACACAACGACAGAGCCCCATTTACTTTTACAGATTTTTAGTCGACACCACAATCAGTTGGTTTAAGCAATTTATGATTACAAATAAAGTTGTCCAATCAAATAAAAAGGGAACATCTCATTGCGGAGAACTTCCCTATTTATTCAACAATAGTATACCCGGAGCGGATCAGAATGTTGAGCCTAATTCATTAGCTGAAAAAACAATCGTCAGAATGACGACAATGTGGACCAATTTCGCTAAATCAGGGAACGCTATGGAATGCTGCACTCTTTTCATGTGGTTAGCGGGCATGGTTCACACGATCCATCAGAACGGAACTAGCCAACTAATTTCTTCCAACTGCGGTAATTTTTTATCAGCCAAGAGTAACCCGTTCAATCTTGTTCCA
>Tv17998 Clade A carboxyl/cholinesterase [Trialeurodes vaporariorum]
ATGTCGGATCACGTTGTAACTACAAGTTATGGAAAAGTACGAGGCGGTACTGCAAAAGCACGTGGAGGAAGAGAATATGTTTACTTTGCTGGAATTCCTTATGCTGAAGCACCAGTTGGTCCTCTAAGATTCAAACCTCCGATTCCTCATAAAAAATGGGATGGTGTTCGGGATGCCCTGATGGAAGGAAACCTAGCATTGCAAATGGATATGTTCACCAAAAAGTTGATTGGCCACGAGGACTGTCTGTTTTTAAATGTATACTCTCCTAAATGTGAAGAGCCATTGAAACCAGTGATTGTGTGGATACATGGTGGGGCATTCGGAATCGGATCTGGAGGAGCTACTCTGTATGGCGCAAGATATTTAATGGATCTGGATGTCGTTTTAGTAACTTTTAATTACCGGCTTGGTGCTTTAGGTTTCTTGAACCTAGATTTGGAAGGTGCAGCCGGAAATATGGGGAATGAAAAAGATCAAACATTGCTCTTAAAGTGGGTGAAAAGTGAGATCCAAAAGTTTGGCGGAGATCCAAACAATGTTACAATTAGTGGAAGTAGTGCTGGTGCWGCAAGTGTTCATCATCACATGGCCTCTCCTCTGTCTAAAGGACTCTTTCATAAGGCCATTGCACAGAGTGGTACGATCCCTTGTGAATGGGCCTTCATGAARGATCATTACAGGCGCAGCTCAGATCTTGGAATGTGGTTACATTCGGAATCAAAGGATAAAGAAAAGTTGCTTGAATACTATATGACTCTCCCAGCTGAAAAATTTCCTGAGGTGCAAAATTTAGTCGTAGACGATGATAAAAACACTAAAGGCAATAATTGGGCTTTTGTGCCAAGTGTGGAAACTGTCGGCCAAGAGTCCAATAGATTTTTATCCACTGATCCGTACGAGCTGCTTATTAATGGAGCTGCACTGGATATACCTTTCTTAACTGGAGTCAACACACATGAAGGATTCCTCATTCCATCCACAATCCTAAAATACCCAATTTTACTGAAAACTCTCAATAAAGACTTTAAAGTTTTATTCGAAAATTTAGCATTCCCTCCAACTTTAACAACAGAAGAAATTTCAACCCTGGCAAATAGAGTTAAAAAAGAATATTTCAAGGATGAAGTCATCAAGTATCCAGAACATTTTGATGAACTTGTCAAATTTTACGGTGACACACTCATAACAGTCCCGGCCATCATGACGCTCCATCACCTTAGAAAACAACATCGTCAAAGTCCAGTTTTCTTCTATACATTTTCTGTCGATACTCCGCTTGGTTGGTATAAACAAAATCTAATAAAGTCCAAGACTCTTGAGCCTCATCAAAAAGGGGTTTCACATTGTGATGAACTTGGCTATTTATTCAGTAATGCCATGACTATTCAGCTTACTAATACAGAGCCTAACTTATTAGCTGAAAAAACTATTACAAGGATGACAAAAATGTGGGTCAACTTTGCAAAGTCAGGGGGATCCAAGCGA
>Tv2746 Clade A carboxyl/cholinesterase [Trialeurodes vaporariorum]
ATGGATCATTCTAAAATTGGAATCGACGGCGGCTTTATCGTGGGAGAGACTCTTTTAAGCGAATATGACCAGACTCCTTATTATAGTTTCAAAGGAATACCCTATGCGCACCCTCCTGTTGGACCACTACGCTTCAAGCCACCGAAATGTTTGGAAAGATTGGAAGGTACTATCGAATGTTTCAAAGACAAGGATGCGTGTGCTCAGAGAGGGCTGATGATGTTTCCACAGGTTTTCTTGGGATCAGAAGATTGTCTCTATCTGAATGTCTACTCACCTAAGGAAAATTCTTCGAATACTTTAAGACCAGTCATGGTGTTCATTCATGGCGGAGGGTTCTCAGGTGGTAGCTCTGATTCACATATCTATACACCTGATCTTTTGGTGTCCAAAGGAGTCGTCTTAGTGACCCTGAATTATAGGCTGAATGTTTTTGGATTTTTAAACTTGGGCCTCGAAGAATGTCCCGGAAATGTGGGTCTCTTAGACCAAAGGTTAGCGTTGACGTGGGTGAAAAAACACATAAGTAAATTCATGGGAGACCCAGAAAATATAACACTATTTGGAGAAAGCGCTGGCTCTGCCTCTGTTCATTACCAGATGATTTCTCCTCTCTCTAAAGGTCTTTTTCATAAAGTTATCCTTCAGAGTGGCTCTTCTCTGGACCCATGGGCTTACATGGATCCCAGCGATTCTATCGATAGAGCATTTCGTGTTGGAAAATTATTGGGCTGTGAGACATCGAATGTGAAAGAGTTGCACAAATTTCTGTTGAATGCTCCGCTGGAAGAGCTGAGGGAAAAAACTTATTCTAGTCTCGGAGCTGAGGATTATGCGAAAGGAGTAGTTTTTCCATTTGTTCCTTCAAGAGAAATAGTTGGAACGGAGAAATTCTTGCCTGAGGACCCAGATAAACTCCTTGCAAAAACTTTGCACGTACCAATCCTTTGTGGTTTAAATAGTGCAGAAGGACTGCTTCTTTATGTTGAAAATCCAAAACTCCTTCCAAAAGTTTTGAAAGATGTCAGGAAGGTCTTTGACACCTGCTTTCCAGCAGACTTGAAACATTTAACATCAGATGGAGCAAAATTGGAAGCAGCCAGAAATAAAGTGAAAGAGTTCTACTTAAAGGCAGGTGCCACCTCCGATAGTGACATTGTCAACGCATATGCCGATTTTTCTGGAGATATTAATTTTGGACGAGGCAATCGTAAATTGTTGGATTCAATTTTGACCACGCAGCCATCACAGCCTGTGTATCTGTACCAGTTTGCTTTTGAAAGCAGACTTAGTTTAGCAAGACTGTTTGGCAACCAACCGGACTATCTCAAAGGTGCTTGTCATGCCGATGAATTACCCCTCATGTTCTTCTCGGTGCTTGCACGAAGTATAATTCTAGAATTGGACTCACATAAACACGTAGCTGAAACACTTGCTGCTCTCTGGACAAATTTTGCCAAATTCGGAAATCCAAACGGGGATGTCATGAGTGATTGGAAACCTATTTCGACTGACGAAGTATCTCACTGCGTTATCGATGAAGAACTTAGAATCCAACAGGGATTCATCTATAATGAAAGGATCGAGTTTTGGAATGATCTTTACCACTCATTATTGAGCCATTGCAAATTG
>Tv12863 Clade A carboxyl/cholinesterase [Trialeurodes vaporariorum]
ATGGTCCAGTTGAGTTTATTGGGAAGGAAAACTGCCTCAGCTGTCCTGAAAAGAACCATGTCACACAAGATTGTAACCACGAGTTATGGGAAACTTAGAGGCGGAGCTGCCGTGTCATATGGAGGCAAAGAATATTTTTACTTTTCTGGAATTCCTTATGCTGAACCACCAGTTGGTCCTCTAAGATTCAAACCTCCAATTCCTCATAGAAAATGGAATGGTGTTCGAGAAGCTCTAATGGAAGGCAAACCATCATTGCAGATGGATGTGCTCATCAAAAGGCCAGTGGGTGATGAAGACTGTCTCTATTTAAACGTTTACTCTCCAAAATGTGAAGAGCCCCTGAAACCAGTAATTGTATGGATACATGGTGGGGCATTTGGAATGTGGTCTGGAGGAGCTGCACTGTATGGTGCCAAATATTTCATGGATCTTGATGTCGTTTTAGTAACTTTTAATTTCCGGCTTGGTGCATTGGGTTTCCTAAATCTAGATATAGAAGGTGCAGCTGGAAATATGGGTATGAAAGATCAAACTTTGCTCTTAAAATGGATCAGCAGCGAGATCCAAAATTTTGGTGGAGATCCGAACAATGTAACTATCGGTGGCAATAGCGCAGGAGGATCCAGTGTTCATTACCACATGATCTCTTCTCTGTCAAGAGGACTCTTTCATAAGGCCATCGCTCAGAGTGGAACGATCCCCTGTGAATGGGCCTTCATGAAAAATCATTGCCAGCGCAGCTCAGATCTTGGACCTCGGTTAAAAGCGGGAACTACGGATAAACATAAATTATTTGACTACTTGATGACCGTTCCAGCTGAAAAATTTCCTAAATTGCAAAATTCAGTTGTAAGTGACGATGAACACACCAGAGGCCTCATATGGGCTTTTGCGCCAAGTATCGAGACCGTTGGCCAAGAGTCTGACAAATTTCTATCTATAGATCCGTATGATCTGCTTGTTAAAGGAGCTGCAGCTGATGTCCCTCTCTTGACTGGATTCAACACGCACGAAGGTATTTGTCATTCCATCTATAATCCAAAAATACCCAGGTTTACTGAAAACTCTGAACTCAGACTTCCTAAGTTTTATTACAAAAATATAGCTTTTCCTCCAAATTTAACAAAAGAAGAAATTTCAGACCTGGCAGATAGAGTTAGAAAAGAATATTTCAAGAACGAAATCATCGAGTACTCCAGACATTTTGATGAGCTTGTCGAACTCTACGGCAATACNACTTTTNAAATCCCTATTATTCTGACACTTCATCACCTCAAAGGAAGCCAANGCCAGAGTCCAGTTTTCGTCTATAAATTCTCTGTTGATACTCCGCATGGTTGGTACAAAAAAACTCTAATAAAGTCTGAGGTCCTTGGTCCGCAACAAAAAGGAGTTTCTCATTGCGATGAACTTGGGTATTTATTCAGTAATGCCATGACAACTCAGATTGCAAATACAGAGTCTGACCTGTTANCAAAAAAGACTATCCAGAGGATGACAAAAATGTGGGTCAACTTTGCCAATTTAGGAGATCCAAGTGATAAACTGAAATGGAAACCTGCGTTTTCTTCTGAAGTGCCGATGGGCTTACACATAGGAGATGATTTATCTTTTGGACCTATTGAAGAATTTGGGCTAGTGTCGACATTCAAAGAACTATTCAAAATG
>Tv9002 Clade A carboxyl/cholinesterase [Trialeurodes vaporariorum]
ATGTCGGATCATGTTGTAACCACCAGTTATGGGAAATTACGAGGCGGGACTGCAACATCACGCGGAGGAAGAGAATATTTTTACTTTGCTGGAATCCCTTATGCTGAACCCCCTGTTGGTCCTCTGAGATTCAAACCTCCGATTCCTCATAAAAAATGGGATGGGGTTCGAGATGCCCTGACAGAAGGAAATATAGCGTTGCAATTGGATTCGTTCTCCAAAAAGTTGGTGGGCGATGAGGACTGTCTGTTTTTAAACGTTTACTCTCCCACATGTGAAGAACCCTTGAAACCTGTGATTGTGTGGATACATGGTGGGGCATTCGCAATTGGGTCTGGAGGAGCTGCAGTGTACGGTGCTAACTATTTAATGGATCTGGATGTTGTTTTAGTAACTTTAAATTACAGGCTTGGTGTTTTAGGTTTTCTGAATCTAGATACAGAGGGTGCAGCCGGAAATATGGGAATGAAAGATCAAAATTTGGCCTTAAAGTGGGTGAAAAGTGAGATCAAAANTTTTGGTGGCGATCCGAACAATGTAACAATCGCNGGGAACAGTGCGGGCGGAGCAAGTGTTCATCATCACATGGCCTCTCCTCTATCCAGAGGACTCTTTCACAAAGTCATTGCTCAGAGCGGAACAATTCCTTGCGAATGGGCCTTCATGAAAGATCATTACCAGTACAGCTCAGATCTTGGACCATTGTTACATGCGGAAACTACGGATAAAAAAAAGTTACTTGACTACTTTATGACCCTTCCTGCCGAAAGATTTCCAGCGGTGCAAAATTTAGTTGTACGCAATGATCAAATCACTAAGGGTATTGAATGGGCTTTCGCACCAAGTGTTGAAACTGTTGGACAAGAGTCTGATAAATTTTTAGCTACTGATCCGTACGAGATGCTTGTCAGCGGAGTTTCAGCGGACGTACCTTTCTTAACTGGAGTCACCACTCATGAAGGATTCCTTGTTCCAGATACTATCCAGAATTGGCCAGTTTTACTAAAGACCCTCAATGCAGATTTCAGAGTTTTATTCGAAAATTTAGCATTTCCTCAAAATTTGAAAGCGGAAGAAATTTCAGCACTGGCAAACAGAGTCAGAAATGAATATTTCAAGAACGAAGTCATCGAGTATCGCAAACATTTTGATGAACTTGTGGAGCTTTTTGGCAACACACTTATAACCGTCCCCGCTATTATGACACTCCGTCACCTTAAAAAAAAACAACATCAAAGTCCAGTTTTCTTCTATAAATTCTCTGTTGACACTCCGTATGGATGGTATAAACAAAAACGAATAAACGCTAAGATCCTGGAGCCTCATCAAAAAGGGACTTCTCATTGCGATGAACTTGGATATATATTCAGTAATACTCAGACTGCAAAACCAGAGCCTAACTTGTTAGCTGAAAAGACTATTGATAGGATGACAAAAATGTGGGTCAACTTTGCAAATTCAGGGGATCCAAGTGATGAAATTGAATGGAAACCTGTGTTTTCTTCTGAAAAACCGATGGGCTTACATATAGGAGCTGAATTATCTTTCGGACCTATCGAAGAGTTCNGGCTTGAGTCAATATTTAAAGAATTATTTCAAGTATCAAAA
>Tv5760 Clade A carboxyl/cholinesterase [Trialeurodes vaporariorum]
AAGGGAACATCTCATTGCGGAGAACTTCCCTATTTATTCAACAATAGTATACCCGGAGCGGATCAGAATGTTGAGCCTAATTCATTAGCTGAAAAAACAATCGTCAGAATGACAACAATGTGGACCAATTTCGCTAAATCAGGGAATCCAAGTGATGAAGTCAACTGGGAACCGTTATTCAATTCAACCTCGGCAGAACCCATGGGACTGAATATTGGTGAGGACTTGGTCAATGAACCCATCAAAGAGTTTGATACGCTTACAACCTTCAGAGAATTGTTCTGTAATACTGAT
>Tv40711 Clade A carboxyl/cholinesterase [Trialeurodes vaporariorum]
ATGAAGATGAGGGTTGTGCCACTTCACGCCTTTTTTGTTTNNATTGTGTCTATNTTTGGTATTNTCTTCAGTTCATCATACTGTCAAAAAACTCNAGAAGNNCCAGAAATTGACANTCANGTATCAACANCNCAAGATAATGGTAGTGCCATAGATAAGGATGCAATCGTCCAGACAAGTTACGGAAAATTGCGTGGAGACATTGACACAACGCGCAATGGAAAAGATATTTTTCTTAGAGGAATACCGTACGCTGAGCCTCCTATTGGTCCTCTGAGATTTAAACCTCCAGTGATGCACAAAAAATGGGAAGGGATAAGAGACACCCGTGACGCCTTAAAAAGAACACATCGAGCACCGCAGATCCGCATATCAAATGGGGANCTAAGTGG
>Tv1172 Clade C carboxyl/cholinesterase [Trialeurodes vaporariorum]
ATGGGCGTATCTATCGGATCAAAATTATTGATTAGCGTCTCGCTCTTGGTAGCGATTGCAGAGAGTAAATCGCCAATCGTTGACATCGGTGACAAAGTATCAGGACAAGAATTCAGCATACCCAATCTAGGCTCCTTGGTCGGCACAGAAACTGTATCCTTCTGGTCTAGAAGGAAGATTTATCAATATCAAGGCGTTCCATATGCTCAGCCACCAATCGGAGAACTGCGGTTCAAGCCTCCACAACCAGCTCCGGTGTTCAAAGACACATGGAATGCCATGTACATGAGGAGGGCTTGCCCCCAAACGGTTGATCTAAAGACGGTAAAGAAAAGAAGCACAAATGACTCAAGCGAAGAAATATTAGAGGACTGTCTGTTTTTGAACATCTACACACCAATGGCTCCTTCAGATTCATTGAATGAACATCCGTCGAGACTTCTTCCAGTTTTAGTTTACATTCACGGAGGATCTTTTAAAGTTGGCTCAGCCCATAGCGCTCTACCCAACTATCTGCTTGAAGAGGATTTAGTTTTTGTCTCCATCCAGTATCGTTTGGGTCCATTTGGATTTTTATCACTGCAGAATGATGATGTACCAGGAAATATGGGTTTGATGGATATGTTGCTTGCGCTGAAGTGGATCAGGAGATTTATTCAGTTCTTTGGTGGAGATCATACGAAAGTAACTCTCATGGGTAATTCTGCTGGAGGAGCGGCGGTTTCACTGTTGATGGCCAGCCCTATGGTACCACCTGGTCTGTTTCATCAAGCAATCATGCAAAGTGGGACTGCCATTTGTGATTGGGTATTGGATACAAATCCAGTTGATCACGCCCAAGAAATCGGGAAGTATGCCGGATGCACCACCAAAAGTTCGCCGGAGCTCGCAAAGTGTTTAAGGACAAAATCTGTCACTGAAATCTTAGAAGCTCACTCAATGGCCACGACAAAAGCTATTGGAACAACTGGTGTGGCAGTGCGAGGTGATTATGGCGGGAATCACGCTGTTGTTCAGGTCACTGGGGAACCCAAGTTTTTGACGGAGGATCCGAAAATAACTTACGAAAATGGAGGACACATGAAAATCCCAGTTCTAGGAGGCACTGTAAAACACGAAGGAAGTTTCCTTCTTGCTAATATTTACACGTACTTGTTGAAGGCTCATAACTTAACTTACAACTACCACTATTTGAAGACAGGATTCACACGATCAGTTCTTCGATTTTTAGGAGTTGAAGACACCGTGGGAGCCATGAGTGATTTACTGAACCAGAAATATTTCCGTCAAGATCAATTGGGAAATTTTACGGCCATGATCCCAGGAATGGTTGATATCTGTGGGGTTTTGCTCATCAAGTCTTGCGTATTCAGACTCTTTCAGATGACTTCGGTTTATAACAAAACGTACCTTTACTCATTTAATTATGGAAACGGCAGAAGATACACAAAGTTTGGACATGGATATCCTTTCCCTGGTGGTGTGTCACATTCGGATGAGCTGTTTTATCTATTTTGGGATCATAACGTCCAACTCAACAAGGAAGAGGAAGAAGTCGCTCAAATGCTTGTAGAGATGTGGACCAATTTTGTCATTTACGGAACGCCTGCTCCTGCCCTCAATGTCCCCAATTGGCCACACATGGAATCTTTCAACGGACCATATCTGCGAATAACAAAGCAACCAAAAGTCATGTCTGAATTTTTGAATGAATATGAGGTTGCTGTCCTGGAGGGTAATGACCGCTACTTTGCAGCGGACTCAGGAACGAGACCAAGTACCCAATACCTCATATTTGTACTAGCGGCATCTGTACTTTGGTTCATTCATCGA
>Tv2881 Clade E carboxyl/cholinesterase [Trialeurodes vaporariorum]
ATGTTTTTCTTCAAGGAACTTTTGATATATTTAAGCGTCATCACAATCAACTCTACTTGGGGTTCTCAGTCACCTGTGATAAAAATTTCAAGTGGAGAGCTTTCCGGGACGATCATCCCTTCTTCGAGCGGTCGACAAATTTATACTTTCTATGGTATACCTTATGCGGCTCCCCCGGTTCTGAAGCTCAGGTTTAAGGAGCCGCAACCGGTTAAACCATGGATTGGAACATGGAATGCTTCCCTTGAATCTCCAAAATGTGCTCAGTACGATCACGTACGGTATGCGCTCTTAGGAAATGAAGACTGCCTCTACATGAATGTCTTCTCCACTAAGCTACCAACGTCAAACTCAAATCCAAACCTGGATGTCCTCGTCTTTATTCATGGTGGTGCTTTCATGTTTGGATCGTCGAATATTTACGGACCAGAGTACCTTCTTGACTCAGACGATATTGTCCTCGCTACATTCAACTATAGACTTGGCGCATTAGGTTTCCTTTCAACTGGAGACGATGTTGTTCCTGGAAACAATGGCTTGAAAGATCAGGTCGCAGCCCTTCGCTGGGTCCAGAAAAATATTGCTGCGTTTGGGGGAAACCCCAAGAGTGTAACTTTGATCGGTAACTCAGCCGGTGGAGCAAGCGTTCAGTATCATTATTTATCTCCTCAATCAGATGGTTTATTTCATCGAGGCATTTCCCAAAGCGGCACTCCACTCAATGCGTGGGCTTTATCTGAGCAAAACGATGTTAAATCCCGCGGGCTTGCTGCCAATTTAGGCTGCCCAACTCACGAATCTATTATAATGGTAGAATGTCTCCGGAGTAGAACTGCAGACAGTATACTGTGGTACTCTCAATCTCATCTTCAGGGCTGGAGGTACAACCCTTTCTCTCCATGGGGCCCTTCAATTGAGTTGAATAGCTCGAGACCATTTTTAGACGAAGATCCCTACAAACTACTGGAGCGAGGCCAAGTCAAAGATCTACCCTGGTTGCTAACATACACTTCTGACGAAGGATTGTATCCTGTCGGGGAATATGCCGAAAACTTTGAAAGTACTTTGGATGACCTTAATGAACGATGGGAAGAACTGGCTCCACTGTTACTCGATTATTTAAACTCAGTTCCTTCAATTGATCACACAAGAATCAGTCGTGAAATCAGACAACTGTATTTCGCCAACAACTCAATATCAACTGAAACGTACAAAGAAGTTATAGCAGTAGTGGGAGATAGATTATTTGCTGTTGGCATCCAACAAGCTGCCAGACTTCAAGCGGCGGCCAACAGATCTCCCGTTTACTTGCTCCATTTTGCGGCGCCCATAAAAAAATCATTGTCAACATTATTCACCGACTCAGATAAATCTTACGGTGTAAGCCATGCTGATGACTTGGCCTATGTCTTTAAAACTTATTGGGGTGAACCTACTAGCTCTGCAGAAGACTGGGCGTTATCTAGGCTCCTTACAAACATTTTCATTTCTTTCGCCAAGAATGAAGGGGTGCCTGTTGTAGAGAATGTGCATTGGAAACCCGTCTCAAGATCTGTAAAGCGTTTTGGAGATTTAGACTATGTAAGGATTAGAGGGCCTAAACACGTAGAGGCTCTGAAACAACGGAAATTTGGCAACTACGATTTCTGGACATCTCTGGGCTTCTCAACGTAT
>Tv3336 Clade E carboxyl/cholinesterase [Trialeurodes vaporariorum]
ATGTCACTGAAAATGGGTCCAATACTCCGGTTTTGCTGCGTGGCAATTCTCTCGAACGCCTTGGCGACCTTTGCTGTAGTGAATCCAACCGTTACCATTGATCAGGGCGCTCTAGCGGGGACTATCATTCAGACTGCTAAAGGAAGAAATATAAATGCGTTCCTTGGGATACCTTACGCTCGCCCTCCAGTCGGGAAGTACAGGTTTGCACCTCCACATCCACCGAAACCATGGCGCGGAAGGTGGAATGCTTCAATGCTGGCTCCAATGTGTCTACAGTACGATCACATGAATTATCTTAACGCCAATCGGTTTGGAGGTGATGAGGATTGTCTCTACCTAAACGTCTACACGCCAAGGCTTCCAACTGGGAACAGCGTTTTGATGGATGTTATTGTCTACATACACGGCGGAGGTTTCACTTCGGGAGCAGGTCATTTGTACAGTCCAAGATATCTCCTTGATCAGGACGTTGTTTTTGTTACCCTCAACTATCGTCTTGGACCATTTGGATTTCTATCAACCGAGGATGAAATTGTACCTGGAAATAACGGACTCAAAGATCAGGTACTGGCTTTGAAATGGATTCAACAGAATATTGCAGCGTTCAACGGGAATCCAGCTAGTGTAACAATCTCTGGAATGTCTGCTGGAGGAGCCAGTGTTCAATACCACTATCTGTCTCCAATGTCTCAAGGTCTATTCCATCGAGGGATCTCGATGAGTGGGTCAACTTTGACCCCATTTGCCTTCATGGAAAATGGACGGGAAAAGGCCAACAAACTGGCCGCTACTTTGGGATGTCCCTTTTTCTCATCGAGGGATATGATGGACTGTCTAAAATCTCGGCCGTCACGTCAGATAGTTGAATTGGTGGCTACTCATTTGTTTATGCCTTATCATTACAATCCATACTCTCCATTTGGACCGACGGTGGAGAAGATGGGAAATGACCCATTTCTGACCGAAAATCCGTTTAGACTCTTAGTCGAGGGCCAAGTTAAGGACATCCCGTGGCTGGCAAGTGTGACTTCAGACGAGGGGCTGTACCCAACTTCAAATTTTGTTGCTAATGCGACACTTTTGTCGGAGATCGAACAACGCTGGGACGAGCTAGCACCGTTTTTACTCGATTACAACTACACAATCCCAGAGGCAAAGAAATTAGAAGTTGGCCGACGGATAAAAGACTTTTATTTGAAAGGGAAACAAATAGCTCCTGAAACCACAAATGAACTTACTCAGATGGTTGGTGATCGCTTATACGTGGTGCACGTTGAAAGAGCAGCACGGCTACAGGCCAAACACAACACAGCACCGGTTTACTTTTACAGATTCACTTACCGCGGGAAACACAGCTACTCGGAAACCATGACCTGGGGATCCAAGAAAAATTTTGGTGTGAGTCACGGAGACGACACTGCATATGTTTTGGGAACATTTTACGGAAATCCAGAGGAAACTGAACAGGATAAAGCTATGACTCAAACCATGCTGCAAATGTGGCTCTCTTTTGCGAAAACAGGCAAACCTGAAGTGGCCCAGAATCCTAATTGGTTGCCGGTGAAACCGGCTGGAGATTTGGACTACTTGGAAATCAATGCAAGCGACGATATTCAATCAAAAACTAGCGCAGATTTGGGAAACCGCCAATTTTGGGATTCTCTGCCTTTCAACGAGCCCATTGAACCTATTTTAAAGAAAGATGAGTTA
>Tv53523 Clade E carboxyl/cholinesterase [Trialeurodes vaporariorum]
TACCAACGTCAAACTCAAATCCAAACCTGGATGTCCTCGTCTTTATTCATGGTGGTGCTTCATGTTTGGATCGTCGAATATTTTACGGACCAGAGTACCTTCTTGACTCAGACGATATTGTCCTCGCTACATTCAACTATAGACTTGGCGCATTAGGTTCCTTTTCAACTGGAGACGATGTTGTTTCCTGGAACAATGGCTTGAAAGATCAGGTCGCAGCCCTTCGCTGGGTCCAGAAAAATATTGCTGCGTTTGGGGGAAACCCCAAGAGTGTAACTTTGATCGGTAACTCAGCCGGTGGAGCAAGCGTTCAGTATCATTATTTATCTCCTCATCAGATGGGCTGGAGGTACAACCCTTTCTCTCCATGGGGCCCTTCAATTGAGTTGAATAGCTCGAGACCATTTTTAGACGAAGATCCCTACAAACTACTGGAGCGAGGCCAAGTCAAAGATCTACCCTGGTTGCTAACATACACTTCTGACGAAGGATTGTATCCTGTCGGGGAATATGCCGAAAACTTTGAAAGTACTTTGGATGACCTTAATGAACGATGGGAAGAACTGGCTCCACTGTTACTCGATTATTTAAACTCAGTTCCTTCAATTGATCACACAAGAATCAGTCGTGAAATCAGACAACTGTATTTCGCCAACAACTCAATATCAACTGAAACGTACAAAGAAGTTATAGCAGTAGTGGGAGATAGATTATTTGCTGTTGGCATCCAACAAGCTGCCAGACTTCAAGCGGCGGCCAACAGATCTCCCGTTTACTTGCTCCATTTTGCGGCGCCCATAAAAAAATCATTGTCAACATTATTCACCGACTCAGATAAATCTTACGGTGTAAGCCATGCTGATGACTTGGCCTATGTCTTTAAAACTTATTGGGGTGAACCTACTAGCTCTGCAGAAGACTGGGCGTTATCTAGGCTCCTTATAAACATTTTNATTTCTTTCGCCAAGAATGAAGGGGTGCCTGTTGTAGAGAATGTGCATTGGAAACCCGTCTCAAGATCTGTAAAGCGTTTTGGAGATTTAGACTATGTAAGGATTAGAGGGCCTAAACACGTAGAGGCTCTGAAACAACGGAAATTTGGCAACTACGATTTCTGGACATCTCTGGGCTTCTCAACGTAT
>Tv1985 Clade F carboxyl/cholinesterase [Trialeurodes vaporariorum]
ATGGAGATCTCTCGAATCAAGTTGACTTTGTTTGCGATTTTGTGTCAGCTCTTTTTATCGGATGCAGTCGAAGTGACGACGCCTCGAGGTAAAATTGTCGGTAGTGAAAATTTGAAAACAAGAAATGGAAGAAAGATCTTCAGTTTCTCTGGAATCCCTTTCGCCAAGCCACCAGTCGGTACCCTTAGATTTAAGGAGCCCCAACCTCTTGGCCCTTGGAAGGAGCCGCTGGATGCGACGAAGGATGGACCAGAATGCCCTCAAATCCCAAATCCAGAAGTGAATCCTTCACAGTTGATAACAGGGAAGGAGGACTGCTTGAATCTGAACGTTTACTCTCCAAAAGTGGACGCAAAAGCAAAACTGCCGGTCATGTTCTATATTCATGGCGGAGGTTATCAGCAAGGATCTGGTCACAGGTCTTTATACGGTCCTGAATTTCTTTTGGACAGGGATATTGTGCTCGTTACTGCAAATTACAGATTGGCAATTTTAGGTTTCGCAACTACTGGCGACGACTCTATTCCCGGGAATCTAGGATTGAAGGACCAAAGTTTTGCCTTGAAATGGGTTCACGATAACATCGAGCATTTCGGAGGAGATCCCAACTTGGTCACGGTCTTCGGAGAGAGCGCTGGAGGCGCAAGCACTCACCTCAGTATTTTATCTCCTCTGAATAAAGGATTGGTTCACCGAGGCATCTCAATGAGTGGAACAGCCTTATGTACTTGGGCTGTGGCTCCTCTTCAGCTGATCAAAGACAGAACAAAGGCTGTTGCGACAATCACTGGATGTCCCACCGAACCCTCAGATGAGTTACTCAAATGTCTACAGGAAGTTCCTCTCGATGTCCTGGTTTTGGCACCGAGAAAATTCCAAGATTGGCTTGTCACGCCGGCAGTCGTTTTTGGACCAGTTATCGAGCCGGAAACAGCAAAGGGGGCGTACCTTACAGCTGACCCCAGTCAGATTGAATCTAAAACTCCATGGATCACTGGTATTAGCTCTGGTGAAGGAGGTCTTTTTGCATCCTTATTGAGTACCGCTGGAACAGGCGGGAAGTTTGAAGCCGTTTTGAAGGAGGAGCCTCAGTACATTCTCCCCAAGCTACTCATGTTGAGAATGATTCTTGCCAAGAATGACGTTCCGGCAGTGTCCAAACGAATTCAGAAATTCTACTTCGGGGAGAGGACAATCGGCAAGAACACGACTCAGGAAATAATCGATATGGTCACGGACGGTTGGTTTCTGAATGGTGCTTTAGACGCAGTTGCAAGACATTCAGGAGACACGTGGCTTTATTACTACGACTACATGCAGTCCGTGTCATACAATCAAGTTTTTGGTAAAGGAGACATAAAGAGCGTCTGTCACTCGGATATTTTGTTGAACTTATTCAAGATTCCGCAATTGTTCCCGAAGAGGACCGAGTCAGAAAAAGACATTAAAGAATCGGAGAAAATACTCGATCTTTGGACTAATTTTGCTAAATACGGAAAACCGACGGAAAATTCTGCGCTGAAGTGGGAGCCGGCAGGAAAAGGTTCCGCAGCGAGCAAGAAGTATCTTTACATCGGCGAAGAAGTAGTTCCGAAAGAAAACCTTCTACCAGAGCGCGTCGAATTTTGGAATACTGTGAATGAAATCGGTCTACGCAAAAAATCCGTG
>Tv32786 Clade F carboxyl/cholinesterase [Trialeurodes vaporariorum]
CCTCGCTTGTGTTTCTGTGGCACCGGGTTCGAGTACGTCGAAGTCTTTGCCCAAAGGCAGAGTCCTCGGTCGTCTCGGTATTGTGACTCGGTCCGGCCGAATCATTCACAGTTTCCTTGGAATACCCTACGCTGAACCGCCYGTGGATGCGTTAAGACTCAGGGATCCGGTKCCAAAACRGCCGTGGACTGGAGTTTTAAACGCAACAGTGAACGGCCCTCAGTGCCCTCAAAAAAATGTTTACACTCTTCATGCCAAATTTGAAACAGTTGGTCAGGAGGACTGCTTACACCTCAATGTATATACGCCAGAGGTTATCAGTGAGCCGAAATACCCAGTCATGGTCTACATTCATGGGGGTAGYTTCCAACAGGGCTCGAATTACCGATATATCTACGGCCCCGAGTTCATCCTGGACAAGAATGTCGTTCTTGTAACAATCAATTACAGATTGGCTGCGCTGGGATTCCTGAGCCTCGGCGACGATGTACTTCCTGGAAACTCAGGTTTGAAGGATCAAGCGCTGGCGTTGCAATGGGTGAGCGAGAATATC
>Tv39939 Clade F carboxyl/cholinesterase [Trialeurodes vaporariorum]
CGGTCATCGCAGAGCAAGTGAAACAATTTTATTTCGGGGATAGTCGCATCGATGCCTCAAAGATTCCTGAATTCATCGACATGGTTACAGACAACTGGTTCATGTTCGGATCCATGAGTGCTGCTACAAAGTGGGGCTCTCCGTCGTACTTTTACTACTACGATTATCAGACTTCAAGGTCATACAACGAAATATTTGGGAATGGATCCATCAAAAGTGTAAGCCATTCAGACATCTTATTGAATCTTTTCCCACTTACCGCCTACTTTCGAGATCGAGTGATGACAGAAGAAGAAAAWATAGTTTCACACAGGATTGTGAACCTTTGGTAC
>Tv3412 Clade H carboxyl/cholinesterase [Trialeurodes vaporariorum]
ATGAAATTTTTCTTAGCGACAATTTTTCTAAGTCTGTCTCGCCCCGCGTTCAGCATAGGTCACGGATTTCTTATCAAAGATTGTAACCTTATTGACTTTAACGCAAATCTTACCGGCGCGAATAACTTAGACGCAATCGAAGAATGCAGACTATCTGCTCTTTCTCAAGATCCCGAGGAGATCTTAAAAATTTTCGAAGAGTTTTACGGTCAGATAGATCAGCTGAAACAGAGACATCAGCAGAAACAGGAAGCTCTGCTGATCAAGAACAGAGTGAAGAGGATCGTCGGAGGCCAACCTGCTGATCCGCCGCTGATATTCAGGGATGACGGCGCTGGGGATGCAGTCATTTTCATCGATGACGACGATAATGAGCGATCAGCGAAAATCAGCGGCACGTCGGAACGGCACTACACTGCCTATAGGGGCATCAGGTTTGCTGATCCGCCGGTGAATTACTACAGATTCCAGAGACCTAGACGAAAAGTGTTGAAAGGACAAGTAAATGCTACATCTTTCGGCCCTCCTTGTGCTCAGTATGATGCTCGGAGGCAAGACGTCATTGGCTCCGAAGATTGTCTCTTTCTGAACGTATTCACGCCGAAAAACAAGAGTCCGGATCTCTTACCAGTTATTTTTTGGATTCATGGCGGAGGATTTCTATCTGGCTCTGCTGCTCAGTATGACCCTGTCAGCTTAGTAGACAAAAATTTAATTGTTGTAACCACACAATATCGACTTGGATCTCTCGGTTTTTTGGGTGATTCTACGAAAGATTTACCTGGTAACGCAGGCCTGTTTGATATTGTTGCTGCTTTACACTGGACTAGAACTTATATCAAACGATTTGGAGGAGATCCGGACAAAATTGTTGCAAGTGGACAGGGAAGTGGAGCATCCATTGCAAATTTCCTTGGACAATCTGAATTCACTAGAGATCTCATCAGCGGAATATTTGCCATGAGTGGGACGTCAATCTCTTCTTTTGCTGTTGATGATCAGCCTGTTGCATTTGCAAACAATATCACACGACTAAATAGATGTGATGAAACAAGGAACAAGCATGCTTTAGTGAAATGTATGCAGAAAATATCTCTGAAAAATATCATAATACATGACCACATTAATTCTGAAAGCCGCCTTTCATCTGAGAGTTTTGTGACTCTTTTAAGCAAATCCCTCAACCCGAGTGCTGTTGTTGAAGGTCAAAACGACGAATGGTTTTTACCATATTTTCTGAATCAACCCCCATTGGATGCTCTCCAAAAAAAGATGTATGCCGAGATTCCTATGTTGACTGGAGTCACGCTTCATGAAACGTCAACGGCGGTGAAAGGTGGTATGAAAGAAAGAGTTTTACAAGTCTTGTCTGCTGTCCCTCAATATATGGAACGTGTTTTACCGTCAAATTTACTCGTTGCAAATACAGGTCTAATAATTAATGGGACTATCAATGCCCTTGTTAGCACCCTGTTTTCAAAGTTAGAATACCTAAATTTCTTCACGGTGAACATTCCATCGTTACCGGTTCTCGACAAAGTAGTTCAAATGACCACTGATGCAATTTTCAATTTACCAGTCTTTTTGACTTCAAATCTAAGATCAACGCATGCGAGGACGTACCTCTACAGTTTTGAGCATCCTTCCAAGGCTGGTAAAGCTGCAGCCAAAATATTCTTGCCTGAATTACCAATCACGCAAAGCAATCAGAACAATGCTGCCCCATCAAACGAAGTTGGCAATGGTGAAGATTTAGTTCATTTGTTTGATGTTCGATCTTTAGAGGGTCAAGAGATCAATGGCATTAGTCTTGATCGCGACGACATGCAAATTCGAGATGTATTCTCTTCACTAGTCGCAGAATTCGCCTACACTGGCAAACCGGTGGTGAAAAATTCTCAAATCAGCTGGTCACCCTTTTCGAACGAGCGCACTGAATACTTAGCTATAAAACCCAACCCTGAACTGAAGACTGATTTCCGATTTTGTGAGATGGGCTTGTGGACTGGCTTGTTGGACCGTTTAAAGTCTCCCAAATGTAACTTGCCCAATATAAATAGCATCTTATCTACAATACCGGTGGATTTGTGGGATAATTCTCTCACAAATGTAGTTCGGAATGTAGGCGATATCCTTCCTTCCGCAGGAAATATTCCTGGAGTTGGAACAATAGTAGGGGGGGCCCAAGGAGCGCAAGGGGTTCTGACAGGCACAGCTAATTCTGTCGGCGGAGCTGTTGGAGGAAGTCTACCCACTGGCGCAGTCCCAGGGGTTGTATCTGGAGCGACAAACCCGGTCAGCGGAACTCAAGGGGTTCTAACCGGAGCCACCAGTGGAGCTCAGGGGGTTTTAACAGGAGGCAATAAGCCTGTTGGAGGACTTTTAGGACTAGGCCAACTAAATTCCAACCAAAGACCACCATATCGACCACCGACTAGACCGCAGACCTCTTCATCATTGGGTTTGTTTAGTAGTATTGGGGGTCTTTTTGGT
>Tv26508 Clade I carboxyl/cholinesterase [Trialeurodes vaporariorum]
GGTATCAACGCAGAGTACGCGGGAAACAAGCGGGGTCTCTACGATGCAGTGGTGGTGGTCTCTTCTTTCTCACGCTCGGGCTGGTGGTGTCTCGACGGAGCCAAAAGCCCCGCCAACGATCACAATCCCCGGTCAAGGGACCGTGTTCGGTAAGGAGATCGTCGTTACTCGGTCTCAAAGAGCGATCGCCTATCTGGGCATCCCGTACGCGGAGCCTCCTCTCAAAGATCGCCGGTTCATGCCCCCGAAGAACGATCCGCTTCCGTCGTGGCGGGGGCAGCGCGACGCGACTTACTTCCGGAACGCGTGTATGCAGAGCGAGGACAAGCTCAAGAAGCACGATCGGCTCGTCACCAAACTCCTGCCCGACGAGAAGATCGAGTTCCACGAGGATTGCCTCTTCGTCAACCTCTTCATTCCGGACGGAAAGCAGCCGACTGATTTGTGGCCGGTCATAGTTTGGCTGCATCCTGGTGACTTCAAAAGTTGGAGCAGC
>Tv19680 Clade J carboxyl/cholinesterase AChE 2  [Trialeurodes vaporariorum]
TTAATGACGAATTGGTAGTCTCGACGAAAAGTGGTTTGATCCGAGGATTTGAGAAACAAGTTATGGGTCATAAAGTTCACGTTTTTACCGGAATACCGTTTGCCAAGCCACCGGTTGGCATGCTCCGGTTNAAAAGGCCGGTTGAGATTGATCCGTGGCGCGGGGTTTTAAATGCGACACAACTCCCGAACAGTTGCTATCAGGAGCGATTAGAATACTTTCCGGGCTNCCAAGGTGAGGAAATGTGGAACCCGAACACCAACATTAGTGAAGACTGCTTGTACCTGAATTTGTGGGTCCCACAAAAACTTCGGTTAAGACATCGCCGACAAACCAATCAAAAGGTTCCTGTATTGATTTGGATTTATGGTGGAGGTTACATGACCGGAACATCAACGCTCGAGCTTTACGACGCGGACATCGTGGCCGGAATGTGCAATGTAATTGTAGCCTCGATGCAATATAGGGTCGGCGCCTTCGGCTTTCTTTACCTCAAACCGCTTCTCCCCGAAGGGATGGATGAGGCCCCCGGCAACATGGGTCTCTGGGATCAAGCGATGGCTATCAAATGGATCAAGGACAACATCGCTGCTTTTGGGGGTGACCCCGACATGCTCACGCTCTTCGGAGAATCTGCAGGAGGAGGATCGGTGAGCATACATTTAATCTCACCTGCAACAAAAGGACTGGCGAGACGAGGGATTCTTCAATCGGGGACCATGAATGCTCCTTGGTCTTTCATGGAAGCTGACAAAGCCATTCAAATTGGCAAGATCCTTGTTGACGATTCTAACTGTAACTCATCTCAAATCGAAGAGAATCCATCAAAAGTTTTTGCCTGCATGCGCGCCGTTGATGCCAAAATTGTATCCAGCCAACAATGGAGTTCCTATTTTGGTATTTTGGGCTATCCATCAGCTCCTACGATAGACGGTGTATTTTTACCAAAGCACCCGCTAGAGTTAATGAAAGATCAAAATTTTGAAGATATTGAAATCCTAATTGGAAGTAATCGAGATGAGGGAACCTACTTCCTGCTCTACGATTTCCTCGAGTTTTTCGAAAAAGACGGTCCGAGCTTGTTACAGAGGGATAAATTCTTGGACATCATTCACACGATTTTCAAAACCTTCTCGCCGCTAGAAAAGGAAGCTATAATATTTCAGTACACTGATTGGGAAAATCTAGCCGATGGTTACACCAATCAAAAAATGATCGCAGAAGTTGTCGGTGATTACTTCTTCATTTGCCCCTCGAACTATTTTGCACAGGTCATGGCTGATAATG
>Tv24052 Clade J carboxyl/cholinesterase AChE 1 [Trialeurodes vaporariorum]
CATTCTAGCAATCCTAGTTTGTCATCTGACGGTAGCTGGACATCAGTGTACTGGCCGCAACATACAACATACGGTAGGGAGTTCTTAACCTTAGATGTTAATAATACTGCCACTGGTCAAGGCCCTCGCTTACGACAGTGCGCCTTCTGGAAATACCTGCCTCAGCTCATTTCTACCACAAGT
>Tv13416 Clade K carboxyl/cholinesterase [Trialeurodes vaporariorum]
GACATTCTATCATTTGTTTTTATCTTCCAGTTGAACAATAAATTGCAGCAGCTACCCGGAGTTTTAGGAGTATGGAGACCAGATTTACAAGGCAAAAAGCGTCCTGACTGGAATTCTTTAGAGCGAGATGTGATCGTTGAAACAAACTATGGACARATTCAAGGCTTTAAGGTTTGGTTATATGATGACCCAAATCCAAAATCTGGATACAGACCTGGTATGACTCCGGTGGAACACATTAAAGGCAACGTCTCTGTTTTTCTAGGGATTCCTTATGCTTTACCTCCTGTAGCAGAGGGTCGATTTAAGCCTCCAAGACCTCACCCAGTTTGGCAAGCCATACAAGCAGTAGATTTTGGACCAGCATGTCCGCAGCATATTAAGTACACAGGTGCTTTTAAAGGTGTCCGTGCCGTTCATGAAGACTGTTTATACCTCAACGTTTATTCTCCTTATACAAAAGCAGGCCTTGCCAGAAAGTATCCAGTCATGTTTTATATCCATGGAGGAGACTTCTCTCATGGATCATCAAATTTATTTCCGGCTCATATTTTAGCAGGCTTTTATGAAGTTGTGGTTGTGACTTTCAATTACCGGCTTGGAGCTCTAGGGTTTTTGAGCACTGGGGATGATAATTCRCCTGGTAATTACGGAATTTTGGACCAAGCCATGGCTCTWTCGTGGGTTTACGACAACATTGAATTTTTCAATGGTGACAGAAATTCCATCACATTGTTTGGACCGGATGCTGGTGCTGCATCAGCTGGATTACTGATGGTCAATCCTCGAACACGGCACATGATATCCAAAGTCATTGCGCAGAGTGGAGCTGCAACTGCTAGTTGGGCATTGGTAACTGATCGCTGGAAAGCTTTAAACACGACTCGTATTTTTGCGCAACATCTTGGTTGTACAATTGAAACAACTGGAAAGATGCTCGATTGCCTGAAGAAAGCCCGAAGTGCTGATGAACTTGGTGACGGAATGTTCAATTCGTCGCAAGCTGGGTTGATTCCTTTGGGGCCTGTTCTGGATTTRAATATATCGGCTCCTGGAGATTTTTGGTATGAAGGATGGAATGCCAAAGACTGGCGGTTCACTAATTTTACACCTGAACAAGACATCAAACAAGGGAATTTCAATAGATATATTTCCTACATGACTGGGGTTACAACTCAAGAAGCTGCATATTTCTTACTGGATGACTCTAATAGAAATCTTTCTCCTCATTATGAAATTGATCAAAAATTTTTTGATCAAAAGTTGCGTGAGTTGATTCTACAATATAACTACACTTTGAATCAAGAAGGAGTTTTCCATGCAATCAAGTTTATGTATACTCACAGGCCTGACCCGGACAATCCGTACTACATTCGAGAGCAGTACATCAATATGCTGTCAGATTTCCTCTTCCGAGCGCCATCTGATCATATGGTTAAATTACTCGTCAGTGCAGATGTGCCTGTTTACATGTATGTTATGAACACAACGGTCGAAGCATTGCGATTACCTGAATGGAGGAAATATCCGCACAATATCGAACATTATTTCCTGACCGGAGCACCTTTCATGGACACAGAATTTTTCCCTCCAAGCGCCCATCTTGAACGAAACATGTGGACTGACAATGACAGGAACATGAGTCACTTCTTTATGAAAGCTTATTCTAATTTTGCCAGATATGGAAATCCAACTTACGAACAAATTCTGGGTCTACATTTTGAGAGAGCTACAAGAGGACAGTTCAAATATTTAAACGTCAATACCACCTACAACTCCACAATAATGTATGATTATCGTCAAACAGAATCAGCGTTCTGGTGGGCGTATCTACCGTATGTGATTGGAACTTATGTTCCCACTTATCCGCCAACCACTGAGTTCTTCTGGGAACCAAGAGCACCTCTCCAAATTGCCTTCTGGAGTGTCTCCACCCTTTGTCTTATTCTCCTCGTGCTTGTTGTAATATTTTGCATGTTGTGGAGAAATGTAAAAAGGTCACACACTCCTTACTATAGCTGTGATATTTCTTTGCGTGATGATTCAGAAATGAACTTCGGTATCGAAAATCGTAACCATCGAAGCACAAGTAATATATATGGTTACAGAGACGGCTCTGCAGGAACTAAACCACGCACCCAGACAAATACGTTGGACTCAAGAAAAACGTATTCAACGCCTTCTTTAAGAACCGGAAGTATATCCTCTCTCAAAGAGGAGGAAGCCGGCTATGTTAGCACAATCCCTACGGGGGATCCCAAACTTTCACGCACACCTCCAATTAAGCGATCCAGAAGCCGAACGATCGAAAGCAATGGTGTCCCTCAGATTGAAGTT
>Tv37232 Clade L carboxyl/cholinesterase [Trialeurodes vaporariorum]
GAACGCCAACGTGGCGCCGCACGTGAACGCGCGGGTAGCAAATTACGGGTTAATGGATCAAGTGGCGGCACTCGATTGGGTCCGACAGAATATCGGCCTTTTCGGTGGCGATGCCTCCAGCGTGACTTTAGTCGGTCACGGGACTGGAGCAGCTTGCATCAATTTCCTTATGATATCACCAGCAGTCGTTTCCGGTCTTTTCAACCGAACTATTCTACTCTCAGGGTCNGCGCTAAGCAGCTGGGCTCTAGTCGAAGACCCAGTCATCTTTGCGGTGCGCTTAGCTCAACAAGTGAACTGTAGTATACCCGAAAATCTATATACAGATCACGAACAAATAGTAGATTGCCTCAGGGATGTTCCTTTAGAAGAATTGATGAAAGCGGACGTGTCCCCTCCAGCNTTCCTCAGCTCCTTCGGCCCCAGCGTTGACGGGGTCGTCATCAAAACTAATTTCCAAACGGNGATCATGACGAACTTTTTACCGGAGCTTCAAGGCTACAGTGCGGGCAGTATAGCAATTAGGAAATTTGAACAATTTAAAAAGACAACAGAGTTTATAGGTTATAGTAGGTACAGTGCGATCTTCGGCGTTTCGACGAGCGAGTCGCTTAACAAATTTTCAAATGTAGACGTAATGAAAGGCTTCGATGGTGATCGAAGGGATAAGATTCTAAGGACTTACGTTAGAAATGCGTACACTTATCATTTATCGGAGATATTTTTCACTGTGGTCAATGAATATACGGATTGGGAGTA
>Tv42108 Clade L carboxyl/cholinesterase [Trialeurodes vaporariorum]
GACAGATCTGATAGCGAGTCTGTTAAATGGATCAAAAGCAACATCGGAGCTTTCGGCGGTGACCCAAGCCGCATCACAGTCATGGGCCACGATACGGGAGCATCGTTGGCCACAATCCTAGCATTAATGCCTTCAGCCAAAGGTCTGTTCCATCGTTTAGTCGCGATAAGCGGGTCGATTCTGNGCCCGTGGGCGACAGTTCACGATCCGAACGGNACCCGAGCTAGCATCGCTCAACANCTGGGCTGCTCGTTGACCGACGATCTNGCCCCGTGNCTGAGGACCCACACCCTGGNCTCGCTCCTCGATGTACAAATCCAGCCGCCCCGATTCCTGCCAGAGTTCGGCCCCTCNCTCTCCGTGGATCCGCAGAAGATGGTCGAGTCCGCGCCCGAACAGTTCATTCTGACGGACCTTATCATGGGAGTCTCGACGACCGAAAGTTATAACGATTTCAACGCCAACGATATCCAGTACGGCTTCGAAGAGGATCAAAGAAATCGAATCCTAAGGACTTTCGTGCGGAATGCTTTCACTTTTCATCTAAATGAGATCTTCTCGACCGTTCGAAACGAATACACCGACTGGGACAAACCGATCCTTCACCCGATCAACATTCGCGACTCAACGATGG
>Tv32453 Clade M carboxyl/cholinesterase [Trialeurodes vaporariorum]
AATGGGCCTATTAAAGGGACCAGAATTTTCATTCCAGACGCTGGAATGACCATCGCAGCATTTCTTGGTGTTCCATATGCCCAACCGCCAATAGAAAATTTGAGATTTGCACCTCCAATACNGCATCCAGGTTTCCGCACAACATACGTTGCAACAAAATACGCNCCTTCATGCCCCCAGTTAAATTTTTCCCTCTTCCCAGATGTTCCGACAGCGACTGAGCAAAATGAGGATTGTTTGCACCTCAACATTTGGGCACCAGAGATACTCATGACCTATCGAAATACACCAGTGCTAGTATTTTTCGAAGGAGAAAACTTTGCAACTGGATCAACTAGTCAAATTTCTGGCCATGATCTTGCAGCAGAGGGCATTATTGTTGTTTCCGTCAGTTATCGTTTGAACGTTTTTGGTTTCCTCTGTTTTGGAAATGCGGATGCTCGTGGGAATTTAGGATTACTGGATCAATACCTCGCTTTACGATGGNTTCAAGAAAACATAGACAAATTTGGAGGAAATATCAACAAGATTACAGTAATGGGCCATTCATCGGGAGCAACAAGCATCTTACATCACTTAGTATCACCAAGAACAAGAAAGCTGTTTCAAAGAGCAATTTTAATGTCCGGAAGTGTCACTTCTCCAACCCTTCAGAAACAAAACAATACGATCATTGATGCTTCATTAAAAATCGCAAAAAGTTTAGGCTGTCTCCTTCCAGACGATACCCGCCTTATGATTCGCTGCTTGAGAACAAAGACCGCTTACGAATTACTTAATGCTTATGAGACACAATACAGTCATGGAAACTGGTCTGATGTATTTCTACCTGTCGTTGATTCCTTTCTTCCAGCTTCGGAGCAATATATACCCAAAAGCCCAGTCGACGTTATCAGGGAGGGTTCTCACATGAAAATTCCCGTTTTAACTGGAGTTGTGGATTATGATGGTGTGGTTTCTCTAACTCGCTGGCCTGCTTTGCTGAATGATGGTTATTTT
>Tv23047 Clade M carboxyl/cholinesterase [Trialeurodes vaporariorum]
GCTCCAATTATCGATGGCAAATATGTTGCTGCAGTCACATACTGTGGATACGTAGAAGGATTACTTGAGCATGGCGCTGTTGTCTTTCGTGGGATACCATATGCTCAACCCCCTGTCGGAGACTTAAGATGGAAGCCTCCAAAGAAATTTGATCTGGGAACTTGCTGGAATAATACGCTGAAAGCTCATAACTCTACTCCTCCTTGTTGGCAAACGTATTCGAATCTTACCTCAGCGGGTTCTGAGAATTGTTTAACCCTGGACATCATCACTCCAAGCGTCCAGTATTACAACCCTCTACCGGTTATTGTTCATATCGGAAGTGAGACTTTCAATGGCGGGTCTCCCGGAGTGATGGTCGTTCCTCCAAAACTTAGTGCCAAGCGAGACGTGTTATTTGTTCGCGTCAATTTCCGGTTGGGTGTCCTCGGATTCCTGGCCTCAGAAACAATCAAGAAAACAATTCACCCTCCAACCTCTGGAAACTACGGTCTCATGGATATTGTCCATGCTCTTGAATGGATTCACATGAATATTGTCCACTTCGGTGGAGATCCAAACTCCGTTATTGTGTTGGGTCACAGGGCTGGCGGTACTTTAGTCACAGCTTTGACTGCTTTCAACTGGAAAAAGCCTTTATTCACGAAAGCATGGATATCTAATGCAGCATCAATTTTCCCAGGACGTTCCTTGGAAGAAGCGGAAGTAGAATCATATAATGAATACTTGAAAAATTTGAACTGTCCAGCTGAATCTGCTACTTGTCTCAGAAGCTTGACAGTCGAAGCTTTAACAAATGCTTTGCCGAAAACATGGCGGCGAGCAAGTCTTGGTCTACCTAAACCCAATGAAAATATAACTGAGCAGCACGAATGGCTCGTGCAAGATGGAGTTGTCGTACAAAGTCACCCATCTGAAGTTTGGATGAGTGGAAATGTTCAATCAAAGTTG
