# Supplementary material for: Pyrosequencing the transcriptome of the greenhouse whitefly, Trialeurodes vaporariorum reveals multiple transcripts encoding insecticide targets and detoxifying enzymes
Source: BMC Genomics. 2011 Jan 24;12:56. doi: 10.1186/1471-2164-12-56 (PMC3036619; doi:10.1186/1471-2164-12-56)
Supplement: Additional file 7 — GSTs nucleotide sequences (additional file 7.txt) [file 1471-2164-12-56-S7.TXT]

>Tv35532 glutathione S-transferase delta 1 [Trialeurodes vaporariorum]
ATGACCATCAATTTGTATTATACGCCACGGAGTACTCCGAGTCGCTCTGTTATACTAGCTGCAAAACTGATTGGAATCAACCTGAACCTTAAATATGTGGACCTCACAAAAAGAGAGCATTTAACTCCAGAATTCCTCAAGATGAACCCACTGCATAAAGTTCCTGTGCTTGATGACAATGGATTTTATCTTCCGGAGAGCCAAGCAATCATGGTTTATTTTGTTCAACAAATATGGAAAGATGACTCTTTATATCCAAAAGATCCTAAAAAACGTAGCCATATGGACACAGAA
>Tv1243 glutathione S-transferase delta 2 [Trialeurodes vaporariorum]
ATGACCATCAATTTGTATTATACGCCACGGAGTACTCCGAGTCGCTCTGTTATACTAGCTGCAAAACTGATTGGAATCAACCTGAACCTTAAATATGTGGACCTCACAAAAAGAGAGCATTTAACTCCAGAATTCCTCAAGATGAACCCACTGCATAAAGTTCCTGTGCTTGATGACAATGGATTTTATCTTCCGGAGAGCCAAGCAATCATGGTTTATTTGTTCAACAAATATGGGAAAGATGACTCTTTATATCCAAAAGATCCTAAAAAACGTGCCATAGTGGACCACAGAATGTGTTTCAACCAGGGATACCTTCATCAACGATTAATTAGCTATTGTTTCCCGGTGATTTTCGGTGGAGCTCAACCAGATGAAAAGAAATTAAAAAAAGTCACAGAGGCGTTAGGAAACTTAGAAAATTACCTTGAAGGATCAAAGTTCAGCGCTGGAAATTCTATTACTCTCGCAGACGCTGCCTTACTTCCAACCATCTCAACCACACAGCTTTTCCATGACCTAAGCAAGTTCCAGAATGTAGATAAATGGTTGGCACGATGTAGAGAAATGATACCCGACGATGACGATTCAGAGCGCAAAGGAGCAATTGAATTTAAAGAATTCTTTGACGCCGCAAAAGCAAGGAATCAGCAA
>Tv1203 glutathione S-transferase delta 3 [Trialeurodes vaporariorum]
ATGGCGGACATTGATCTATACTACATTCACGCCAGCCCACCATGCCGTGGAGTATTACTCGCTGCCAAACTTATAGGAGTTGACTTGAACCTCAAGAAAGTCGACATCTTGAAAGGCGAACAGCTAACACCAGAATTCTTGAAAATGAACCCACAGCACACTGTTCCAACTTTAGACGATAATGGATTTTACTTGCACGAGAGTCGAGCTATTATTACATATTTGTTCAATAAGTATGGAAAAGATAAATCTCTGTATCCTGAAGATCCTCAAAAACGAGCCCTGGTCGACCAAAGATTATTTTACGACATTGGAACTCTTGGTGCTCGAGCAGGAGAATATATTTTTCCTATCTTCAGAGGAGAGTCTCCCGACGAAGAGAAGTTGAAGAAAATTGAAGAGGCTCTAGGATTCTTAGAAGTTTTTCTGGAAGGAAAAGGGTTCGCTGCTGGGGATTCTCTAACGCTTGCGGATGCGGCCCTCACTGCAACAGCATCATCGCTTATTGAAGTTGTTGGAGTGGACTTGAGTAAATGTCCGAACGTGAGCAAATGGTACGCTAAAATGAAGGAGGTTCTACCAGATTACGAAGAAGCAAACGGTCAGGGGCTAGCTCAATTTAAAATGTTCTACGAATCAAAAATACTTGCCGGTCAAAATAAAGAATCTACG
>Tv1373 glutathione S-transferase delta 4 [Trialeurodes vaporariorum]
ATGAGCGTTGATTTATACTACATTGTGAGCTGTCCGCCGTGTCGAAGTGTCCGGTTAGCTGCCAAACTTATTGGAGTTGAATTAAATCATAAGTTGCTCGATCTCACGAAAGGAGACACTCGGACTCCTGAATATTTAAAAATGAACCCGGCTCACTCAGTCCCTACCATAGATGACAATGGATTCTACCTTCACGAAAGTCGAGCAATCATCACATACTTGGCCAACAAGTACGGAAAGGATGATTCTCTGTACCCGAAAGATCCTCAGAAACGAGCCATCGTAGATGAAATGTTGAACTTCGACGTTGGTACACTTTTCGCAAGTTTTGGAAGCTACGTGTATCCTGCCATGTTCGGAGGCCACCCCCTCGATCCAGAAAAGAAGAAGAAACTTGAAGAAGCTTTGGGTTTTTTCAACACATTCCTGGAAAGAGGAGAATTCGCCGCTGGAAACTCAGTAACTATTGCTGATGCCTCATTAGCTACGACAGTGTCAACAATTGATATTGTTGGAATTGACATTAGTCCATACAAGAATGTTACCAAATGGTTCGCCAAATGTAAAGAGATTTTACCGGATTATGAAGTTTCCAATCATCAGGGTGCTCTTGGTTTTAAAGAAAAGTACGATCTTACAGTCGGGGGAAAAAAA
>Tv385 glutathione S-transferase delta 5 [Trialeurodes vaporariorum]
ATGGCGATTGATTTACATCATTGGCCCGGAAGTGGACCATGTCGTGGCGTTCGGCTAGCAGCTAAGATGATTGGAGTAGATCTCAACCTCATTTTCTGTGATCTTCTGAAGGGAGAGCAAAACTCCCCAGAATTTTTGAAGGAAAACCCTTTGCACACAGTTCCTCTCATGAACGACAATGGATTTTACCTCAATGAAAGTCGTGCAATCATCACATATTTTGCAAACAAATATGGGAAGGACGATTCTCTATATCCAAAAGATCCTGCAAAACGAGCTATCGTAGACGAAATGCTATACTTCGACATAGGAACGCTGGCCCAACGTTTCAGAGATTATTTCTTCCCTGTTATGTGGGCTGGAGCTCCTGCTTTCGACGATGCAAAGAAAGCGAAACTCGACGAGGCTTTAGGAGCCTTTGAAACAATCTTGGAAAAGAGAACTTTTGCCGCCGGAGACTCAATAACTGTTGCTGATGCCGCTCTCGTTGCCTCTGTATCAACTTTCGAGATTGCTGGAGATCTCCTCTCACCGTACAAAAACGTATCTGCTTGGCTCGCCAAATGCAAAGCAGCTATACCAGATTACGAGGAAGAAAACTACAAGGGTGTAGTTTCTTACAGGGATCTGTTCCACGTAAGGACTGAAGGAAAATATAAAAAA
>Tv73 glutathione S-transferase delta 6 [Trialeurodes vaporariorum]
ATGCCGATCGATTTACACCATGTACCCGGAAGTGCACCATGCCGTGCTGTCCGACTAGCTGCCAAGCTGGTTGGAGTTGATCTCAACCTTATATACACCGACCTCACGAAAGGAGAGCACATGACACCAGAGTATTTAAAAGCAAACCCTCAACACACAGTTCCTACCATAAATGATAATGGATTCCACCTTCATGAAAGTCGTGCAATCATCACATATTTCGCAAACAAATACGGAAAGGATGATTCTCTGTACCCAAAAGAGCCCGAAAAACGAGCCATCGTAGACGAATTATTATACTTTGACATTGGAACTCTGTACCAACGTTTCGGAGATTATTGGTATCCCGTGATGTTTGCTGGAGCTTCTTTCGATGAAGAAAAGAAGAAGAAATTGGATGAGGCCTTAGGATTTTTAGACAAATTTTTAGAAGGAAAAACTTTTGCCGCCGGAGACTCAATAACTGTCGCCGATGCCTCTCTCGCTGCCTCTGTCTCAACGATCGAGATTGCCGGAATTGACTTCTCAGCGCACAAAAACGTCGTCGCTTGGTTTGCCGCGTCCAAAGCAGCTCTGCCTGGTTACGAAGAAGAGAACCACAAGGGTGCCGTCGCTTTCAGAGAACTCTTCGATAACATCACCGGAGGAAAATACAAGCAA
>Tv18536 glutathione S-transferase delta 7 [Trialeurodes vaporariorum]
GCAAATAAATACAGTAAGAATGATTCCTTCTACCCGAAAGATCCAGAAAAACGAGCCATTGTGGATGAAATGCTATTCTTCGACATAGGAACCCTGTACCAAAGTTTCATAAATTATTGGTTTCCTGTTATGTGGGCTGGAGCTCCTTCTTTCGATGCAGAAAATAAGAAGAAAATCGATGAGGCCTTGGGATTTTTCGACCAATTTTTAGAAGGAAAAACTTTTGCCGCCGGAGACTCCATCACTATCGCCGATGCCACCCTCGCTTCAACTGTTTCAAACATTGTGGTAAGTGCATCCAAAGAGATCGAGAAATATTGCAAAATAACCCTTCTANTTGCAAGTACTATTAACAGTCACTTGTTGGTT
>Tv3401 glutathione S-transferase Delta 8 [Trialeurodes vaporariorum]
ATGCCGATCGATTTATACCACGTAGCAGGAAGCCCACCATGCCACAGTGTCCGACTCGCTGCTAAGCTGCTTGGAGTTGAGCTCAACCTTAAATACGTTGATTTCTGCAAGAAAAAAGAGCAATTGACTCCAGAATTTTTAAAAAACCCGCAGCACACAGTTCCTACTATGGATGATAATGGATTTTATCTCCATGAAAGTCGTGCGATCATCACATATTTGGCAAATAAATACAGTAAGAATGATTCCTTCTACCCGAAAGATCCAGAAAAACGAGCCATTGTGGATGAAATGCTATTCTTCGACATAGGAACCCTGTACCAAAGTTTCATAAATTATTGGTTTCCTGTTATGTGGGCTGGAGCTCCTTCTTTCGATGCAGAAAATAAGAAGAAAATCGATGAGGCCTTGGGATTTTTCGACCAATTTTTAGAAGGAAAAACTTTTGCCGCCGGAGACTCCATCACTATCGCCGATGCCACCCTCGCTTCAACTGTTTCAAACATTGTGTTAACCGCCAGAATTGACATTTCTCCGTACTCTAACGTCTGTTCTTGGTTCGCCAATTCAAAAGCAGCTTTACCTGGTTACGAGGAAGAAAACCACAAGAATGTACTCATTTATAGAGAACTGTTTGATAGAATCACAGGAGGGAAACATAAA
>Tv6543 glutathione S-transferase delta 9 [Trialeurodes vaporariorum]
ATGCCGATCGATTTATATCACGTTGCAGGAAGCCCACCCTGCCACAGTGTCCGGCTAGCTGCTAAGCTGCTTGGAGTTGAGCTTAACCTTAAATTCCTTGATTTATGGAAAAAAGAGCACTTGACTCCAGAATTTTTAAAAAACCCGCAGCACACAGTTCCTATTATGGATGATAATGGATTTTATCTCCATGAAAGTCGTGCGATCATCACATATTTGGCAAATAAATACAGTAAAGATGATTCCTTCTACCCAAAAGATCCAGAAAAACGAGCCATTGTGGATGAAATGCTATTCTTCGACATAGGAACCCTGTACCAAAGTTTCTTAACTTATTGGTTTCCAGTGATGTGGGCTGGAGCTCCTTCTTTCGATGCAGAAAATAAGAAGAAAATCGATGAGGCCTTGGGATTTTTCGACCAATTTTTAGAAGGAAAAACTTTTGCCGCCGGAGACTCCATCACTATCGCCGATGCCACCCTCGCTTCAACTGTTTCAAACATTGTGTTAGCCGCCAGAATTGACATTTCTCCGTACAAAAACGTCTGTTCTTGGTTCACCAAATCAAAAGCAGCCCTACCGGGTTACGAGGAAGAAAACCACAAAAATGTACTCATTTACCGAGAAATGTTTGATAAAAACACAGATGGCAAATATAAA
>Tv967 glutathione S-transferase epsilon 1 [Trialeurodes vaporariorum]
ATGCCTATCCCTGTGTTGTACTATTACGACACAGCTCCACCCGTGAGAGCCGTTTTGTTGACTTTACAAAACATAGGATTGGATGTTGAGCTTAAATATGTGAATTTGAAATTGCGGGAAAATTTCTCGCCTGAATTTATTAAGATGAATCCAGCGAAAAAGGTTCCCGTTTTGAAAGATGGTGACGTCTGTATCACTGACAGCCACGCCATTAACGCTTACCTGGTCTCCAAGTATGCAAAAAATGACAAACTATACCCAAAAGATCTAGGAAAGAGGGCAATAGTCGACTCAAGATTACACTTTGACAATGGCTCCCTCTTCCCCGCCTTGGCAGGCATAGTGCGGCCGCGAATCTATGATGGTGTGGAAGGAATTTCGAAAGAAAAGAAAGACAATGTGATGGATGTTTTGCAAATTGTCAACTGTCTACTTGAAAGTAATGAATGGATTGCGGGCGAAGAATTGACAATTGCCGATTTTAGTTTCATTGCTACTCTGACCAGTCTTGAGACCGTGATAACAGAGGTGACAAGATTTCCGAACATCAATAACTATCTCCGAAAATGCAAGGAATCCATAGCCGGTTATGATAAAGCCAATGTACCTGGTTTGGAGAAATTCAAAATGCTGATTTCTCAACAA
>Tv6255 glutathione S-transferase zeta 1 [Trialeurodes vaporariorum]
ATGATGTCCATCATGGGGAAGCCTATTTTGTATTCCTACTGGCGGAGTTCGTGTTCTTGGAGAGTTCGAATAGCTCTGAATCTAAAAGAGATTCCCTATGACATCAAACCTGTTAGTCTTATTAAAGGTGGAGGCGAACAGCACAGTAATATCTTTCGTGATGTCAACCCCATGGAACAAGTTCCTGCTTTACAAATAGATGGTCATACACTAATTGAATCGTTAAATATAATGCATTATCTAGAAGAAACGAGACCCCAAAGACCTCTCATGCCCCAAGATGTACATAAAAGAGCAAAGGTTCGCGAAATCTGTGAAGTAATAGCGAGCGGAATTCAACCTCTACAAAACTTAACAGTTTTGATTTATGTTGGTGAAGAGAAAAAGAGAGAATGGGCCCAACACTGGATTCACAGAGGCCTTAGAGCTGTTGAAAAGTTGTTGACTGCATCTGCAGGAAAGTATTGTGTTGGGGATGAAATCACCGTTGCAGATTGCTGTTTGGTCCCTCAAGTTTTTAATGCTCGAAGGTTTCATGTTGATCTAAGGCCGTTCCCTATTGTTTTAAGAATTGATCGAGAACTAGAGAATCATCCAGCATTCCGTGCTGCGCATCCAGCCAGTCAACCTGATTGCCCACCAGAAGCAACTAAA
>Tv51225 glutathione S-transferase sigma 1 [Trialeurodes vaporariorum]
ATGGCGCCTATGAAACTGACTTACTTCCCTATCAAAGCTCTCGCTGAGCCCATCCGTTTCATTTTTGCGTATGGCAACGAAGAATATATCGATGACAGGATCGATCGTGAGAAATGGCCGGAAATGAAACCAAATATGCCTTACGGTAAACTTCCTATTTTAGAGATTGATGGTAAAGTTGTCTCCCAGTCAGGCGCCATCTGTCGTTATTTTGCCAAGAAACACAACTTAGCCGGGAAGGATGATTGGGAAAGTTTACTTATTGATGTGGCTGTTGATGCTGTCGATGATTTAAGAGCTGCCCTTGCTAACAGTCATTACGATGCTGATGAGGCATCAAAAGAAAAGAAACATAAAGTTCTTGTTGAGACCACGATTCCATTCTATGCATCAAGATTTGACAAGCAAATCAAAGAAAACTCAGGATATTTCGTCAATGGAAAATTGACATGGGCTGATTTATACTTTGTGGCTCTCCTGGATTACTTGAACGTCATGGCGAGATTGGACATCGTTGAAAAATATCCGAACCTTAAAGCTCTGAGGGACAAAGTGTTGGCTCTACCTGCAATTAAAGCATGGGTTNCTAAGAGACCAGTC
>Tv195 glutathione S-transferase sigma 2 [Trialeurodes vaporariorum]
ATGGCGCCTATGAAACTGACTTACTTCCCTATCAAAGCTCTCGCTGAGCCCATCCGTTTCATTTTTGCGTATGGCAACGAAGAATATATCGATGACAGGATCGATCGTGAGAAATGGCCGGAAATGAAACCAAATATGCCTTACGGTAAACTTCCTATTTTAGAGATTGATGGTAAAGTTGTCTCCCAGTCAGGCGCCATCTGTCGTTATTTTGCCAAGAAACACAACTTAGCCGGGAAGGATGATTGGGAAAGTTTACTTATTGATGTGGCTGTTGATGCTGTCGATGATTTAAGAGCTGCCCTTGCTAACAGTCATTACGATGCTGATGAGGCATCAAAAGAAAAGAAACATAAAGTTCTTGTTGAGACCACGATTCCATTCTATGCATCAAGATTTGACAAGCAAATCAAAGAAAACTCAGGATATTTCGTCAATGGAAAATTGACATGGGCTGATTTATACTTTGTGGCTCTCCTGGATTACTTGAACGTCATGGCGAGATTGGACATCGTTGAAAAATATCCGAACCTTAAAGCTCTGAGGGACAAAGTGTTGGCTCTACCTGCAATTAAAGCATGGGTTGCTAAGAGACCAGTCACAGAAGCC
>Tv37853 glutathione S-transferase sigma 3 [Trialeurodes vaporariorum]
GAAATGGCCGGAAATGAACCAAATATGCCTTACGGTAAACTTCCTATTTTAGAGATTGATGGTAAAGTTGTCTCCCAGTCAGGCGCCATCTGTCGTTANTTTGCCAAGAAMMACAACTTAGCCNGGNAGGATGATTNGGNAAGNTTACTTATTGATGTGGCTGTTGATGCTGTCGATGNATTTAAGAGCTGCCCTTGC
>Tv5238 glutathione S-transferase sigma 4 [Trialeurodes vaporariorum]
ATGGCACCCACTAAATTGACTTACTTCAATGGCAAAGGACTAGCCGAACCCATTCGTTTCTTGCTCTCTTACAGCGGTGAAGAATTCATTGACCATAGAGTGGACTACGCCAAAGAATGGGCAACATTAAAACCAAGTATTCCTTTTGGTAAACTGCCCTTATTAGAATTTGATGGGAAAGTCCACTCTCAGTCCTTAGCTATTTGTCGGTACTTAGGAAAGAAGAACAACATTGCTGGCAAGGACGACTATGAAGCACTGAAAATTGATACAATTGTAGATGTGATCGGTGATTTAAGAACTGCCTTGTCCAGTTATTCTTATGATACTAATGATGAATCAAAAGAAAAGAAATATAAAGTCCTAGTTGACACTACTATTCCGTTCTATATGTCGAGTCTCAGCTGGAGCAAAGTAAAAGCCATCAAATACAACCAAAGGCTCAACCTCCCTAATAAACTACTAACAACTCAAACTGGTGACGCAAAGAACACGCCACCAGTACACAGAGTTGTGGCAACGGCAAAATTGGATTCCTACGATCAAGAACCAAACAACCTTCAATCAGTCGAAGCCCTGGTTAGCACGAAATCAGGGCATCCCAAAATCACTTCGATATCTCTTAAGTACAACGAGAGTCAGTCCAAATCAAAATTCAAANCCGTTAAACTTTTCCAATCGGCTGAGCAAACATTCCACACAAGCACTCGAGCCGGTCTCAGTGCT
>Tv1568 glutathione S-transferase sigma 5 [Trialeurodes vaporariorum]
ATGGCACCCACTAAATTGACTTACTTCAATGGCAAAGGACTAGCCGAACCCATTCGTTTCTTGCTCTCTTACAGCGGTGAAGAATTCATTGACCATAGAGTGGACTACGCCAAAGAATGGGCAACATTAAAACCAAGTATTCCTTTTGGTAAACTGCCCTTATTAGAATTTGATGGGAAAGTCCACTCTCAGTCCTTAGCTATTTGTCGGTACTTAGGAAAGAAGAACAACATTGCTGGCAAGGACGACTATGAAGCACTGAAAATTGATACAATTGTAGATGTGATCGGTGATTTAAGAACTGCCTTGTCCAGTTATTCTTATGATACTAATGATGAATCAAAAGAAAAGAAATATAAAGTCCTAGTTGACACTACTATTCCGTTCTATATGTCGAGTCTCGATAAGGAAGTCAAAAATAACCAAGGCTACTTTGTTAATGGAAAGTTAACTTGGGCTGACTTGTACTTCGTAGCTGTCTTCGAATACATGAACGTCGTAGCAAAGTTTGACATGATCGAAAAATATCCAAACCTCGTGGAACTAAAGAAGAAAATTTTAGCCATTCCATCAATCAAAGCATGGGTCGATAAGAGACCAGCATCAGAATTT
>Tv7290	microsomal glutathione S-transferase [Trialeurodes vaporariorum]
ATGGCATTTTATAGAGCTCTGGTAACCGTCATTCAGAAATCAGTTCCGAGAAATGATTCCACCGGGCTTCGATCTCGTACGAAAAGGTTGGTTTTTGACCGTTTCTGTGGATATTCTACTGCGCCTAAGGTAGGGAAACAAATCAGCAGTAATTTAAGGTATTTGGCTGCAGCGGGTATCGCTCTTGGGATTGGTGCTGGCGGAATCTATTCCTACTACAGAACACCCACCTTTGAAGCCATCCTCAACAAAGACGTCTCCTCTTATGCAATTATACCATCTTTGCCCAATGTTCCGGTTTCAAGGAAGGTTACAATTCCAGGACGTGAATCCAGTCCGAAAGTAATCTTGTTTCAATACCCAACTTGTCCTTTTTGCTGCAAAGTCCGTGCTTTCCTAGACTTCTATGGTATCCCTTATGATGTAGTGGAAGTGAATCCTGTTTTAAGGCAGCAGATAAAATGGTCCAAGTACAAGAAAGTTCCAATTTTACTAGTGGAAGTCGATGGTGGTTATCAGCAACTGAATGACAGCTCCATGATCATTTCAGCGTTGAAGACCTTATTGTTAGATAAAAATGCAAACCTAAGCGAAATAGTTAACTACTATCCTTCAATTAACTTTAGAGATGATGATTTTAAAGTCAAAAAAGATGTAATGAACAAATATTTTGTCATGCATCAACAAGACAAAGACCAGAAACTAAAGGATTTAGATTTTGAAGAAAGGAAATGGAGAAAATGGGCAGATGAAGTATTAGTTCATACTTTATCCCCGAATGTTTACCGATCAAAAGATGAAGCCTTACAAGCATTCAACTGGTTCTCAGAAGCCGGAGAGTGGGAGAAAAACTTCTCTGCTTGGGAACGGTATCTAATCATTTATGTGGGAGCTCTTGTCATGTGGATCATAGGAAAAAAACTCCAGAAAAAACACAATTTAAAGGAAGACGTCCGAGAGTCATTGTACGACGAATGCAAATTCTGGACTAGTAATATTCAATCAAAAGGAACAAAGTTTATCGGCGGAAATGTGCCAAATCTTGGCGACTTAGCTGTATTCGGCGTTCTTAATAGTATCGAGGGCTGTTTGGCCTTCAAAGATCTTATGCAAAATTCATCCTCAGTTGAACAGTGGTATGAAGATATGAAGTCGGCTGTTAATAATCACATTGGAATGAATGTAGTTTCAAATTCTTTGTCCAGATCG
