# Supplementary material for: Pyrosequencing the transcriptome of the greenhouse whitefly, Trialeurodes vaporariorum reveals multiple transcripts encoding insecticide targets and detoxifying enzymes
Source: BMC Genomics. 2011 Jan 24;12:56. doi: 10.1186/1471-2164-12-56 (PMC3036619; doi:10.1186/1471-2164-12-56)
Supplement: Additional file 8 — Nucleotide sequences of target sites of the most important insecticide classes (additional file 8.txt) [file 1471-2164-12-56-S8.TXT]

>Acetylcholinesterase 1 [Trialeurodes vaporariorum]
CATTCTAGCAATCCTAGTTTGTCATCTGACGGTAGCTGGACATCAGTGTACTGGCCGCAACATACAACATACGGTAGGGAGTTCTTAACCTTAGATGTTAATAATACTGCCACTGGTCAAGGCCCTCGCTTACGACAGTGCGCCTTCTGGAAATACCTGCCTCAGCTCATTTCTACCACAAGT
>Acetylcholinesterase 2 [Trialeurodes vaporariorum]
TTAATGACGAATTGGTAGTCTCGACGAAAAGTGGTTTGATCCGAGGATTTGAGAAACAAGTTATGGGTCATAAAGTTCACGTTTTTACCGGAATACCGTTTGCCAAGCCACCGGTTGGCATGCTCCGGTTNAAAAGGCCGGTTGAGATTGATCCGTGGCGCGGGGTTTTAAATGCGACACAACTCCCGAACAGTTGCTATCAGGAGCGATTAGAATACTTTCCGGGCTNCCAAGGTGAGGAAATGTGGAACCCGAACACCAACATTAGTGAAGACTGCTTGTACCTGAATTTGTGGGTCCCACAAAAACTTCGGTTAAGACATCGCCGACAAACCAATCAAAAGGTTCCTGTATTGATTTGGATTTATGGTGGAGGTTACATGACCGGAACATCAACGCTCGAGCTTTACGACGCGGACATCGTGGCCGGAATGTGCAATGTAATTGTAGCCTCGATGCAATATAGGGTCGGCGCCTTCGGCTTTCTTTACCTCAAACCGCTTCTCCCCGAAGGGATGGATGAGGCCCCCGGCAACATGGGTCTCTGGGATCAAGCGATGGCTATCAAATGGATCAAGGACAACATCGCTGCTTTTGGGGGTGACCCCGACATGCTCACGCTCTTCGGAGAATCTGCAGGAGGAGGATCGGTGAGCATACATTTAATCTCACCTGCAACAAAAGGACTGGCGAGACGAGGGATTCTTCAATCGGGGACCATGAATGCTCCTTGGTCTTTCATGGAAGCTGACAAAGCCATTCAAATTGGCAAGATCCTTGTTGACGATTCTAACTGTAACTCATCTCAAATCGAAGAGAATCCATCAAAAGTTTTTGCCTGCATGCGCGCCGTTGATGCCAAAATTGTATCCAGCCAACAATGGAGTTCCTATTTTGGTATTTTGGGCTATCCATCAGCTCCTACGATAGACGGTGTATTTTTACCAAAGCACCCGCTAGAGTTAATGAAAGATCAAAATTTTGAAGATATTGAAATCCTAATTGGAAGTAATCGAGATGAGGGAACCTACTTCCTGCTCTACGATTTCCTCGAGTTTTTCGAAAAAGACGGTCCGAGCTTGTTACAGAGGGATAAATTCTTGGACATCATTCACACGATTTTCAAAACCTTCTCGCCGCTAGAAAAGGAAGCTATAATATTTCAGTACACTGATTGGGAAAATCTAGCCGATGGTTACACCAATCAAAAAATGATCGCAGAAGTTGTCGGTGATTACTTCTTCATTTGCCCCTCGAACTATTTTGCACAGGTCATGGCTGATAATG
>Acetyl CoA carboxylase part 1 of 4 [Trialeurodes vaporariorum]
GCACCTGCTGTGATTGCTGAACCAGAAGTCTTTGAAGCTATGGAAAAGGCTGCTGTCAGATTGGCCAAAATGGTCGGATATGTCAGTGCTGGTACTGTTGAGTATTTGTACGATCCTAGTGAAGGCCAATATTACTTCTTAGAATTGAACCCTAGGCTTCAAGTAGAGCATCCGTGTACTGAAATGGTAGCAGATGTCAATTTACCAGCGGCTCAGCTGCAAATCGCCATGGGTTTACCATTAAATTGTATCAAAGATATTCGGTTACTCTATGGAGAAAGCCCATGGGGTGATAATTTAATTGATTTTGATGAACCTAGACACAAACCACAACCTTGGGGTCACGTTATTGCTGCTCGTATTACCAGTGAAAATCCAGATGAAGGTTTCAAACCAAGTTCTGGTACGGTGCAAGAATTGAACTTCCGTTCATCAAAGAATGTATGGGGTTACTTCAGTGTTGCTGCTTCAGGAGGTCTTCACGAATTTGCTGACTCACAATTTGGTCATTGTTTCTCATGGGGTGAAAACAGAGAACAGGCGAGAGAG
>Acetyl CoA carboxylase part 2 of 4 [Trialeurodes vaporariorum]
GAGCCTCCAGATCAATACTATTGACACAGCATGGCTTGATGTCTTATCGCTCAAAAAGTTCCATCGGAGAAGCCGGACATTCTTCTCGGTGTCATGTGTGGAAGCACTTCACATAGCTGATCGTAAAGTAACTGATGCTTTCCAGAATTTCCAGACCTCTCTTGAAAAGAGGACAAATTCAGGGTTCCAATACTTTAGATCACCATCTGAGTGTAGAATTAATCCACGATGGTTTAAAAATAGAGTTCATGCAACTAAGTCTGGTGCCAATTCTTATTTCCTAGTCATGAATGGATCTTTCAAAGAAATTGAACTTCATAGATTATCTGATGGAGGTATTTTACTTTCCGTCGATTCTTCTAGTTTCACAACTTACATGCGCGAAGAAGTAGATCGCTATCGTATTGTTATTGGTAATCAGACTTGCGTTTTTGAAAAAGAGAATGACCCATCTCTGCTCCGTTCTCCTTCGGCTGGTAAATTA
>Acetyl CoA carboxylase part 3 of 4 [Trialeurodes vaporariorum]
AAACGTCCCGGTGCAGTGTTGGATGCCGGATCATTAATCGCAACTCTTGAGTTAGATGACATATCTCTTGTTACCAAAGCTCTTGACTACAAAGGACAATTCCCAGAATTAGACGTTTCTACTCCGATGGTTGGAGATAAATTGAATCATGCTCACAATCATTACAGACAAATGCTGGACAATATCCTAGCTGGTTACTGTTTGCCAGATCCTTACCATTTAGTTCGTCTCCGTGAAGTCATCGAGAAATTTATGAGTTCCCTAAGAGACCCTAGTTTACCTCTTCTTGAACTTCAAGAAGTTATATCCTCCATATCTGGTCGTATTCCTATCTCTGTTGAGAAGAAAATCAGGAAGTTGATGACGTTGTATGAACGGAATATAACTTCAGTCCTGGCCCAATTTCCAAGTCAACAGATTGCCAGTGTTATTGATAGTCATGCTGCTACCCTGCAGAAACGTTCAGATCGTGACGGTTTCTTCTTGACAACTCAGGGTATTGTTCAATTAGTTCAACGTTATAGAAATGGTATTCGTGGTCGGATGAAGTCTGCTGTACATGAGCTTCTGCGTCAATACTATGAGGTTGAGAGTCAATTTCAACAAGGTCATTATGATAAATGTGTCACGGCTATTCGTGAAAAATTCAAAGATGACATGGCAGCTGTTGTTGGCACAATCTTCTCTCATGGACAGGTAGCCAAAAAGAATATGCTTGTGACAATGTTGATTGATCATTTGTGGTCCAATGAACCTGGTCTGACAGATGAATTAGCAACAACTCTCAATGAACTCACCTCTTTAAATCGCAGCGAACATTCGCGAGTTGCTCTAAGAGCCAGACAGGTGCTAATTGCAGCCCATCAACCTGCTTATGAGTTACGTCATAATCAAATGGAGTCCATTTTCTTGTCTGCTGTGGACATGTACGGCCATGACTTCCATCCAGAAAATCTTCAAAAACTCATTCAGTCTGAAACATCCATCTTTGATATCTTACATGATTTCTTCTACCATACAAACAGAGCCGTCTGTAATGCCGCCCTGGAGGTGTATGTTCGACGGGTCTACATTTCGTATGATCTCACCTGTTTGCAACATTTGGAATTATCGGGAGAAATCCCATTGGTTCAATTCCAATTCCTCTTACCCTCATCTCATCCTAACAGACAAAAAGTGACTGACTCCTCTCCAATCAAAGCAGATACTCCTCCCCCTGAAATTGAAGCTGGACAAAGTTCAGCTCCAACAATCATACACAGCTATCAAAGAACCGGCTGCATGGCAGCTTTCGAATCTTTCGATCAGTTCGAATCTTACTACGATGAAATTTTAGATTTGTTAGACGATCTGATGTCACCATCCACAGTTTCTCCAAGAATCATGGAAGCTCTTGAAAGTGGTAGTGAGTCAAGGATGAGTACTTCAATTAATGTAAGTCTGTCTGTGAGTGACAATCCCAGACCACAAGGCCTCGAAGAAGGACTTCAGGTTGAACCAATACATATTCTATGCATTGCTGTGAAAGATAATGGAGATTTAGAAGATGATAAATTGAGCAAGTTGCTTGGTGACTTCTGTGCCAGACACCGTGATGAATTAAAAG
>Acetyl CoA carboxylase 4 of 4 [Trialeurodes vaporariorum]
GAACTCACCTCTTTAAATCGCAGCGAACATTCGCGAGTTGCTCTAAGAGCCAGACAGGTGCTAATTGCAGCCCATCAACCTGCTTATGAGTTACGTCATAATCAAATGGAGTCCATTTTCTTGTCTGCTGTGGACATGTACGGCCATGACTTCCATCCAGAAAATCTTCAAAAACTCATTCAGTCTGAAACATCCATCTTTGATATCTTACATGATTTCTTCTACCATACAAACAGAGCCGTCTGTAATGCCGCCCTGGAGGTGTATGTTCGACGGGTCTACATTTCGTATGATCTCACCTGTTTGCAACATTTGGAATTATCGGGAGAAATCCCATTGGTTCAATTCCAATTCCTCTTACCCTCATCTCATCCTAACAGACAAAAAGTGACTGACTCCTCTCCAATCAAAGCAGATACTCCTCCCCCTGAAATTGAAGCTGGACAAAGTTCAGCTCCAACAATCATACACAGCTATCAAAGAACCGGCTGCATGGCAGCTTTCGAATCTTTCGATCAGTTCGAATCTTACTACGATGAAATTTTAGATTTGTTAGACGATCTGATGTCACCATCCACAGTTTCTCCAAGAATCATGGAAGCTCTTGAAAGTGGTAGTGAGTCAAGGATGAGTACTTCAATTAATGTAAGTCTGTCTGTGAGTGACAATCCCAGACCACAAGGCCTCGAAGAAGGACTTCAGGTTGAACCAATACATATTCTATGCATTGCTGTGAAAGATAATGGAGATTTAGAAGATGATAAATTGAGCAAGTTGCTTGGTGACTTCTGTGCCAGACACCGTGATGAATTAAAAGAAAAATCTATCAGAAGAATAACATTCTTAGCCTTAAATAGACGTCAGTTCCCCAAATTATTCACTTTCCGTAACTGTGACAATTTTGTGGAAGATAGGATTTACAGACATCTGGAGCCAGGAATGGCATTCCAATTAGAACTAAATAGAATGAAAACATATCATCTAGAGGCCCTTCCCACCTCCAATCGGAAAATGTATCTGTACCTTGGTAAAGCAAAGGTTGCTAAAGGTCAAGAAGTCACAGATTACAGGTTTTTCATTCGATCCATCATCAGGCATTCAGACCTCATCACAAAGGAAGCGTCCTTTGAGTACCTGCAAAATGAAGGAGAACGAGTTCTTCTTGAAGCCATGGACGAACTTGAAGTTGCATTTAGTCACCCATTGGCAAAACGTACTGACTGTAATCATATTTTCCTCAATTTTGTACCGACTGTCATCATGGATTCTGCTAAGATTGAAGAAAGTGTTACCAACATGGTTATGAGGTACGGTCCCAGGTTATGGAAGCTTCGTGTGTTGCAAGCTGAACTCCGTATGACAATTCGAGCTTCGCCAAACAGTAAAACTACCAATGTCAGGTTGTGCCTAGCAAATGACAGTGGTTACTATTTAGATATTTGTCTGTACAAAGAAGTCGTGGATCCAAAAACTGGAATTATAAAACTGGAATCATATGGGTCAAAACAAGGCCCTGCGCATGGACTACCTGTTTCCTTACCTTATGTCACGAAAGATTATCTCCAACAAAAACGATTTACCAGGCCCAAAAGTGCTGGAACAACCTACTGCCACGATATTCCCGACATGTTCCGTCAAATGGTGGAGAGACAGTGGAAAGAACATATTGAGCAGAGGCCTAATGATGGTATCGTGAAACCATCCCAGTTAATGGACTTCGTTGAATTAGTGATGGAAGAAGATCATCTGATCGAAGTAAAGCGACTCTCCGGAGAAAATAATGTAGGTATGGTTGCCTGGAGAATCACCTTGAACACACCAGAGTATCCTGACGGTAGAGATATCATTGTCATCGCTAATGACATAACGGTCCGCATCGGTTCTTTTGGACCAGAAGAAGACATTGTCTTTGATTTAGCCTCAAAAATTGCTCGGGCGAGGAAAATTCCCAGAATTTACATTGCTGCCAACAGTGGTGCTCGCATTGGATTAGCAGAGGAAGTCAAGAGCCTGTTCAGAGTTGCGTGGGAAGACCCAGACGAACCTGACAAGGGTTTCAAATACTTATATTTATCAACTGAAGACTTTACAAAAATTTCCTCACTCAATTCAGTCCACGCAATTCTCATTGAAGATGAGGGAGAAGCTCGTTACAAAATCACTGATATTATTGGTAAAGAAGATGGTCTTGGTGTTGAAAACTTGAGGTATGCCGGTATGATTGCTGGAGAAACATCCGAAGCATATCGTGAAATTGTTACCATTTCAATGGTCTCNTGTCGTGCCATTGGTATTGGAGCTTATCTTGTGCGTCTTGGCCAAAGAGTGATCCAAGTTGAAAACTCTCACATTATTCTTACTGGATACAGTGCCTTAAACAAGTTGCTGGGTCGTGAAGTGTATGCTTCAAATAACCAGTTAGGAGGTATTCAAATTATGCACAATAATGGTGTCTCTCACAAAACTGAACCTCGTGATCTAGATGGAATTTATAGTATTGTTAAGTGGCTTGCATTTGTTCCTAAGGATAAAATGTCTCCTGTACCTGTCTTAAAACCAGCAGACCCAGTTGATCGTGAAGTAGGCTACATGCCAACAAAAACTCCGTATGATCCAAGATGGATGTTAGCTGGTCGTTACAGTCCAAATAGTTCCAATGAATGGGAAAGTGGGTTCTTTGACGAAGGCACATGGGAAGAAGTGATGCAGCCGTGGGCTCAGACAGTCGTTGTCGGTAGAGCAAGGCTCGGCGGTATTCCAATGGGAGTTATCGCTGTTGAAACTAGAACTGTGGAACTCAAATGGCCTGCTGATCCTGCTAACTTGGACTCTGAAGCCAAGACTTTATCTCAAGCTGGTCAAGTTTGGTTTCCTGATTCTGCCTATAAAACTGCCCAAGCAATTAAAGATTTTCAACATGAAGATTTACCATTGATCATTTTTGCCAACTGGAGAGGATTCTCTGGAGGAATGAAAGATATGTATGAACAGGTTATGAAATTCGGTGCCTATATTGTAGATGAGTTGCGTTTATACAAACAACCCGTTATAATTTATATTCCTCCAAACGGTGAGTTGAGAGGAGGAGCCTGGGCTGTCGTTGATCCTACTATAAATCCTAGATACATGGAAATGTATGCAGATCCGGAGAGCAGGGGTGGAGTTCTAGAGCCAGAAGGAATTGTCGAGATCAAATTCAGAGAGAAAGATATTTTGAAAACAATGCATAGAATAGATCAAATCATAGTTCCATTGAAACAAAAATTAGCCAATCCTGATATTAGTCCTGAAGAAAAGGCTGAAGTAGAAAATCAAATTGTAGAAAGAGAACAATATTTGAAACCTATGTATCATCAAGTAGCCGTACATTTTGCAGACTTGCACGATACACCAGAAAGGATGATGGAGAAAGGAGTTATCCATGATATTGTTCCATGGAGGAAGTCTAGGAGTATCATTCACTGGAGAATGAAGCGTTTGTTACTAGAGAACCAAATTAAGAGCAACTTAATACGAGTTCAACCTCAATTGGACGATGGTCAAGCTCAAGCAATGTTAAGGCGTTGGTTTGTTGAAGACAAAGGAACCACCACTGCCTACCTTTGGGAAAACAACGAATCAGTCGTATCTTGGCTCATGACTCAATTATCTCCAGATGGCTCAATTTCCCCTCATTCCATTGTCGCAAATAATATTCGATGTGTACAAAGGGATGCCTTAATCAATCAAATTAAAACTTCAATGGAGGAATCACCTGATGTTGCTCAAGATGCCGTAGTAGAAATGTTCCAAGCTCTATCTTCGAGTGAAAGATCTGAAGTCCTGAGAAAATTATCGCATTTGGAAATGATTAATTCAAGCGAACCTCAGAACAGTT
>nicotinic acetylcholine receptor alpha 2 subunit part 1 of 2 [Trialeurodes vaporariorum]
ATGTGTTTCCGTGAGTGGTTTTTAGTTTTCTTTATCATTTTGATTTATTCGTTGATGAGTCAAGCCAACCCGGATGCTAAAAGACTTTACGACGATTTGTTAAGCAACTATAATAGGTTAATACGACCTGTTAGCAATAACACCAATACTGTGCTAGTAAAATTAGGTCTGCGACTATCACAACTTATAGATTTGAATTTGAAAGATCAAATTTTGACTACAAACGTCTGGCTAGAACATGAATGGCAAGATCACAAATTCCGATGGGACCCAGCTGAGTACGGTGGAGTCAAGGAGCTCTACGTTCCGTCAGAACATATCTGGTTGCCAGACATAGTACTTTATAACAATGCCGATGGCGAATATGTTGTTACAACAATGACAAAGGCTGTTCTCCACTTTGATGGAAAAGTTGTGTGGACACCTCCGGCAATTTTTAAGTCTTCATGCGAGATCGATGTCCGCTATTTTCCGTTTGATCAGCAAACCTGTTTCATGAAATTTGGATCTTGGAGTTACGATGGTAACCAAATAGATTTGAAGCACATCAATCAGAAAGCTGGAGCGGACAAAGTGGACGTAGGCATTGATTTACGGGAATATTATCCCAGTGTTGAATGGGACATTCTTGGAGTTCCTGCGGAGCGTCACGAAAAGTATTATCCCTGCTGCAGGGAGCCTTATCCCGATATATTTTTCAATATCACTCTACGCCGAAAAACGCTTTTCTACACGGTGAACTTGATCGTTCCCTGCGTGGGGATCTCTTATCTCTCAGTTCTGGTTTTCTATTTACCGGCGGACTCTG
>nicotinic acetylcholine receptor alpha 2 subunit part 2 of 2 [Trialeurodes vaporariorum]
ATGGCGCCATGGGTTCGCAAGATATTCATCCGTCGACTCCCGAAATTATTGCTCATGAGAGTCCCGGAGCAGCTTCTGTTGGACATGGCCGCTAAGAAGAGGCTCTTGAAAACGGCCAATTCTAAATTCAATGCGGCCTTGGCGGCCTCATCGTTGAGTTCTTCCACCGACTCCCTTAGAGGCCGTTACCCTCACCTCCCCGGCGGCTGTAATGGCCTCCATTCGACCACTGGAGTCACAAACCGGTTCAATAGCTTGGTCGGCGCTCTGAGCAGGAGCACTGAGGCTATGAACGGCCATCTTACGTTGGGAACGGCGCNGGATGAAAATTTGAGTGATGCTCCAATAAGGAAGAAGTATCCGTTCGAGCTGGAGAAAGCCATTCATAATGTCAAGTTCATTCAGCATCATATTCAGAGGGAGGACGAATTTGACGCCGAGGACCAAGACTGGGGCTTTGTCGCCATGGTCCTCGATCGATTGTTCCTGTGGATATTCACGATAACTTCCATCGTTGGGACGTTCGTGATTCTGTGCGAGGCACNCGCTCTCTATGACGACACGAAACCCATCGATTTGCAGCTGTCTTCCGTAGCCCAACAACAATTTTTGCCCGAAGTTACATCCGACTTTT
>nicotinic acetylcholine receptor alpha 3 subunit [Trialeurodes vaporariorum]
ATGAAGATAATTCATTGGATAGTTCTTGTCCTGGTTTCAGAATGCGGATGCAATCCAGACGCGAAACGTTTATACGATGACCTTCTCTCCAACTACAATAAACTTGTCCGTCCAGTTGTCAATGTCACAGATGCCCTTACTGTCAAAATCAAGTTGAAGCTATCTCAGCNCATAGATGTTAATCTTAAGAATCAAATTATGACAACAAATTTATGGGTAGAACAGTCTTGGAATGACTACAAATTAAAATGGGACCCAAAAGAATATGGTGGCGTGGAAATGTTACACGTACCGTCTGACCACATTTGGCGGCCTGATATCGTTTTATATAATAATGCCGACGGTAATTTCGAGGTGACGCTGGCCACCAAAGCTACCCTTAACTACACGGGTAGAGTAGAATGGAAGCCACCGGCCATTTACAAGTCCTCGTGCGAGATCGACGTCGAATATTTTCCATTTGACGAGCAGACCTGCGTCATGAAATTTGGATCGTGGACCTACGACGGCTTTCAGGTTGATCTCAGGCACATTGACGAGGTCACAGGCTCAAATGTTGTAGATATAGGCGTTGATTTATCTGAATTTTACACATCAGTAGAATGGGATATTTTAGAAGTTCCAGCAGTCAGGAACGAGAAGTTCTACACCTGCTGTGACGAGCCCTATCTAGATATTACGTTTAATATTACGATGCGTCGGAAAACACTTTTCTACACGGTTAATCTCATCATTCCTTGTATGGGAATTTCTTTTCTCACCGTCTTAGTATTCTACCTTCCCTCCGACAGCGGTGAAAAANTGAGCCTCTCAATATCCATTTTGCTGTCACTTACTGTGTTCTTCTTGCTTCTGGCAGAAATTATTCCCCCCACCTCTCTTGTTGTTCCTCTTCTGGGAAAATTTGTACTTTTTACAATGATCCTTGATACATTCAGTATTTGCGTGACTGTGGTCGTCCTGAACGTTCACTTCCGGTCTCCACAAACGCACACAATGGCGCCTTGGGTAAAGCGAGTCTTCATTCACATTCTCCCGAAGCTCCTCGTCATGAGGCGTCCTCACTACCCAGTTGATAAGCGCGGACTGGCGCAATCCTGTCAAAGGATTATGGTCCGAACTTGCAACGGGAATGTGGAGCTCCGAGACTCTGATCTGTACCGGCCTCACCATTCGCTCCACTCGCAT
>nicotinic acetylcholine receptor alpha 4 subunit [Trialeurodes vaporariorum]
CGCCGATGGTAACTATGAAGTAACACTGATGACAAAAGCAACTTTAAATTACACTGGGGACGTTTTATGGCGACCTCCTGCAATTTACAAGTCGTCATGTGAAATGAATGTACTCTACTTTCCTTTTGATGAGCAGAGTTGTCTGATGAAATTCGGATCTTGGACCTACAACGGATTTCAAATTGATCTGAAACATATGGACCAAGTCTATGGTTCTAATTTGGTTGGTCTTGGAATTGATTTGAGCGAGTTCCATTTATCTGTTGAATGGGACTTACTCGAGGTTCCTGCAAGAAGAAACGAAGAATATTACCCATGCTGCAACGAACCATATTCTGATATCACTTTCAATGTCACCATGCGACGCAAAACTCTTTTCTACACAGTAAATTTAATCATTCCTTGCGTTGGCATCACGTTTCTCACTGTCTTGGTCTTTTACTTGCCATCGGATTCTGGCGAAAAGGTTTCCTTGTGCAGTTCAATTCTCGTGTCTCTGACTGTGTTCTTCTTGCTTCTCGCCGAAATCATTCCACCAACATCTCTTGCAGTACCACTGCTGGGGAAGTATCTTTTGTTCACCATGACTTTAGTCACACTGTCCATCTGCGTCACTGTTTGCGTCCTCAACGTTCATTTTCGATCTCCGTCAACTCACAAAATGTCTCCGTGGGTGAAAACGGTTTTCCTTCATTACATGCCGAAGCTATTGATGATGCGTCGACCTCCTTACTCTCCTAACGACCTTTATCTTGAGAATCTATCCGATGCAAGCTACGTTAACGAAGGCGACTTCCGGGACAGTTTCAGTGATGGATGCTCGATTGACCATAAATGCAGCTCAAAAGAAAATAGGAATCTGTATAAAAGTAATGATTGCAATCACTATCACCATGGGATCCAGCCACCAGACATGGAAAATGTGATTCCGAAACATTTGACTGAAGACTTGTTGGCTGCTCTTGAGGGAGTCAGATTTATTGCTCAACATATCAAAGNTGCTGACAAAGATAATGAGGTAGTTGAAGACTGGAAGTATGTGTCGATGGTTATGGATAGATTTTTTCTATGGATCTTCTCCGTTGCTTGTATCGGTGGCACTCGCATCATATTATTAAAAGCTCCGTCCCTGTATGATGAAAGGGCACCCATCGATAGGCAGCTGTCTACATTCCTTTACGGAGAGAATCAAATGCCTATCTATTCGATTAACCGGGACAAACCATTGGACACACTCTGAATTAATGAAACGATGACAATTACGGAGGTTATTCGGAAAGAAATTTTAATTTCTCTATGACTTTTGTATTATTGCAGATACAGAAAAACGGTCAAAACACATGTTGACCGTCCTACTTTCAGCTTTCATACAAGCCC
>nicotinic acetylcholine receptor alpha 5 subunit part 1 of 3 [Trialeurodes vaporariorum]
ATGCGCTTGTTAAGTGACACTCGTGCCTCTTTCGCTCTCATCTCCGTCGTTCACTCCTTCCTCTTGGTCGTCGTGTCAGTGATTTGTGACGAGGTTGAATACGAGCTAACGCGGAGACTGATGGAAAAATATGACGCATCAATAAGGCCGGCTAAAAATTCAACACACGCTCTCAAAGTCGTGTTTGGAGTGTCTTTACACCATATTATCGACGTGGATGAGAAAAATCAAATTTTGACGACGAATTGTTGGTTGACACAAGTTTGGACAGATTATCATCTACGTTGGAACATTAGCGATTTTGAAGGCATCAGTGTTATCAGAATCCCCCATTTCAAAGTTTGGAGACCCGACATAATTCTCTACAACAACGCTGACTCGCAATACAATTCAGCCGTGATCAACACCAATGTGATTGTCAAACACGACGGAGAAGTGACATGGCTAAGTCACGGAATTTACCGG
>nicotinic acetylcholine receptor alpha 5 subunit part 2 of 3 [Trialeurodes vaporariorum]
CGATATCGATGTAGAATATTTCCCGTTCGACGTTCAAAGTTGCGCTATGAAATGGGCCTCGTGGACCTACGATGGATACATGCTAGATTTGGTCAAACAGACAGAGGAAGGGGACGTGAGCAATTACCAAGCTAACGGAGAGTTCGATCTCATCAGCTTCGACGCGGTGAAGAATGTCATTACTTACTCGTGCTGCGAGGAGCCTTATCCGGATATCACCTACTTCATCAGGCTCAGGCGTCGACCCATGTTCTACGTCTTCAACCTCATCCTACCCTGCATCCTAATTAACTGTATCGCATTACTTGTATTCTATGTGCCTTCCGAATCAGGAGAAAAAGTGACACTGGGCATCAGTGCTTTGCTCTCGATGACGGTCTTTTTGATGACAATAAGAGAAACGTTACCCCCAACAGAAAAAACACCTCTTATAAGTATGTACTATGGCGTAAGCATTTGTCTGGTTACACTGGCATCTGGTTTATCGGTCGTTACATTGAATGTTTACCACAGAGGGGTCCGAGGCACCAAAGTCCCCGGTTTTATCAAGGCAGTCATGCTCGGCAAATTGGCGCGTT
>nicotinic acetylcholine receptor alpha 5 subunit part 3 of 3 [Trialeurodes vaporariorum]
TCACCAAAGTTTATAATCAGACATAACGCTCACTCGACAACGGACAACGCTGCGAGCACAACGTGCAACAATGCGTTCGAGGCTCAGTTTCTGCGGATGTTGCACCGGGTCAACGTCACTGTCGAGAGGAACGAGATCCGACTCTCGGACCAAGAACTTCGGGAACAGACCGAGCTTGAGTGGAAGCAAGTCGCATTGGTCATGGACCGTCTCCTCCTCTGGGTTTTCATCGTAATGACCGCCATCACAACCACGGTCATTCTACGGGGATCTCCGTACGGGCCAT
>nicotinic acetylcholine receptor alpha 6 subunit part 1 of 3 [Trialeurodes vaporariorum]
CCGGCGTTATGGCGGCGCGCGATTGTCTATAGTCTAGACATGGTGCGGATCGGTATTGTGCTTGTTTTATGCCTTCTTTGGACACCTAAAGAATCTTCACAAGGGCCTCATGAAAAACGTCTTTTGCATACTCTGTTGGACACGTACAATACCTTGGAACGACCGGTAGCGAACGAATCGGAGCCGCTGCAACTGTCGTTCGGGCTCACCCTCATGCAAATCATAGACGTGGACGAGAAGAATCAACTTCTCATCACTAATATTTGGTTAAAATTGG
>nicotinic acetylcholine receptor alpha 6 subunit part 2 of 3 [Trialeurodes vaporariorum]
AGGGGTTCCTGGCAAGAAAAATGTAATTTATTACAATTGCTGCCCCGAGCCTTACATCGACATAACATTTGTGATTATCATTAGGAGAAGAACATTATACTATTTTTTCAATCTTATTGTTCCATGTGTACTCATTGCATCAATGGCTGTGCTTGGGTTCACTTTACCTCCGGATTCAGGGGAAAAACTTTCATTAGGTGTTACAATTCTTCTTTCTCTCACTGTTTTTTTAAATATGGTTGCTGAGACTATGCCTGCAACTTCCGACGCAGTGCCTTTGTTAGGTACATATTTCAACTGTATTATGTTCATGGTAGCATCATCAGTAGTTTCTACAATTTTGATATTAAATTACCATCATAGAAATGCTGATACTCACGAAATGGCGCCATGGATAAAA
>nicotinic acetylcholine receptor alpha 6 subunit part 3 of 3 [Trialeurodes vaporariorum]
GCGAATGTGCTGGACATTGACGACGACTTCCGACACAACACGATCCCTCCCTCAACTCATAGTTATCTACGGCACGAGGATGGTGGTGGAGGGACGCTCCTCCATGCCACATCAACGTGCTTAGGTCCTCACCGGGAGCTTACGCTCATCCTCAAAGAGCTCCGGGTCATCACAGAGAAGATAAAGAAGGAAGAGGAAGCAGAAGAAGTGACAAATGATTGGAAATTCGCCGCAATGGTCGTCGACAGGCTTTGCCTCATCATTTTTACTCTTTTCACAGTGATAGCCACCATCGCAGTTCTATTATCTGCGCCTCACATTATTGTCACCT
>nicotinic acetylcholine receptor alpha 7 subunit [Trialeurodes vaporariorum]
ATGATTTGGCTCGATTCGGTTTATGTGTTCGTCTTAGTACTGGTCACTCAATTTGGAGATTCAATACAAGGGCGGCACGAAAGGCGGCTTCTGGATAAATTACTCGATTCCTACAATGTCCTGGAGCGGCCGGTTGCCAACGAGTCGACAGCCCTTCTGGTCCGGTTTGGGCTGACGCTTCAACAGATCATCGACGTTGATGAGAAAAATCAAATTTTAACAACAAACGCGTGGCTCAATTTGGAATGGGTAGATTATAGTTTAGGTTGGAACTCTAGCGAATTTGGCGGTATCAAAGATTTAAGGATAACGCCCAATCGAGTTTGGAAACCTGACATCTTAATGTATAACAGTGCCGACGAAAAGTTTGACGGCACTTTTCACACAAACGTTCTGGTCAGGAATGACGGTAGCTGTTTGTACATCCCGCCGGGCATCTTCAAAAGCACGTGCAAGATAGACATCACGTGGTTTCCGTTTGATGATCAGAAGTGCGATATGAAGTTTGGCAGTTGGACCTATGATGGTTTCCAGCTCGATTTACAACTTAAATCAGAAGAAGGTGGTGACCTATCAGATTTCATAACGAATGGTGAATGGTATTTATTAGGTATGCCTGGCAAGAGAAATGTGCTGTATTACCAGTGCTGTCCTGAACCTTATGTAGATATCACTTTTCAANTACAAATTCGTCGAAGGACTCTATACTATTTTTTTAATTTAATTGTACCCTGTGTTCTAATTNCNTCGATGGCGCTACTCGGGTTTACCCTCCCGCCCGACTCTGGGGAGAAGCTTACGCTTGGAGTAACGATACTCCTATCTCTTACTGTGGTTTTGAATCTCGTGGCCGAATCAATGCCTACGACTTCAGACGCAGTTCCCTTGATAGGCCGGCACCTGATATGGACTCGAAAAAAAAATGCGACGGATAAAAGACGGCTAA
>nicotinic acetylcholine receptor alpha 10 subunit [Trialeurodes vaporariorum]
ACAAATTATGGGGAGCCAACATGGACGGACAGATTGAAGGTGGATTTGTTGAAATCGTACGACAAATACTCGAGGCCCACGGAGCACCAGAATGTGACCACAGTTACTCTCAGCTTGATCCTTCTCCACGTCTCACTTGATTACAGCAAATCGGAAATGGCGCTGAATTGCTGGCTGCCCATGAGCTGGCTTGATGAGAAACTCAAATGGAACAAGAGTGACTACAACGAAATCGCTTCAATAAATATTCCTCAGCATGAGATTTGGCTGCCGGATATCTTGGCCTATAACAGTGCTCACGGTAACATAATCGATTATTACGGTCAAACAAGCACGATCGTGAAATCGGATGGATCGGTGTTTTGGGTGCCTCCGAGTCGGTTCACTGTCTTCTGCGCCTTGGATCTCACTTATTGGCCTTACGATCAGCAAACATGTCAACTTCGCCTGGGATCCTGGTCCTACGACGGCAACTCAATCGATGTCCAAGTTGATAAAACCAAGTCGTCCATCGATGATCTCGAAGCTTCCGAATGGAGCGTCATCGATGTCTCTCAAAAAAGGATGGTCCAGTACTACAACCATTGTCCCGATCCATACGTCGAAATCGTCTTCACTTACACGATCAAAAAAGAGTCGCCGGCCTTTTTCTGTACCACCATTCTTCCGGCAATTGTGACAATGTTGTTGACGCTGCTAGTCTTTTATCTGTCACCGAACGCCATCGAGAAGTTGATTCTAAACGGTCTCTGCGCCATCATCTCTATTCTTTTCCTCATCTTCTTCTCCCAGAAGCTACCGATCATGGTCCATCATACACCAATCATAGTTGTTTTCTACTCAACCGTCTCTTGCCTCACTTGCTTGTCCTTCGCTGTTTTCATCGCCATGGATAGCTTCACCAGTCGCTCGAGGCCAGTCCCTAAGTTTTTTGCTCAATTATCAAATCCAAATTCATCATTGATTTCTTTCACATTCAAAACTACCCACCAACGAACAATTCGAAAGCGGCGCCTGTTCCAGAGAACCAACCATGGATACAAGGACAACAATGTCATCAAAGCTCACCAAT
>nicotinic acetylcholine receptor beta 1 subunit part 1 of 2 [Trialeurodes vaporariorum]
ATAGACGTAACTTATTTTCCGTTCGACCAGCAGACTTGCATTATGAAGTTTGGCTCGTGGACGTTCAACGGCGACCAGGTCTCGCTGGCCTTGTATAACAACAAAAACTTTGTAGACCTCTCGGATTACTGGAAATCAGGAACTTGGGACATTATAGAAGTGCCCGCCTNTTTAAATACCTATCCAGGCNTGCCCACTGAAACAGATATCACGTTTTATATTATCATTCGTAGAAAAACTTTGTTTTACACGGTCAATTTAATTTTGCCAACGGTCCTCATCTCTTTCCTATGNGTTCTCGTTTTCTATCTACCGGCCGAAGCCGGCGAANAAGTTACCCTAGGTATTAGCATTCTACTGTCACTGGTTGTGTTTCTTTTATTAGTTTCTAAAATCCTACCCCCGACTTCGCTTGTTCTGCCCCTAATAGCCAAATATCTATTATTCACATTCATTATGAACACGGTTAGTATATTGGTGACCGTGATCATAATCAATTGGAATTTCAGGGGCCCCCGAACGCATCGCATGCCCGTCTGGATCAGGTCCGTTTTTCTTTATTACCTACCTATCATATTGCTCATGAAACGTCCGAAAAAAACAAGACTTCGTTGGATGATGGAAATGCCAT
>nicotinic acetylcholine receptor beta 1 subunit part 2 of 2 [Trialeurodes vaporariorum]
AGCTGTCAGACTTCCATCATCCTAATTGTAAGATCAATCGAAAGGCAAGCGTCGAGAGGCGCGAAAGCGAAAGCTCCGATAGTCTTTTGTNGTCACCGGAAGCTTCCAAAGCCACCGAAGCAGTCGAGTTCATCGTCGAACACCTCCGCAACGAAGATCAGTATATTCAGATTCGAGAGGACTGGAAATACGTAGCAATGGTGATCGATCGTCTGCAGTTGTATATATTTTTCATCGTTACCACCGTCGGAACGGTGGGCATCTTGATGGACGCCCCACACATCTTCGAATACGTAGATCAAGACAGGATCATCGAGATTTACCGTGGGAAG
>Sodium channel part 1 of 4 [Trialeurodes vaporariorum]
ATGTCTCAGGGCTCGAGTTCATATTTGANTGAGGAACGCAGTTTTTTCCGTCCGTTCACCAGAGAGTCTGTCAAAGAAATAGAAGAACGAATAGCAGAAGAAAATGCCAAGCAGAAGGAGCTCGAGAAGAAACGTGCGGAAGGA
>Sodium channel part 2 of 4 [Trialeurodes vaporariorum]
TCGACTCACGAGAGTTGGGAAAGNAACCGATTCGAGAGACGAACATCTACATGTATTTGTATTTTGTATTCTTCATTATATTTGGATCCTTCTTCACGCTCAACCTATTTATTGGAGTTATCATCGACAATTTTCAACGAACAAAAGAAAAAAGGGGGGCTCATTGGAGATGTTCATTGACTGAAGATCAGAAGAAGTACTACAATGCCATGAAGAAGATGGGATCAAAGAAACCGCTGAAAGCCATACCCAGGCCA
>Sodium channel part 3 of 4 [Trialeurodes vaporariorum]
TGACAATGGATCACTATCAGCAGACAGCGCTTTTTAGTAGTGTTCTCGATTATTTGAACATGATATTCATAGTTATTTTTAGTTCAGAGTGCCTCTTAAAAATATTTGCCCTTCGCTACCACTATTTCAAAGAGCCCTGGAACCTCTTTGATTTTGTAGTGGTGTTATTATCAATTGCAGGTTTGGTTTTAAGCGATATCATAGAGAAGTATTTCGTCTCTCCGACATTGCTCCGAGTCGTTCGTGTCGCAAAAGTTGGTCGTGTCCTGCGGTTGGTCAAAGGTGCTAAAGGAATCAGAACTTTGTTATTCGCTCTCGCTATGTCACTGCCGGCGCTTTTTCAACTTTGTCTCCTCCTCTTTCTTGTCATGTTCATTTTTGCC
>Sodium channel part 4 of 4 [Trialeurodes vaporariorum]
CGTTTTTCATGCATGTCAAGGACAAAGGTGGGCTCGATGATGTATATAACTTCAAGTACTTTGGCCAATCAATGATCCTCCTTTTTCAAATCTCCACTTCTGCTGGTTGGGATGGAGTACTTGACGGTATAATAAACGAGGAAGACTGTGATTTACCGGACATGGAAATGGGTTCACCAGGAAACTGCGGATCCTCGACTGTCGGCATCGCATACCTATTATCATATTTAGTCATTAGTTTTTTAATTATAATTAACATGTACATTGCTGTAATTTTAGAGAATTATTCGCAAGCGACAGAAGACGTTCAAGAAGGCTTGACGGACGACGACTACGATATGTACTACGAAATTTGGCAGCAGTTCGATCCGGACGGAACGCAGTACATCCGATACGACCAATTATCCGATTTCTTAGATATTTTAGAACCTCCTCTACAAATCCATAAGCCTAATAAATATAAAATTGTGACAATGGACATTCCAATATGTAAAGGGGATATGATGTTCTGTGTTGATATTTTGGACGCTTTAACTAAAGATTTCTTTGCGCGTAAAGGCAATCCTATCGAAGAAACGGCCGAAATCGGTGAAGTGAATCTGCGGCCGGAAGAGGCAGGTTACGAGCCGGTGAGCTCAACGTTATGGAGACAGCGTGAGGAGTATTGTGCAAGACTTATTCAGAACGCTTGGCGGAAGCACAAGCNGCAGCGCCAAGAAGGAGGCGCAGATAGCTTGAATTCTGCGGACGCCTGTGATACGGCGGTTTTAGTCGAAAGTGATGGTTTCTCCACCAAAAACGGGCACAAGGTGGTTATCCATTCTAGGTCTCCCTCTACCACTTCTAAGCTAGCCGACGTT
>Ryanodine receptor part 1 of 2 [Trialeurodes vaporariorum]
CTGTACCATCATATATCAGAGATCTTCAACATATGGTCAAAATCACAATATTTCCTGCGTGAGGAGCAGAACTTCATTTCTGCTAATGAAATTGATAACATGANCTTGATAATGCCCACGGCCACGAGACGTTCTGCCACCGCCGTCTCAGAAGGACCTACTGGTGGTGGACGAGGCAAGAGAAAAAAACATCGTGACAAGAAACGAGATAAAGACAAGGAATTACAAGCAAGTCTGATGGTAGCCTGTTTGAAGCGACTCTTACCTGTCGGGCTCAATCTGTTTGCGGGAAGAGAACAGGAATTGGTGCAGCATTGCAAAGATAGATTTTTGAAGAAATTACCGGAATATGAAATTATGGACTTTGTCAAAACTCAGCTCACTTTACCAGACAAAATTGATCCGGCAGACGAAATGTCATGGCAACATTACCTATATTCCAAACTAGGAAGTAAGAAAGATAGCAGTGAAGTGGCAAAACCGCAGCAAATCGACGAAGTTGTTGATCGCATCGTTGCCATGGCGAAAGTTCTATTCGGATTGCATATGATTGATCATCCGCAACTACAGAGTAAAAGCCGTTTTATCGTTCTGTTGTTTTCAACGCAACGTAAAAGAGCTGTCATCGCCTGTTTCCGACAACTCTCACTTCATGCTTTGCCAAGGCATCGGGCTGTGAATATCTTTGGTAGNACNTATCGAGAACTTTGGCTACAGGATGAAAATGTTGGTCAAGAAGTCATGATAGAAGATCTCACTCAATCATTCGAAGAAGCTGAATTGAAAAAAGCTGATAAGGAAGAAGATGAAGGAAAACCGGATCCACTCACACAACTTGTCACTACATTCTGCCGAGGCGCAATGACGGAACGAAGCGGGGCTCTTCAAGAAGATTTACTCTACATGTCCTATGCCGAAATCATTGCAAAGTCTTGCGGTGAAGAGGAAGAAGAAGGCGGAGAAGAGGAAAGGCGAAGAGGCAGC
>Ryanodine receptor part 2 of 2 [Trialeurodes vaporariorum]
GGAAAAGCAAACTTCTTCAAAGCGATAGGTGTTGCTAGTCAGGTTTTCAATACTTTGTCAGAAGTTATTCAAGGTCCATGTACCCAGAATCAGCANGCTCTCGCTCATTCGAGGTTATGGGATGCTGTGGGTGGATTTTTTGTTTTATTTTCTCATATGCAAGACAAATTATCAAAACATTCCAGTCAAGTGGATCTCCTTAAAGAACTCCTAAATCTTCAAAAAGATATGATCACAATGATGCTTTCCATGCTTGAAGGTAATGTTGTGAACGGTACAATTGGTAAGCAGATGGTAGACACTCTTGTAGAATCTGCTTCCAATGTTGAGTTAATTTTGAAATACTTCGACATGTTCCTTAAACTTAAAGACTTGACTAGCTCAGCGAGCTTCTTAGAAATAGATCCAAACAATGATGGATGGGTCTTACCGAAGGACTTTAAAGAAAAAATGGAACAGCAAAAAAGTTACACTCCGGAAGAGATCGAATTCATGTTAGCTTGCTGTGAAACGAATCATGATGGGAAAGTTGATTATATTGGATTCACTGACCGATTCCATGAGCCAGCTAAGGAAATTGGTTTCAATTTAGCTGTTCTTTTGACTAACTTATCAGAGCATATGCCAAATGAGCCTAGATTAGCTCGGTTCTTAGAAACTGCTGGTAGTGTTCTAAATTACTTTGAGCCTTTCCTAGGTCGTATTGAAATTCTTGGCGGTAGTAAACGAATAGAAAGAGTATACTTTGAAATCAAAGAATCCAACATAGAACAATGGGAAAAACCTCAGATCAAGGAATCAAAGCGTGCATTTTTCTATTCGATCGTAACAGAAGGTGGTGATAAAGAAAAACTCGAAGCTTTTGTAAATTTCTGCGAGGACGCTATTTTTGAAATGCAACATGCTAGTGGATTAATGGCCGTTGACGATGGAAGCGGAGTTGGCGGAGGCAAAGCGAGGAAAGCTGCCTACACTTATATGACGGACGAGGATGAAGAGAAGAACGTTCATCCTATCAAGCGAGGATTACAAGCTGTCAAAGATACAATATTTTTCCTATTTGCAATGTTATCACCTTCCAATATCAAACACAAGCTTGGTGAAATGCAACAAATGAGCATACCAGAGTTGTTTGTTGGATTTTTCAAACTATTTTTCTATATATTCTACTATTCTGGTTTTAGTGTGATGGTTGTATTCAGGTATTTCGCACGAATACTAATGACACTCATGAGAGGACCTCAGGTAGAAGAGCCTGTGGTTGAAGTCAAAGAGGAGGAGAAGTGGGGCTCGTCTAAAAAACTACCCGCTCTACCGCCTCCTGAAGACAGTAAAGATTCCCAAATTCAGTTGCATGGGTCTGATGGATCAAAAGAAGACAGTGGACATATGAAATCAAGCGGACATGAAGGGACGCCAAGTGGTGGTCAAATGAGTCTAGATGAAGGAGCCGACTTATCTGCCGGTCCTGAAAGTGGCGATTCCCACTCAAGATCAGATAGCGATGAAGGACCCAAAGTTGAAGGGGCTCTTACACTCACTGAATTCCTAGGTGGCGGAGCGGCCAAAAAGGAAGCGGCTCTTGCAGGTGAAGTTGCCGCGCAGCATCAAGCTGTTATGGCTGCAGTTGAGGCTGAAGGTAAAAAGGAAGTGGTGGCAGAACCATCGGCTTTCTCTCAGATTGATTTCAACGGGTACACTCATCGGGCTTTAAGTTTTTTGGCTCGAAACTTTTACAATTTAAAGTACGCTGCTCTCGTTCTTGCATTTTGCATCAACTTTATTCTTCTCTTTTATAAGGTGACTGTCATCGGAGGAGACGAAGAAGAAGGAGGTAGCGGTGACGACTTTGGAGGTCTCTCAGGAGAAGATCTTTTCAACAGCGCAGGTTTGGGCGATGTCGGCTCTGGAGAAGACGGAGATGGAGGGAGCGGAGAAGATGAAGAGGAACCGTTGGAAATTGTGCATGTAGACGAAGACTTCTTCTATATGTATCATATTCTTCGAATCGCCGCAATTCTTCATTCTTTGGCATCTCTTGCTATGTTAATAGCTTACTATCACCTCAAGGTGCCTTTAGCCATCTTCAAGAGAGAGAAAGAAATTGCTCGGAGATTGGAATTTGATGGACTATTTATTGCAGAACAACCCGCAGATGATGATATTAAATCGCACTGGGACAAACTCGTCATCTCAGCTAAGTCATTTCCCGTCAATTATTGGGATAAATTTGCTAAGAAAAAAGTCAGGCAGAAGTATAGTGAAACATATGATTTTGATGCTATTAGTAATCTGCTTGGAATGGAAAAAACTTCTTTCAGTTCGCAAGAAAATGAAGGAGGTTCTGGTATCGTTCATTTCATCATAAATATTGATTGGAGGTACCAAATGTGGAAAGCTGGTGTAACAATCACAGATAATGCTTTCCTCTACAGTTTGTGGTACTTCACGTTCTCAATACTAGGAAATTTCAACAACTTCTTCTTTGCTGCTCACTTGTTGGATGTGGCTGTTGGTTTTAAGACATTACGAACCATTCTACAGTCCGTCACTCACAATGGCAAGCAGCTTGTTTTGACTGTAATGCTGTTGACGATTATTGTATATCTATACACAGTTATAGCATTCAACTTTTTCCGTAAATTCTATGTACAAGAAGAAGACGACAATGTTGACATGAAATGTCACAACATGTTGACGTGTTTCGTCTTTCACTTATACAAAGGTGTCCGTGCTGGTGGTGGTATCGGAGATGAAATTGAACCCCCAGACGGTGACGATTATGAAGTTTATCGAATAATGTTTGATATAACATTCTTCTTCTTTGTCATTATCATCCTGTTGGCTATCATTCAGGGTTTGATTATTGATGCTTTTGGTGAATTGAGAGATCAATTGGAAAGTGTCAAAGAAGACATGGAGTCTAACTGCTTCATCTGTGGCATAGGGAAAGACTATTTTGATAAAGTTCCTCATGGATTTGATACTCACGTCCAACAGGAGCACAACTTAGCCAATTACATGTTTTTCCTCATGCACTTGATCAACAAGCCTGACACTGAGTATACCGGTCAGGAAACCTACGTTTGGAATATGTATCAACAGCGCTGCTGGGACTTCTTCCCTGTGGGAGATTGCTTCCGGAAACAATATGAAGAAGAGCTGGGCGGAGGTGGAGGCT
>GABA receptor [Trialeurodes vaporariorum]
ATGAGAGCAAGTGAGGCCTTTGCTGCCTACACTTTCATATGGCTTGCCTTTATATCCGTGTTACTCTTTCACACAGGATGGCCTCCTTTCGTGCATGCCGCTTCCCCTGGAGGGGGCATGTACGGTGATGTAAATATTTCAGCCATCCTCGATTCATTTAGTGTTAGTTATGATAAGAGAGTAAGGCCAAACTACGGTGGTCCTCCTGTTGAGGTCGGGGTGACTATGTATGTCCTCAGCATCAGTTCTCTGTCTGAAGTGCAAATGGACTTTACTTTAGATTTTTATTTTCGTCAATTTTGGACGGATCCTCGGTTAGCGTTCCAGAAGAGATCTGGTGTCGAGACGCTCTCGGTGGGATCCGAGTTCATAAAAAACATCTGGGTGCCAGACACGTTTTTCGTGAACGAAAAGCAATCCTACTTCCACATAGCTACCACCAGCAACGAGTTCATTCGGATACACCACTCCGGCAGTATTACCAGGAGTATTCGACTGACTATAACGGCATCCTGCCCTATGAATTTACAATATTTTCCAATGGATAGACAATTATGTCATATTGAAATAGAAAGCTTTGGATATACGATGAGAGATATCCGATATAAATGGAACGAAGGTCCAAATTCTGTCGGCGTCTCGAATGAGGTGTCGCTGCCGCAATTTAAAGTCCTCGGCCATCGCCAAAGAGCCATGGAAATTAGTCTTACAACAGGTAATTACTCAAGACTTTCATGCGAGATTCAGTTCATTCGCTCGATGGGGTACTATTTAATACAAATATACATTCCGTCTAGTTTGATCGTAGCTATATCTTGGGTGAGTTTCTGGCTGAATCGAGGCGCC
>Glutamate-gated chloride channel [Trialeurodes vaporariorum]
ATGTCTCTGTACAAGAGCATCTTTCTCATATTAACACTGTGCCTCATAGATTCAGGATGGGGAGCGGTGCAGCACAAAACAAACTACAGAGAAAAGGAGAAAGAAGTTTTAGATCAAATCCTCGGCCCTGGAAGTTACGATGCAAGGATAAGACCCTCAGGAATCAACGGAACTGATGGGCCAGCTGTTGNTCGAATCAATATATTTATACGAAGTATCGCCACAATTAGTGATGTTAAAATGGAATACAGCGTTCAGTTTACCTTTCGAGAGCAGTGGACGGATGAAAGGCTGAGATTCAACGATTATGCAAGGAGGTTGAAGTATCTGACTTTAACGGAGGCGAATCGTGTTTGGATGCCGGACTTGTTCTTCTCGAATGAAAAGGAGGGACATTTTCATAATATCATTATGCCCAATGTGTATATTCGGATATTTCCGACAGGGAGTGTCCTGTACAGTATAAGNATATCGTTGACTCTAGCATGTCCAATGAATCTCAAACTTTATCCATTAGATAGACAAGTATGCTCGTTGAGAATGGCAAGTTATGGCTGGACGACCGATGATTTGGTATTTTATTGGAAAGAAGACGACCCAGTACAAGTAGTGCGAAATCTTCACCTACCTCGTTTCACATTAGAAAAATTCAACACCGATTACTGCAATAGCAAAACTAATACAGGTGAATATAGCTGTTTGAAGGTGGATCTAATGTTCAAAAGAGAGTTCAGTTACTATTTAATCCAAATCTACATCCCTTGTTGTATGTTGGTCATCGTATCTTGGGTGTCGTTCTGGTTGGATCAAGCTGCCGTCCCTGCGAGGGTGTCCCTCGGTACGACCACGCTTCTCACGATGGCCACCCAAACCTCGGGCATCAATGCGTCCCTTCCGCCTGTATCATACACCAAGGCCATCGATGTTTGGACCGGCGTTTGTTTAACCTTCGTCTTCGGAGCCCTACTCGAGTTTGCTCTCGTCAATTATGCCTCCAGGTCTGACATGCATCGTGACAATATGCTGAAGGAGCGGAGGCTGGAGAGAGCTGGTTCTTTGGAGGCCACCTCGGAAGTTCTCGAGGATGGTGCTAACTTCCCTATGGTGAAGCCTCTGGTCCGGGACGGTCTTTCGAACGAGAAGCGCCGTTGCCAAGTCCACATGTCCGGCAAAAGTAGGAAGCTCCGCTGCTGCGGCTCGTGGCTTTCGAAATTTCCCACTCGCTCAAAGAGGATCGACGTCATCTCGCGCGTCACCTTCCCGCTCGTCTTCGCCTTGTTCAACGTCACCTACTGGT
