# Supplementary material for: Pyrosequencing the transcriptome of the greenhouse whitefly, Trialeurodes vaporariorum reveals multiple transcripts encoding insecticide targets and detoxifying enzymes
Source: BMC Genomics. 2011 Jan 24;12:56. doi: 10.1186/1471-2164-12-56 (PMC3036619; doi:10.1186/1471-2164-12-56)
Supplement: Additional file 9 — Single nucleotide polymorphisms (SNPs) arising due to nucleotide divergence between the two strains (TV1 and TV6) (additional file 9.xls) [file 1471-2164-12-56-S9.XLS]

## Sheet: Substitutions
	ace 2: acetylcholinesterase 2
	nAChR: nicotinic acetylcholine receptor
	GluCl: glutamate gated chloride channel
	RyR: Ryanodine receptor
contig number	gene of interest	position	Number of ESTs for each lineage with the given base call at the SNP position*		DNA sequences immediately adjacent to the SNP		Synonymous (s) or non-synonymous (n) substitution	TV1/TV6 substitution
			TV1	TV6	left tag	right tag
19680	ace 2	131	2T	1C	CCGGTTGGCATGCTCCGGTT	AAAAGGCCGGTTGAGATTGA	s	F
19680	ace 2	229	2C	1T	ATTAGAATACTTTCCGGGCT	CCAAGGTGAGGAAATGTGGA	n	S/F
21473	nAChR alpha 2 subunit	545	1T	1C	CGTGATTCTGTGCGAGGCAC	CGCTCTCTATGACGACACGA	n	L/P
20111	nAChR alpha 3 subunit	694	1C	1T	CAAGTTGAAGCTATCTCAGC	CATAGATGTTAATCTTAAGA	n	P/L
20111	nAChR alpha 3 subunit	1326	1G	1A	CCTCCGACAGCGGTGAAAAA	TGAGCCTCTCAATATCCATT	n	V/M
16361	nAChR alpha 4 subunit	898	2G	1A	TGCAATCACTATCACCATGG	ATCCAGCCACCAGACATGGA	n	G/E
22598	nAChR alpha 6 subunit	355	1G	1A	CCTGATTAAACTACCCAAGA	TTGGGTCAGCACGAAGATTG	n	S/N
12555	nAChR alpha 7 subunit	1182	1G	1A	ATGTAGATATCACTTTTCAA	TACAAATTCGTCGAAGGACT	n	V/I
12555	nAChR alpha 7 subunit	1245	1C	1T	TTGTACCCTGTGTTCTAATT	C[T/C]TCGATGGCGCTACTCGGG	n	P/S
12555	nAChR alpha 7 subunit	1247	1T	1C	GTACCCTGTGTTCTAATT[C/T]C	TCGATGGCGCTACTCGGGTT	s	P or S
31493	nAChR beta 1 subunit	170	1G	1A	CATTATAGAAGTGCCCGCCT	TTTAAATACCTATCCAGGC[G/A]	n	C/Y
31493	nAChR beta 1 subunit	190	1G	1A	[G/A]TTTAAATACCTATCCAGGC	TGCCCACTGAAACAGATATC	n	V/M
31493	nAChR beta 1 subunit	294	1T	1C	GTCCTCATCTCTTTCCTATG	GTTCTCGTTTTCTATCTACC	n	V/A
31493	nAChR beta 1 subunit	331	1A	1G	TACCGGCCGAAGCCGGCGAA	AAGTTACCCTAGGTATTAGC	n	K/E
37638	GABA receptor	88	2A	3G	CTTCCACATAGCTACCACCA	CAACGAGTTCATTCGGATAC	n	N/S
16203	GABA receptor	360	2G	2A	CTGAAGTGCAAATGGACTTT	CTTTAGATTTTTATTTTCGT	n	A/T
16203	GABA receptor	529	2A	3G	CTTCCACATAGCTACCACCA	CAACGAGTTCATTCGGATAC	n	N/S
35107	GluCl	346	1C	1T	AACTGATGGGCCAGCTGTTG	TCGAATCAATATATTTATAC	n	A/V
35107	GluCl	623	1G	1A	AGTGTCCTGTACAGTATAAG	ATATCGTTGACTCTAGCATG	s	R
35107	GluCl	741	1G	1A	ATGATTTGGTATTTTATTGG	AGGAAGACGACCCCGTTCAA	n	E/K
7799	RyR	96	1G	1A	CCATGTACCCAGAATCAGCA	GCTCTCGCTCATTCGAGGTT	s	Q
			* This number gives an indication of the confidence of each SNP
